# Supplementary material for: The Taurine-Slc6a6 Axis Promotes Breast Cancer Progression by Alleviating Oxidative Stress and Accelerating Cell Cycle Progression
Source: Cells. 2026 Jan 22;15(2):207. doi: 10.3390/cells15020207 (PMC12840004; doi:10.3390/cells15020207)
Supplement: Supplementary file 1 [file cells-15-00207-s001.zip]

Archive with 8 entries (6 files):
- Supplementary Files/
- Supplementary Files/Support figures.pdf
- Supplementary Files/original WB figures/
- Supplementary Files/original WB figures/original WB for Figure 4M.pdf
- Supplementary Files/original WB figures/original WB for  Figure 4H.pdf
- Supplementary Files/Primer table.xlsx
- Supplementary Files/CO-IP-MS raw data.xlsx
- Supplementary Files/NO targeted metabolic raw data.xlsx
