# Supplementary material for: The Taurine-Slc6a6 Axis Promotes Breast Cancer Progression by Alleviating Oxidative Stress and Accelerating Cell Cycle Progression
Source: Cells. 2026 Jan 22;15(2):207. doi: 10.3390/cells15020207 (PMC12840004; doi:10.3390/cells15020207)
Supplement: Supplementary file 1 [file cells-15-00207-s001.zip › Supplementary Files/Primer table.xlsx]

## Sheet: Sheet1
qPCR Primers
Gene	Primers
Slc6a6	Forward CATCTGGAAGGGTGTTCGATC
	Reverse TGTCAGGGTACAGGTAGAATTTG
β-actin	Forward ACCTTCTACAATGAGCTGCG,
	Reverse CTGGATGGCTACGTACATGG
CCNE1	Forward GCGAGGATGAGAGCAGTTC
	Reverse AAGTCCTGTGCCAAGTAGAAC
KI67	Forward TGCCCGACCCTACAAAATG
	Reverse GAGCCTGTATCACTCATCTGC
CCNB1	Forward CTGACCCAAACCTCTGTAGTG
	Reverse CCTGTATTAGCCAGTCAATGAGG
PCNA	Forward GGGTGAAGTTTTCTGCAAGTG
	Reverse GTACCTCAGAGCAAACGTTAGG
RPRD1B	Forward GCGGCGAGTTCATACAGCA
	Reverse GAGTAGCTTCCAGGGTAGTCA
Zeb1	Forward AGAGCACTTACGGATTCACAG
	Reverse AAAGAGATGGCGAGGAACAC
CDH2	Forward GTTTTGGACAGAGAATCGCC
	Reverse TGAGTTGGGTTCTGGAGTTTC
SOX2	Forward AGCAATGGTTCTTATGTTGGACG
	Reverse TGCTTTGTCCGTATCCAGTGC
KLF4	Forward GGCGAGTCTGACATGGCTG
	Reverse GCTGGACGCAGTGTCTTCTC
SOX10	Forward CGGACGATGACAAGTTCCCC
	Reverse GTGAGGGTACTGGTCGGCT
C-MYC	Forward GCTGGACACGCTGACGAAA
	Reverse TCTAGGCGAAGCAGCTCTATTT
CD200	Forward CTCTCCACCTACAGCCTGATT
	Reverse AGAACATCGTAAGGATGCAGTTG
The shRNA primer
shRNA-Slc6a6-Sense	gatccGCCAACAAGAAAGATGCCAAActtcctgtcagaTTTGGCATCTTTCTTGTTGGCtttttg
shRNA-Slc6a6-Antisense	aattcaaaaaGCCAACAAGAAAGATGCCAAAtctgacaggaagTTTGGCATCTTTCTTGTTGGCg
Primer for CO-IP for gene clone to pcDNA3.1 with Myc
ACSL4	Forward ATGGCAAAGAGAATAAAAGCTAAGCCCAC
	Reverse TTTGCCCCCATACATTCGCTCAATG
ACSL5	Forward ATGCTTTTTATTTTTAACTTCTTGTTTTCCCC
	Reverse CTCCTCGATGCTCTCATAGAGG
IDH3G	Forward ATGGCGCTGAAGGTGGCGATAG
	Reverse AGCCTCCACAGCCCGTCC
ITGB2	Forward ATGCTGGGCCCACACTCACTG
	Reverse GCTTTCAGCAAACTTGGGGTTCATG
PCK2	Forward ATGGCTGCTATGTACCTCCCCG
	Reverse CATTTTTTGTACACGTCCTTCCAGGGC
RAB8B	Forward ATGGCGAAGACGTACGATTATCTGTTC
	Reverse AAGCAGAGAACAGCGGAAGAAACTGG
RPRD1B	Forward ATGTCCTCCTTCTCAGAATCGGCG
	Reverse GTCAGTTGAAAAGAGGTCACCAGCAGAG
TXN2	Forward ATGGCTCAGCGGCTCCTCC
	Reverse GCCAATCAGCTTCTTCAGGAAGGCTTC
siRNA sequences for Rprd1b
Rprd1b Si-1	sense：CGUGUCGCUGCUAGAGAAA (dT) (dT)
	antisense：GAUGAUGACUACCCUGGAA (dT) (dT)
Rprd1b Si-2	sense：UUCCAGGGUAGUCAUCAUC (dT) (dT)
	antisense：GACUGAGGAGUUAAUCAAA (dT) (dT)
Rprd1b Si-3	sense：GACUGAGGAGUUAAUCAAA (dT) (dT)
	antisense：UUUGAUUAACUCCUCAGUC (dT) (dT)
