# Supplementary material for: The Taurine-Slc6a6 Axis Promotes Breast Cancer Progression by Alleviating Oxidative Stress and Accelerating Cell Cycle Progression
Source: Cells. 2026 Jan 22;15(2):207. doi: 10.3390/cells15020207 (PMC12840004; doi:10.3390/cells15020207)
Supplement: Supplementary file 1 [file cells-15-00207-s001.zip › Supplementary Files/CO-IP-MS raw data.xlsx]

## Sheet: Sheet1
Sample	Checked	Protein FDR Confidence: Combined	Master	Accession	Description	Exp. q-value: Combined	Sum PEP Score	Coverage [%]	# Peptides	# PSMs	# Unique Peptides	# Protein Groups	# AAs	MW [kDa]	calc. pI	Score Mascot: Mascot	# Peptides (by Search Engine): Mascot
SFB-1	FALSE	High	Master Protein	Q8VDD5	Myosin-9 OS=Mus musculus OX=10090 GN=Myh9 PE=1 SV=4	0	1160.95	57	117	1404	95	1	1960	226.2	5.66	25006	117
SFB-1	FALSE	High	Master Protein	P60710	Actin, cytoplasmic 1 OS=Mus musculus OX=10090 GN=Actb PE=1 SV=1	0	460.586	67	28	1359	8	1	375	41.7	5.48	13054	28
SFB-1	FALSE	High	Master Protein	P68134	Actin, alpha skeletal muscle OS=Mus musculus OX=10090 GN=Acta1 PE=1 SV=1	0	413.133	60	25	1233	2	1	377	42	5.39	11550	25
SFB-1	FALSE	High	Master Protein	P62737	Actin, aortic smooth muscle OS=Mus musculus OX=10090 GN=Acta2 PE=1 SV=1	0	362.073	60	25	1071	3	1	377	42	5.39	9917	25
SFB-1	FALSE	High	Master Protein	Q5SX39	Myosin-4 OS=Mus musculus OX=10090 GN=Myh4 PE=2 SV=1	0	951.08	54	106	728	34	1	1939	222.7	5.74	13091	106
SFB-1	FALSE	High	Master Protein	B1ATY1	Actin, cytoplasmic 2 OS=Mus musculus OX=10090 GN=Actg1 PE=1 SV=1	0	177.71	82	15	652	3	1	153	16.7	6.76	7096	15
SFB-1	FALSE	High	Master Protein	P58774	Tropomyosin beta chain OS=Mus musculus OX=10090 GN=Tpm2 PE=1 SV=1	0	249.185	74	34	629	2	1	284	32.8	4.7	6807	34
SFB-1	FALSE	High	Master Protein	E9Q452	Tropomyosin alpha-1 chain OS=Mus musculus OX=10090 GN=Tpm1 PE=1 SV=1	0	239.979	73	35	608	4	1	281	32.5	4.77	5707	35
SFB-1	FALSE	High	Master Protein	A2AIM4	Tropomyosin beta chain OS=Mus musculus OX=10090 GN=Tpm2 PE=1 SV=1	0	250.247	76	35	608	3	1	284	33	4.69	6596	35
SFB-1	FALSE	High	Master Protein	F8WID5	Tropomyosin alpha-1 chain OS=Mus musculus OX=10090 GN=Tpm1 PE=1 SV=1	0	246.141	73	36	605	1	1	326	37.4	4.72	5676	36
SFB-1	FALSE	High	Master Protein	Q5SX40	Myosin-1 OS=Mus musculus OX=10090 GN=Myh1 PE=1 SV=1	0	751.434	50	97	578	16	1	1942	223.2	5.76	10455	97
SFB-1	FALSE	High	Master Protein	G3UW82	Myosin, heavy polypeptide 2, skeletal muscle, adult OS=Mus musculus OX=10090 GN=Myh2 PE=1 SV=1	0	708.464	46	91	535	14	1	1942	223.1	5.77	9789	91
SFB-1	FALSE	High	Master Protein	E9Q447	Spectrin alpha chain, non-erythrocytic 1 OS=Mus musculus OX=10090 GN=Sptan1 PE=1 SV=1	0	858.377	55	117	483	1	1	2478	285.2	5.34	8476	117
SFB-1	FALSE	High	Master Protein	A3KGU9	Spectrin alpha chain, non-erythrocytic 1 OS=Mus musculus OX=10090 GN=Sptan1 PE=1 SV=2	0	859.32	55	117	482	1	1	2498	287.4	5.35	8495	117
SFB-1	FALSE	High	Master Protein	K3W4R2	Myosin-14 OS=Mus musculus OX=10090 GN=Myh14 PE=1 SV=1	0	627.665	49	93	465	84	1	2000	228.4	5.58	7184	93
SFB-1	FALSE	High	Master Protein	Q5SXR6	Clathrin heavy chain OS=Mus musculus OX=10090 GN=Cltc PE=1 SV=1	0	528.199	40	59	450	59	1	1679	191.9	5.69	7393	59
SFB-1	FALSE	High	Master Protein	E9Q448	Tropomyosin alpha-1 chain OS=Mus musculus OX=10090 GN=Tpm1 PE=1 SV=1	0	163.175	69	28	442	1	1	284	32.8	4.75	2516	28
SFB-1	FALSE	High	Master Protein	Q8BFZ3	Beta-actin-like protein 2 OS=Mus musculus OX=10090 GN=Actbl2 PE=1 SV=1	0	110.031	33	13	430	5	1	376	42	5.49	4971	13
SFB-1	FALSE	High	Master Protein	E9Q456	Tropomyosin alpha-1 chain OS=Mus musculus OX=10090 GN=Tpm1 PE=1 SV=1	0	161.95	71	25	417	2	1	248	28.7	4.77	2740	25
SFB-1	FALSE	High	Master Protein	Q3UH59	Myosin-10 OS=Mus musculus OX=10090 GN=Myh10 PE=1 SV=1	0	432.113	33	62	389	41	1	2013	233.3	5.57	5299	62
SFB-1	FALSE	High	Master Protein	E9Q453	Tropomyosin alpha-1 chain OS=Mus musculus OX=10090 GN=Tpm1 PE=1 SV=1	0	142.763	68	24	386	0	1	245	28.5	4.78	2170	24
SFB-1	FALSE	High	Master Protein	E9Q5J9	Tropomyosin alpha-3 chain OS=Mus musculus OX=10090 GN=Tpm3 PE=1 SV=1	0	163.758	54	23	336	6	1	285	33.3	4.77	2430	23
SFB-1	FALSE	High	Master Protein	F8WGM8	Actin, cytoplasmic 2 (Fragment) OS=Mus musculus OX=10090 GN=Actg1 PE=1 SV=1	0	124.174	61	9	330	1	1	105	11.9	7.21	4221	9
SFB-1	FALSE	High	Master Protein	Q62261	Spectrin beta chain, non-erythrocytic 1 OS=Mus musculus OX=10090 GN=Sptbn1 PE=1 SV=2	0	592.779	39	79	314	74	1	2363	274.1	5.58	5566	79
SFB-1	FALSE	High	Master Protein	E9Q7Q3	Tropomyosin alpha-3 chain OS=Mus musculus OX=10090 GN=Tpm3 PE=1 SV=1	0	133.494	58	20	308	4	1	248	28.7	4.72	1944	20
SFB-1	FALSE	High	Master Protein	D3Z2H9	Tropomyosin 3, related sequence 7 OS=Mus musculus OX=10090 GN=Tpm3-rs7 PE=3 SV=1	0	116.315	53	17	296	1	1	248	29	4.81	1806	17
SFB-1	FALSE	High	Master Protein	E9QPE7	Myosin-11 OS=Mus musculus OX=10090 GN=Myh11 PE=1 SV=2	0	376.896	37	65	251	46	1	1972	227	5.48	3980	65
SFB-1	FALSE	High	Master Protein	Q9JMH9	Unconventional myosin-XVIIIa OS=Mus musculus OX=10090 GN=Myo18a PE=1 SV=2	0	423.908	40	66	230	66	1	2050	232.6	6.28	3756	66
SFB-1	FALSE	High	Master Protein	Q80X90	Filamin-B OS=Mus musculus OX=10090 GN=Flnb PE=1 SV=3	0	394.965	32	60	223	55	1	2602	277.7	5.71	3377	60
SFB-1	FALSE	High	Master Protein	Q68FG2	Spectrin beta chain OS=Mus musculus OX=10090 GN=Sptbn2 PE=1 SV=1	0	455.844	35	72	221	68	1	2388	270.8	5.86	3718	72
SFB-1	FALSE	High	Master Protein	Q6ZWQ9	Myosin, light chain 12A, regulatory, non-sarcomeric OS=Mus musculus OX=10090 GN=Myl12a PE=1 SV=1	0	96.15	66	11	217	6	1	172	19.9	4.81	2891	11
SFB-1	FALSE	High	Master Protein	Q8BTM8	Filamin-A OS=Mus musculus OX=10090 GN=Flna PE=1 SV=5	0	401.201	33	62	217	58	1	2647	281	6.04	3118	62
SFB-1	FALSE	High	Master Protein	A2A6I8	Troponin T, fast skeletal muscle OS=Mus musculus OX=10090 GN=Tnnt3 PE=1 SV=1	0	186.933	54	16	206	2	1	239	28.3	9.36	4250	16
SFB-1	FALSE	High	Master Protein	A2A6I5	Troponin T, fast skeletal muscle OS=Mus musculus OX=10090 GN=Tnnt3 PE=1 SV=1	0	185.402	54	15	199	1	1	239	28.3	9.36	4229	15
SFB-1	FALSE	High	Master Protein	Q91Z83	Myosin-7 OS=Mus musculus OX=10090 GN=Myh7 PE=2 SV=1	0	280.026	23	44	191	6	1	1935	222.7	5.76	3289	44
SFB-1	FALSE	High	Master Protein	P13541	Myosin-3 OS=Mus musculus OX=10090 GN=Myh3 PE=2 SV=2	0	202.767	18	34	188	5	1	1940	223.7	5.81	3001	34
SFB-1	FALSE	High	Master Protein	A0A1L1SV25	Alpha-actinin-4 OS=Mus musculus OX=10090 GN=Actn4 PE=1 SV=1	0	269.018	48	37	181	10	1	932	107	5.36	3204	37
SFB-1	FALSE	High	Master Protein	Q02566	Myosin-6 OS=Mus musculus OX=10090 GN=Myh6 PE=1 SV=2	0	239.142	19	36	178	1	1	1938	223.4	5.73	3078	36
SFB-1	FALSE	High	Master Protein	P20801	Troponin C, skeletal muscle OS=Mus musculus OX=10090 GN=Tnnc2 PE=1 SV=2	0	113.903	56	10	177	10	1	160	18.1	4.2	2996	10
SFB-1	FALSE	High	Master Protein	E9Q580	Unconventional myosin-Ib OS=Mus musculus OX=10090 GN=Myo1b PE=1 SV=1	0	202.651	35	37	161	1	1	1084	125.6	9.11	1978	37
SFB-1	FALSE	High	Master Protein	Q7TQD7	Myo1b protein OS=Mus musculus OX=10090 GN=Myo1b PE=1 SV=1	0	207	33	37	158	1	1	1136	132	9.33	1917	37
SFB-1	FALSE	High	Master Protein	A2A6J8	Troponin I, fast skeletal muscle (Fragment) OS=Mus musculus OX=10090 GN=Tnni2 PE=1 SV=1	0	90.134	25	6	154	3	1	190	22.2	8.95	2098	6
SFB-1	FALSE	High	Master Protein	Q9CQ19	Myosin regulatory light polypeptide 9 OS=Mus musculus OX=10090 GN=Myl9 PE=1 SV=3	0	71.292	55	10	147	5	1	172	19.8	4.92	1415	10
SFB-1	FALSE	High	Master Protein	Q9JKF1	Ras GTPase-activating-like protein IQGAP1 OS=Mus musculus OX=10090 GN=Iqgap1 PE=1 SV=2	0	273.26	32	42	134	40	1	1657	188.6	6.48	2002	42
SFB-1	FALSE	High	Master Protein	P63017	Heat shock cognate 71 kDa protein OS=Mus musculus OX=10090 GN=Hspa8 PE=1 SV=1	0	188.344	42	23	128	14	1	646	70.8	5.52	2057	23
SFB-1	FALSE	High	Master Protein	A2ASS6	Titin OS=Mus musculus OX=10090 GN=Ttn PE=1 SV=1	0	370.857	4	100	128	100	1	35213	3904.1	6.2	1329	100
SFB-1	FALSE	High	Master Protein	Q9WTI7	Unconventional myosin-Ic OS=Mus musculus OX=10090 GN=Myo1c PE=1 SV=2	0	188.598	40	32	125	31	1	1063	121.9	9.35	1734	32
SFB-1	FALSE	High	Master Protein	Q9QXS1	Plectin OS=Mus musculus OX=10090 GN=Plec PE=1 SV=3	0	288.815	18	69	112	68	1	4691	533.9	5.96	1644	69
SFB-1	FALSE	High	Master Protein	P62806	Histone H4 OS=Mus musculus OX=10090 GN=H4c1 PE=1 SV=2	0	60.4	42	5	111	5	1	103	11.4	11.36	1408	5
SFB-1	FALSE	High	Master Protein	A1BN54	Alpha-actinin cytoskeletal isoform OS=Mus musculus OX=10090 GN=Actn1 PE=1 SV=1	0	175.518	36	24	109	1	1	887	102.7	5.48	1884	24
SFB-1	FALSE	High	Master Protein	Q7TPR4	Alpha-actinin-1 OS=Mus musculus OX=10090 GN=Actn1 PE=1 SV=1	0	175.575	36	24	109	1	1	892	103	5.38	1870	24
SFB-1	FALSE	High	Master Protein	E9Q2W9	Alpha-actinin-4 (Fragment) OS=Mus musculus OX=10090 GN=Actn4 PE=1 SV=1	0	179.133	50	24	107	1	1	518	59.9	6.01	2207	24
SFB-1	FALSE	High	Master Protein	E9PVU0	Unconventional myosin-6 OS=Mus musculus OX=10090 GN=Myo6 PE=1 SV=1	0	196.893	30	32	107	1	1	1266	146.2	8.47	1459	32
SFB-1	FALSE	High	Master Protein	P13020	Gelsolin OS=Mus musculus OX=10090 GN=Gsn PE=1 SV=3	0	142.035	33	17	105	14	1	780	85.9	6.18	2146	17
SFB-1	FALSE	High	Master Protein	V9GX76	Unconventional myosin-6 OS=Mus musculus OX=10090 GN=Myo6 PE=1 SV=1	0	193.014	30	32	105	1	1	1294	149.1	8.46	1387	32
SFB-1	FALSE	High	Master Protein	A0A0A0MQF6	Glyceraldehyde-3-phosphate dehydrogenase OS=Mus musculus OX=10090 GN=Gapdh PE=1 SV=1	0	114.246	40	10	95	10	1	359	38.6	8.97	1736	10
SFB-1	FALSE	High	Master Protein	P99024	Tubulin beta-5 chain OS=Mus musculus OX=10090 GN=Tubb5 PE=1 SV=1	0	137.874	50	18	95	3	1	444	49.6	4.89	1566	18
SFB-1	FALSE	High	Master Protein	P68372	Tubulin beta-4B chain OS=Mus musculus OX=10090 GN=Tubb4b PE=1 SV=1	0	128.9	39	15	94	1	1	445	49.8	4.89	1612	15
SFB-1	FALSE	High	Master Protein	Q6IRU2	Tropomyosin alpha-4 chain OS=Mus musculus OX=10090 GN=Tpm4 PE=1 SV=3	0	96.106	52	17	89	13	1	248	28.5	4.68	701	17
SFB-1	FALSE	High	Master Protein	Q9JHU4	Cytoplasmic dynein 1 heavy chain 1 OS=Mus musculus OX=10090 GN=Dync1h1 PE=1 SV=2	0	233.911	17	61	87	61	1	4644	531.7	6.42	1025	61
SFB-1	FALSE	High	Master Protein	P11679	Keratin, type II cytoskeletal 8 OS=Mus musculus OX=10090 GN=Krt8 PE=1 SV=4	0	116.905	42	22	85	18	1	490	54.5	5.82	1033	22
SFB-1	FALSE	High	Master Protein	P68369	Tubulin alpha-1A chain OS=Mus musculus OX=10090 GN=Tuba1a PE=1 SV=1	0	105.482	44	16	84	5	1	451	50.1	5.06	1018	16
SFB-1	FALSE	High	Master Protein	E9Q616	AHNAK nucleoprotein (desmoyokin) OS=Mus musculus OX=10090 GN=Ahnak PE=1 SV=1	0	232.241	30	55	84	55	1	5656	603.9	6.3	864	55
SFB-1	FALSE	High	Master Protein	Q7TMM9	Tubulin beta-2A chain OS=Mus musculus OX=10090 GN=Tubb2a PE=1 SV=1	0	116.503	42	16	80	1	1	445	49.9	4.89	1361	16
SFB-1	FALSE	High	Master Protein	P20029	Endoplasmic reticulum chaperone BiP OS=Mus musculus OX=10090 GN=Hspa5 PE=1 SV=3	0	136.645	28	17	80	15	1	655	72.4	5.16	1366	17
SFB-1	FALSE	High	Master Protein	P05977	Myosin light chain 1/3, skeletal muscle isoform OS=Mus musculus OX=10090 GN=Myl1 PE=1 SV=2	0	124.484	69	16	79	5	1	188	20.6	5.03	1462	16
SFB-1	FALSE	High	Master Protein	Q9CWF2	Tubulin beta-2B chain OS=Mus musculus OX=10090 GN=Tubb2b PE=1 SV=1	0	116.392	42	16	77	1	1	445	49.9	4.89	1323	16
SFB-1	FALSE	High	Master Protein	E9PWG4	Myosin light chain 1/3, skeletal muscle isoform OS=Mus musculus OX=10090 GN=Myl1 PE=1 SV=1	0	99.932	65	12	76	1	1	161	17.7	4.64	1405	12
SFB-1	FALSE	High	Master Protein	P05784	Keratin, type I cytoskeletal 18 OS=Mus musculus OX=10090 GN=Krt18 PE=1 SV=5	0	125.895	53	19	73	17	1	423	47.5	5.33	1385	19
SFB-1	FALSE	High	Master Protein	O88990	Alpha-actinin-3 OS=Mus musculus OX=10090 GN=Actn3 PE=2 SV=1	0	138.792	37	26	73	21	1	900	103	5.45	1186	26
SFB-1	FALSE	High	Master Protein	A0A0A0MQA5	Tubulin alpha chain (Fragment) OS=Mus musculus OX=10090 GN=Tuba4a PE=1 SV=1	0	87.402	35	14	68	2	1	477	52.9	5.19	845	14
SFB-1	FALSE	High	Master Protein	Q5SYD0	Unconventional myosin-Id OS=Mus musculus OX=10090 GN=Myo1d PE=1 SV=1	0	135.251	30	25	68	23	1	1006	116	9.41	898	25
SFB-1	FALSE	High	Master Protein	P11499	Heat shock protein HSP 90-beta OS=Mus musculus OX=10090 GN=Hsp90ab1 PE=1 SV=3	0	120.63	32	25	67	13	1	724	83.2	5.03	925	25
SFB-1	FALSE	High	Master Protein	Q9JHJ0	Tropomodulin-3 OS=Mus musculus OX=10090 GN=Tmod3 PE=1 SV=1	0	89.138	39	10	66	10	1	352	39.5	5.14	1028	10
SFB-1	FALSE	High	Master Protein	P19096	Fatty acid synthase OS=Mus musculus OX=10090 GN=Fasn PE=1 SV=2	0	134.81	15	27	66	27	1	2504	272.3	6.58	1078	27
SFB-1	FALSE	High	Master Protein	A0A1W2P7Q9	Myosin light polypeptide 6 OS=Mus musculus OX=10090 GN=Myl6 PE=1 SV=1	0	81.509	54	8	65	5	1	158	17.7	4.65	1455	8
SFB-1	FALSE	High	Master Protein	P17426	AP-2 complex subunit alpha-1 OS=Mus musculus OX=10090 GN=Ap2a1 PE=1 SV=1	0	102.591	29	21	63	16	1	977	107.6	7.03	693	21
SFB-1	FALSE	High	Master Protein	P10126	Elongation factor 1-alpha 1 OS=Mus musculus OX=10090 GN=Eef1a1 PE=1 SV=3	0	75.563	27	10	62	10	1	462	50.1	9.01	970	10
SFB-1	FALSE	High	Master Protein	Q9DBG3	AP-2 complex subunit beta OS=Mus musculus OX=10090 GN=Ap2b1 PE=1 SV=1	0	114.834	26	20	60	14	1	937	104.5	5.38	1064	20
SFB-1	FALSE	High	Master Protein	E9Q634	Unconventional myosin-Ie OS=Mus musculus OX=10090 GN=Myo1e PE=1 SV=1	0	131.099	24	22	58	17	1	1107	126.7	9.07	755	22
SFB-1	FALSE	High	Master Protein	E9PWQ3	Collagen, type VI, alpha 3 OS=Mus musculus OX=10090 GN=Col6a3 PE=1 SV=2	0	139.777	15	34	58	34	1	3284	353.7	6.93	969	34
SFB-1	FALSE	High	Master Protein	P0DP26	Calmodulin-1 OS=Mus musculus OX=10090 GN=Calm1 PE=1 SV=1	0	60.801	58	6	58	4	1	149	16.8	4.22	1099	6
SFB-1	FALSE	High	Master Protein	Q8R429	Sarcoplasmic/endoplasmic reticulum calcium ATPase 1 OS=Mus musculus OX=10090 GN=Atp2a1 PE=1 SV=1	0	117.756	22	17	55	13	1	994	109.4	5.22	894	17
SFB-1	FALSE	High	Master Protein	P17427	AP-2 complex subunit alpha-2 OS=Mus musculus OX=10090 GN=Ap2a2 PE=1 SV=2	0	92.926	26	18	53	13	1	938	104	6.93	664	18
SFB-1	FALSE	High	Master Protein	A0A1B0GSG5	Ribonuclease inhibitor OS=Mus musculus OX=10090 GN=Rnh1 PE=1 SV=1	0	77.797	27	10	52	10	1	492	53.9	5.01	970	10
SFB-1	FALSE	High	Master Protein	Q9JJZ2	Tubulin alpha-8 chain OS=Mus musculus OX=10090 GN=Tuba8 PE=1 SV=1	0	62.607	26	10	48	2	1	449	50	5.1	565	10
SFB-1	FALSE	High	Master Protein	Q9D0E1	Heterogeneous nuclear ribonucleoprotein M OS=Mus musculus OX=10090 GN=Hnrnpm PE=1 SV=3	0	93.333	28	16	47	16	1	729	77.6	8.63	587	16
SFB-1	FALSE	High	Master Protein	P09405	Nucleolin OS=Mus musculus OX=10090 GN=Ncl PE=1 SV=2	0	73.885	21	14	47	14	1	707	76.7	4.75	860	14
SFB-1	FALSE	High	Master Protein	S4R1P5	Dystonin OS=Mus musculus OX=10090 GN=Dst PE=1 SV=1	0	132.545	6	37	46	26	1	7717	870	5.45	611	37
SFB-1	FALSE	High	Master Protein	Q922F4	Tubulin beta-6 chain OS=Mus musculus OX=10090 GN=Tubb6 PE=1 SV=1	0	75.203	25	11	46	3	1	447	50.1	4.89	752	11
SFB-1	FALSE	High	Master Protein	E9PVY8	Microtubule-actin cross-linking factor 1 OS=Mus musculus OX=10090 GN=Macf1 PE=1 SV=2	0	125.002	6	33	46	29	1	7355	831.4	5.41	603	33
SFB-1	FALSE	High	Master Protein	P70227	Inositol 1,4,5-trisphosphate receptor type 3 OS=Mus musculus OX=10090 GN=Itpr3 PE=1 SV=3	0	114.302	13	29	45	25	1	2670	304.1	6.54	547	29
SFB-1	FALSE	High	Master Protein	A0A087WR50	Fibronectin OS=Mus musculus OX=10090 GN=Fn1 PE=1 SV=1	0	120.57	17	24	45	24	1	2386	262.7	5.82	862	24
SFB-1	FALSE	High	Master Protein	Q8VHX6	Filamin-C OS=Mus musculus OX=10090 GN=Flnc PE=1 SV=3	0	104.26	13	23	45	17	1	2726	290.9	5.95	643	23
SFB-1	FALSE	High	Master Protein	A6PWS5	Actin-depolymerizing factor (Fragment) OS=Mus musculus OX=10090 GN=Gsn PE=1 SV=1	0	35.449	19	5	44	2	1	251	28	7.02	708	5
SFB-1	FALSE	High	Master Protein	Q62167	ATP-dependent RNA helicase DDX3X OS=Mus musculus OX=10090 GN=Ddx3x PE=1 SV=3	0	82.853	22	13	44	12	1	662	73.1	7.18	649	13
SFB-1	FALSE	High	Master Protein	Q6ZWN5	40S ribosomal protein S9 OS=Mus musculus OX=10090 GN=Rps9 PE=1 SV=3	0	33.201	28	9	44	9	1	194	22.6	10.65	287	9
SFB-1	FALSE	High	Master Protein	Q9ERG0	LIM domain and actin-binding protein 1 OS=Mus musculus OX=10090 GN=Lima1 PE=1 SV=3	0	70.666	19	14	44	14	1	753	84	6.6	533	14
SFB-1	FALSE	High	Master Protein	P58252	Elongation factor 2 OS=Mus musculus OX=10090 GN=Eef2 PE=1 SV=2	0	90.931	24	17	43	17	1	858	95.3	6.83	484	17
SFB-1	FALSE	High	Master Protein	E9Q1F5	Myosin VC OS=Mus musculus OX=10090 GN=Myo5c PE=1 SV=1	0	86.532	14	20	43	18	1	1742	202.6	7.59	560	20
SFB-1	FALSE	High	Master Protein	P17156	Heat shock-related 70 kDa protein 2 OS=Mus musculus OX=10090 GN=Hspa2 PE=1 SV=2	0	73.883	20	12	43	4	1	633	69.6	5.67	694	12
SFB-1	FALSE	High	Master Protein	V9GXQ2	Predicted gene 17087 OS=Mus musculus OX=10090 GN=Gm17087 PE=1 SV=1	0	16.083	26	3	42	2	1	156	17.6	7.37	402	3
SFB-1	FALSE	High	Master Protein	P56480	ATP synthase subunit beta, mitochondrial OS=Mus musculus OX=10090 GN=Atp5f1b PE=1 SV=2	0	90.68	35	12	42	12	1	529	56.3	5.34	900	12
SFB-1	FALSE	High	Master Protein	Q9JI91	Alpha-actinin-2 OS=Mus musculus OX=10090 GN=Actn2 PE=1 SV=2	0	82.582	19	13	42	5	1	894	103.8	5.45	710	13
SFB-1	FALSE	High	Master Protein	A8DUK4	Beta-globin OS=Mus musculus OX=10090 GN=Hbb-bs PE=1 SV=1	0	52.976	70	9	41	4	1	147	15.7	7.69	797	9
SFB-1	FALSE	High	Master Protein	P26231	Catenin alpha-1 OS=Mus musculus OX=10090 GN=Ctnna1 PE=1 SV=1	0	90.758	24	18	41	16	1	906	100	6.23	830	18
SFB-1	FALSE	High	Master Protein	E9Q555	E3 ubiquitin-protein ligase RNF213 OS=Mus musculus OX=10090 GN=Rnf213 PE=1 SV=2	0	104.534	7	32	41	32	1	5152	584.4	6.8	513	32
SFB-1	FALSE	High	Master Protein	P20152	Vimentin OS=Mus musculus OX=10090 GN=Vim PE=1 SV=3	0	79.031	41	19	40	17	1	466	53.7	5.12	544	19
SFB-1	FALSE	High	Master Protein	O35643	AP-1 complex subunit beta-1 OS=Mus musculus OX=10090 GN=Ap1b1 PE=1 SV=2	0	96.4	27	18	40	12	1	943	103.9	5.17	661	18
SFB-1	FALSE	High	Master Protein	Q3U741	RNA helicase OS=Mus musculus OX=10090 GN=Ddx17 PE=1 SV=1	0	72.239	25	16	39	12	1	652	72.5	8.68	537	16
SFB-1	FALSE	High	Master Protein	Q9CVB6	Actin-related protein 2/3 complex subunit 2 OS=Mus musculus OX=10090 GN=Arpc2 PE=1 SV=3	0	60.909	43	12	39	12	1	300	34.3	7.36	452	12
SFB-1	FALSE	High	Master Protein	Q03265	ATP synthase subunit alpha, mitochondrial OS=Mus musculus OX=10090 GN=Atp5f1a PE=1 SV=1	0	74.34	29	11	39	11	1	553	59.7	9.19	820	11
SFB-1	FALSE	High	Master Protein	P84091	AP-2 complex subunit mu OS=Mus musculus OX=10090 GN=Ap2m1 PE=1 SV=1	0	41.106	27	9	39	9	1	435	49.6	9.54	389	9
SFB-1	FALSE	High	Master Protein	Q9JJ28	Protein flightless-1 homolog OS=Mus musculus OX=10090 GN=Flii PE=1 SV=1	0	85.262	16	17	39	17	1	1271	144.7	6.06	666	17
SFB-1	FALSE	High	Master Protein	P07901	Heat shock protein HSP 90-alpha OS=Mus musculus OX=10090 GN=Hsp90aa1 PE=1 SV=4	0	85.109	29	20	39	10	1	733	84.7	5.01	733	20
SFB-1	FALSE	High	Master Protein	A2A863	Integrin beta-4 OS=Mus musculus OX=10090 GN=Itgb4 PE=1 SV=1	0	88	14	20	39	20	1	1818	201.5	5.88	556	20
SFB-1	FALSE	High	Master Protein	E9Q6R7	Utrophin OS=Mus musculus OX=10090 GN=Utrn PE=1 SV=1	0	134.343	14	33	38	33	1	3430	392.5	5.33	485	33
SFB-1	FALSE	High	Master Protein	F8VPL2	Phosphatidylinositol-4-phosphate 3-kinase OS=Mus musculus OX=10090 GN=Pik3c2a PE=1 SV=1	0	110.273	20	30	38	30	1	1686	190.6	8.02	592	30
SFB-1	FALSE	High	Master Protein	P08113	Endoplasmin OS=Mus musculus OX=10090 GN=Hsp90b1 PE=1 SV=2	0	62.787	23	17	38	15	1	802	92.4	4.82	524	17
SFB-1	FALSE	High	Master Protein	A0A1B0GS91	Supervillin OS=Mus musculus OX=10090 GN=Svil PE=1 SV=1	0	118.574	15	23	38	23	1	2257	253.1	7.14	954	23
SFB-1	FALSE	High	Master Protein	Q8BTS0	DEAD box protein 5 OS=Mus musculus OX=10090 GN=Ddx5 PE=1 SV=1	0	57.787	19	12	38	8	1	615	69.2	8.92	394	12
SFB-1	FALSE	High	Master Protein	P52480	Pyruvate kinase PKM OS=Mus musculus OX=10090 GN=Pkm PE=1 SV=4	0	71.672	33	12	38	12	1	531	57.8	7.47	446	12
SFB-1	FALSE	High	Master Protein	Q8CI94	Glycogen phosphorylase, brain form OS=Mus musculus OX=10090 GN=Pygb PE=1 SV=3	0	62.317	17	14	37	10	1	843	96.7	6.73	552	14
SFB-1	FALSE	High	Master Protein	P97457	Myosin regulatory light chain 2, skeletal muscle isoform OS=Mus musculus OX=10090 GN=Mylpf PE=1 SV=3	0	75.331	46	9	36	9	1	169	18.9	4.92	566	9
SFB-1	FALSE	High	Master Protein	E9Q8Z8	Catenin delta-1 OS=Mus musculus OX=10090 GN=Ctnnd1 PE=1 SV=1	0	78.517	25	20	36	20	1	967	108.1	6.23	569	20
SFB-1	FALSE	High	Master Protein	Q5XKE0	Myosin-binding protein C, fast-type OS=Mus musculus OX=10090 GN=Mybpc2 PE=1 SV=1	0	72.69	16	15	35	14	1	1136	127.3	6.35	561	15
SFB-1	FALSE	High	Master Protein	A2AMW0	F-actin-capping protein subunit beta OS=Mus musculus OX=10090 GN=Capzb PE=1 SV=1	0	45.388	33	9	35	2	1	260	29.3	6.92	738	9
SFB-1	FALSE	High	Master Protein	A0A1B0GRY8	Troponin I, fast skeletal muscle (Fragment) OS=Mus musculus OX=10090 GN=Tnni2 PE=1 SV=1	0	34.081	25	5	35	2	1	172	20.2	9.07	590	5
SFB-1	FALSE	High	Master Protein	D3Z4J3	Unconventional myosin-Va OS=Mus musculus OX=10090 GN=Myo5a PE=1 SV=1	0	100.168	15	27	35	25	1	1855	215.4	8.5	501	27
SFB-1	FALSE	High	Master Protein	P09103	Protein disulfide-isomerase OS=Mus musculus OX=10090 GN=P4hb PE=1 SV=2	0	60.684	30	11	35	11	1	509	57	4.88	574	11
SFB-1	FALSE	High	Master Protein	F8WHL2	Coatomer subunit alpha OS=Mus musculus OX=10090 GN=Copa PE=1 SV=1	0	68.236	18	19	35	19	1	1233	139.3	7.58	339	19
SFB-1	FALSE	High	Master Protein	E9QA15	Caldesmon 1 OS=Mus musculus OX=10090 GN=Cald1 PE=1 SV=1	0	52.782	17	11	35	11	1	768	89.2	5.5	526	11
SFB-1	FALSE	High	Master Protein	P02535	Keratin, type I cytoskeletal 10 OS=Mus musculus OX=10090 GN=Krt10 PE=1 SV=3	0	64.51	28	14	34	12	1	570	57.7	5.11	642	14
SFB-1	FALSE	High	Master Protein	P26039	Talin-1 OS=Mus musculus OX=10090 GN=Tln1 PE=1 SV=2	0	95.658	13	23	34	19	1	2541	269.7	6.18	478	23
SFB-1	FALSE	High	Master Protein	O88346	Troponin T, slow skeletal muscle OS=Mus musculus OX=10090 GN=Tnnt1 PE=2 SV=3	0	20.769	18	4	34	2	1	262	31.3	5.9	256	4
SFB-1	FALSE	High	Master Protein	B2RQC6	CAD protein OS=Mus musculus OX=10090 GN=Cad PE=1 SV=1	0	85.817	13	20	34	20	1	2225	243.1	6.43	397	20
SFB-1	FALSE	High	Master Protein	G3X9Y9	Unconventional myosin-Vb OS=Mus musculus OX=10090 GN=Myo5b PE=1 SV=1	0	90.992	16	19	33	18	1	1844	213.3	6.95	688	19
SFB-1	FALSE	High	Master Protein	Q8CAS9	Protein mono-ADP-ribosyltransferase PARP9 OS=Mus musculus OX=10090 GN=Parp9 PE=1 SV=2	0	67.544	22	14	33	14	1	866	96.6	7.09	457	14
SFB-1	FALSE	High	Master Protein	A2AQ07	Tubulin beta-1 chain OS=Mus musculus OX=10090 GN=Tubb1 PE=1 SV=1	0	33.433	7	5	33	1	1	451	50.4	5.07	500	5
SFB-1	FALSE	High	Master Protein	E9PZB4	Troponin T, slow skeletal muscle (Fragment) OS=Mus musculus OX=10090 GN=Tnnt1 PE=1 SV=1	0	13.87	22	3	32	1	1	168	20	4.88	201	3
SFB-1	FALSE	High	Master Protein	P19001	Keratin, type I cytoskeletal 19 OS=Mus musculus OX=10090 GN=Krt19 PE=1 SV=1	0	57.733	40	14	32	10	1	403	44.5	5.39	493	14
SFB-1	FALSE	High	Master Protein	P47911	60S ribosomal protein L6 OS=Mus musculus OX=10090 GN=Rpl6 PE=1 SV=3	0	54.764	32	12	32	12	1	296	33.5	10.7	482	12
SFB-1	FALSE	High	Master Protein	Q3TTY5	Keratin, type II cytoskeletal 2 epidermal OS=Mus musculus OX=10090 GN=Krt2 PE=1 SV=1	0	56.898	23	13	32	10	1	707	70.9	8.06	385	13
SFB-1	FALSE	High	Master Protein	P62908	40S ribosomal protein S3 OS=Mus musculus OX=10090 GN=Rps3 PE=1 SV=1	0	51.451	43	9	31	9	1	243	26.7	9.66	617	9
SFB-1	FALSE	High	Master Protein	Q99PV0	Pre-mRNA-processing-splicing factor 8 OS=Mus musculus OX=10090 GN=Prpf8 PE=1 SV=2	0	72.962	9	20	31	20	1	2335	273.4	8.84	357	20
SFB-1	FALSE	High	Master Protein	K3W4R4	Collagen alpha-1(XIV) chain OS=Mus musculus OX=10090 GN=Col14a1 PE=1 SV=1	0	70.498	13	18	31	18	1	1798	193	5.1	400	18
SFB-1	FALSE	High	Master Protein	Q922I7	Polypyrimidine tract-binding protein 1 OS=Mus musculus OX=10090 GN=Ptbp1 PE=1 SV=1	0	55.995	30	10	31	9	1	555	59.3	9.16	479	10
SFB-1	FALSE	High	Master Protein	Q8CG29	Myosin-1F-like protein OS=Mus musculus OX=10090 GN=Myo1f PE=1 SV=1	0	59.818	17	14	30	9	1	1098	125.1	9.17	484	14
SFB-1	FALSE	High	Master Protein	P17879	Heat shock 70 kDa protein 1B OS=Mus musculus OX=10090 GN=Hspa1b PE=1 SV=3	0	63.044	27	12	30	9	1	642	70.1	5.72	385	12
SFB-1	FALSE	High	Master Protein	P05064	Fructose-bisphosphate aldolase A OS=Mus musculus OX=10090 GN=Aldoa PE=1 SV=2	0	49.255	30	8	30	8	1	364	39.3	8.09	525	8
SFB-1	FALSE	High	Master Protein	Q5SUH6	Clathrin interactor 1 OS=Mus musculus OX=10090 GN=Clint1 PE=1 SV=1	0	64.362	19	12	30	12	1	641	69.7	6.65	745	12
SFB-1	FALSE	High	Master Protein	P27773	Protein disulfide-isomerase A3 OS=Mus musculus OX=10090 GN=Pdia3 PE=1 SV=2	0	73.235	37	16	29	16	1	505	56.6	6.21	362	16
SFB-1	FALSE	High	Master Protein	P47754	F-actin-capping protein subunit alpha-2 OS=Mus musculus OX=10090 GN=Capza2 PE=1 SV=3	0	51.275	47	8	29	6	1	286	32.9	5.85	728	8
SFB-1	FALSE	High	Master Protein	P17182	Alpha-enolase OS=Mus musculus OX=10090 GN=Eno1 PE=1 SV=3	0	51.3	30	9	29	8	1	434	47.1	6.8	313	9
SFB-1	FALSE	High	Master Protein	P42932	T-complex protein 1 subunit theta OS=Mus musculus OX=10090 GN=Cct8 PE=1 SV=3	0	59.528	26	13	29	13	1	548	59.5	5.62	433	13
SFB-1	FALSE	High	Master Protein	P47757	F-actin-capping protein subunit beta OS=Mus musculus OX=10090 GN=Capzb PE=1 SV=3	0	40.536	29	8	28	1	1	277	31.3	5.74	724	8
SFB-1	FALSE	High	Master Protein	A0A2I3BRT4	Epiplakin OS=Mus musculus OX=10090 GN=Eppk1 PE=1 SV=1	0	71.615	13	18	28	17	1	3458	381.5	5.92	373	18
SFB-1	FALSE	High	Master Protein	Q8CI43	Myosin light chain 6B OS=Mus musculus OX=10090 GN=Myl6b PE=1 SV=1	0	20.592	15	3	28	1	1	207	22.7	5.53	708	3
SFB-1	FALSE	High	Master Protein	Q9D8E6	60S ribosomal protein L4 OS=Mus musculus OX=10090 GN=Rpl4 PE=1 SV=3	0	50.819	25	9	27	9	1	419	47.1	11	291	9
SFB-1	FALSE	High	Master Protein	Q8K0E8	Fibrinogen beta chain OS=Mus musculus OX=10090 GN=Fgb PE=1 SV=1	0	78.382	28	11	27	11	1	481	54.7	7.08	455	11
SFB-1	FALSE	High	Master Protein	P12382	ATP-dependent 6-phosphofructokinase, liver type OS=Mus musculus OX=10090 GN=Pfkl PE=1 SV=4	0	62.189	20	13	27	11	1	780	85.3	7.17	510	13
SFB-1	FALSE	High	Master Protein	P26040	Ezrin OS=Mus musculus OX=10090 GN=Ezr PE=1 SV=3	0	54.509	19	13	27	8	1	586	69.4	6.1	268	13
SFB-1	FALSE	High	Master Protein	Q8C845	EF-hand domain-containing protein D2 OS=Mus musculus OX=10090 GN=Efhd2 PE=1 SV=1	0	54.342	38	8	26	8	1	240	26.8	5.14	346	8
SFB-1	FALSE	High	Master Protein	Q99PL5	Ribosome-binding protein 1 OS=Mus musculus OX=10090 GN=Rrbp1 PE=1 SV=2	0	65.668	15	17	26	17	1	1605	172.8	9.33	350	17
SFB-1	FALSE	High	Master Protein	P07724	Albumin OS=Mus musculus OX=10090 GN=Alb PE=1 SV=3	0	33.824	10	5	26	5	1	608	68.6	6.07	675	5
SFB-1	FALSE	High	Master Protein	P50580	Proliferation-associated protein 2G4 OS=Mus musculus OX=10090 GN=Pa2g4 PE=1 SV=3	0	40.583	21	8	26	8	1	394	43.7	6.86	243	8
SFB-1	FALSE	High	Master Protein	Q3UQ44	Ras GTPase-activating-like protein IQGAP2 OS=Mus musculus OX=10090 GN=Iqgap2 PE=1 SV=2	0	56.529	11	14	26	12	1	1575	180.4	5.64	199	14
SFB-1	FALSE	High	Master Protein	P35700	Peroxiredoxin-1 OS=Mus musculus OX=10090 GN=Prdx1 PE=1 SV=1	0	26.967	45	7	26	5	1	199	22.2	8.12	224	7
SFB-1	FALSE	High	Master Protein	P14211	Calreticulin OS=Mus musculus OX=10090 GN=Calr PE=1 SV=1	0	44.727	27	8	26	8	1	416	48	4.49	355	8
SFB-1	FALSE	High	Master Protein	P14869	60S acidic ribosomal protein P0 OS=Mus musculus OX=10090 GN=Rplp0 PE=1 SV=3	0	30.984	16	6	25	6	1	317	34.2	6.25	417	6
SFB-1	FALSE	High	Master Protein	Q9D0I9	Arginine--tRNA ligase, cytoplasmic OS=Mus musculus OX=10090 GN=Rars1 PE=1 SV=2	0	64.702	24	13	25	13	1	660	75.6	7.55	319	13
SFB-1	FALSE	High	Master Protein	H3BK65	Epidermal growth factor receptor substrate 15 OS=Mus musculus OX=10090 GN=Eps15 PE=1 SV=1	0	48.377	17	10	25	10	1	933	102.2	4.65	557	10
SFB-1	FALSE	High	Master Protein	D3Z080	Sorbin and SH3 domain-containing protein 2 OS=Mus musculus OX=10090 GN=Sorbs2 PE=1 SV=1	0	76.486	29	15	25	15	1	707	78.1	9.39	428	15
SFB-1	FALSE	High	Master Protein	P27659	60S ribosomal protein L3 OS=Mus musculus OX=10090 GN=Rpl3 PE=1 SV=3	0	54.929	24	9	25	9	1	403	46.1	10.21	471	9
SFB-1	FALSE	High	Master Protein	P63101	14-3-3 protein zeta/delta OS=Mus musculus OX=10090 GN=Ywhaz PE=1 SV=1	0	40.07	38	8	25	6	1	245	27.8	4.79	315	8
SFB-1	FALSE	High	Master Protein	P35980	60S ribosomal protein L18 OS=Mus musculus OX=10090 GN=Rpl18 PE=1 SV=3	0	25.868	30	5	25	5	1	188	21.6	11.78	318	5
SFB-1	FALSE	High	Master Protein	Q60847	Collagen alpha-1(XII) chain OS=Mus musculus OX=10090 GN=Col12a1 PE=2 SV=3	0	79.586	9	19	25	19	1	3120	340	5.64	399	19
SFB-1	FALSE	High	Master Protein	E9PVA8	eIF-2-alpha kinase activator GCN1 OS=Mus musculus OX=10090 GN=Gcn1 PE=1 SV=1	0	77.975	12	23	25	23	1	2671	292.8	7.36	335	23
SFB-1	FALSE	High	Master Protein	A0A0A0MQA3	Alpha-1-antitrypsin 1-1 OS=Mus musculus OX=10090 GN=Serpina1a PE=1 SV=1	0	54.031	25	9	24	3	1	436	48.8	6.43	392	9
SFB-1	FALSE	High	Master Protein	P47963	60S ribosomal protein L13 OS=Mus musculus OX=10090 GN=Rpl13 PE=1 SV=3	0	27.995	27	6	24	6	1	211	24.3	11.55	335	6
SFB-1	FALSE	High	Master Protein	P62259	14-3-3 protein epsilon OS=Mus musculus OX=10090 GN=Ywhae PE=1 SV=1	0	45.928	29	7	24	6	1	255	29.2	4.74	320	7
SFB-1	FALSE	High	Master Protein	Q6Q899	Antiviral innate immune response receptor RIG-I OS=Mus musculus OX=10090 GN=Ddx58 PE=1 SV=2	0	39.053	15	11	24	11	1	926	105.9	6.65	205	11
SFB-1	FALSE	High	Master Protein	P63038	60 kDa heat shock protein, mitochondrial OS=Mus musculus OX=10090 GN=Hspd1 PE=1 SV=1	0	70.843	32	13	24	13	1	573	60.9	6.18	683	13
SFB-1	FALSE	High	Master Protein	P80318	T-complex protein 1 subunit gamma OS=Mus musculus OX=10090 GN=Cct3 PE=1 SV=1	0	48.565	25	11	24	11	1	545	60.6	6.7	421	11
SFB-1	FALSE	High	Master Protein	Q99LF4	RNA-splicing ligase RtcB homolog OS=Mus musculus OX=10090 GN=Rtcb PE=1 SV=1	0	43.986	21	9	24	9	1	505	55.2	7.23	330	9
SFB-1	FALSE	High	Master Protein	Q3UGX2	Spectrin beta chain OS=Mus musculus OX=10090 GN=Sptb PE=1 SV=1	0	96.313	13	22	24	21	1	2329	267.9	5.49	383	22
SFB-1	FALSE	High	Master Protein	P29341	Polyadenylate-binding protein 1 OS=Mus musculus OX=10090 GN=Pabpc1 PE=1 SV=2	0	38.142	17	11	24	10	1	636	70.6	9.5	300	11
SFB-1	FALSE	High	Master Protein	E0CYV0	Protein-L-isoaspartate O-methyltransferase OS=Mus musculus OX=10090 GN=Pcmt1 PE=1 SV=1	0	44.228	29	6	24	6	1	286	30.4	7.24	286	6
SFB-1	FALSE	High	Master Protein	O55143	Sarcoplasmic/endoplasmic reticulum calcium ATPase 2 OS=Mus musculus OX=10090 GN=Atp2a2 PE=1 SV=2	0	60.347	14	11	23	7	1	1044	114.8	5.34	198	11
SFB-1	FALSE	High	Master Protein	O35286	Pre-mRNA-splicing factor ATP-dependent RNA helicase DHX15 OS=Mus musculus OX=10090 GN=Dhx15 PE=1 SV=2	0	49.426	22	13	23	12	1	795	90.9	7.46	233	13
SFB-1	FALSE	High	Master Protein	Q3UER8	Fibrinogen gamma chain OS=Mus musculus OX=10090 GN=Fgg PE=1 SV=1	0	45.48	28	9	23	9	1	443	50.3	5.62	287	9
SFB-1	FALSE	High	Master Protein	P14824	Annexin A6 OS=Mus musculus OX=10090 GN=Anxa6 PE=1 SV=3	0	72.015	28	15	23	1	1	673	75.8	5.5	345	15
SFB-1	FALSE	High	Master Protein	P14148	60S ribosomal protein L7 OS=Mus musculus OX=10090 GN=Rpl7 PE=1 SV=2	0	32.483	35	11	23	11	1	270	31.4	10.89	270	11
SFB-1	FALSE	High	Master Protein	P97449	Aminopeptidase N OS=Mus musculus OX=10090 GN=Anpep PE=1 SV=4	0	79.899	20	14	23	14	1	966	109.6	5.9	565	14
SFB-1	FALSE	High	Master Protein	Q922U2	Keratin, type II cytoskeletal 5 OS=Mus musculus OX=10090 GN=Krt5 PE=1 SV=1	0	43.282	14	8	23	3	1	580	61.7	7.75	345	8
SFB-1	FALSE	High	Master Protein	Q9D8N0	Elongation factor 1-gamma OS=Mus musculus OX=10090 GN=Eef1g PE=1 SV=3	0	34.947	19	7	23	7	1	437	50	6.74	435	7
SFB-1	FALSE	High	Master Protein	Q8BMS1	Trifunctional enzyme subunit alpha, mitochondrial OS=Mus musculus OX=10090 GN=Hadha PE=1 SV=1	0	55.836	22	13	23	13	1	763	82.6	9.14	446	13
SFB-1	FALSE	High	Master Protein	P62702	40S ribosomal protein S4, X isoform OS=Mus musculus OX=10090 GN=Rps4x PE=1 SV=2	0	43.514	26	7	23	3	1	263	29.6	10.15	354	7
SFB-1	FALSE	High	Master Protein	Q8BFR5	Elongation factor Tu, mitochondrial OS=Mus musculus OX=10090 GN=Tufm PE=1 SV=1	0	53.562	33	10	23	10	1	452	49.5	7.56	380	10
SFB-1	FALSE	High	Master Protein	Q5SWZ5	Myosin phosphatase Rho-interacting protein OS=Mus musculus OX=10090 GN=Mprip PE=1 SV=1	0	60.544	7	17	23	17	1	2269	257.1	5.59	293	17
SFB-1	FALSE	High	Master Protein	P47753	F-actin-capping protein subunit alpha-1 OS=Mus musculus OX=10090 GN=Capza1 PE=1 SV=4	0	32.368	26	5	23	3	1	286	32.9	5.55	298	5
SFB-1	FALSE	High	Master Protein	F8WIT2	Annexin OS=Mus musculus OX=10090 GN=Anxa6 PE=1 SV=1	0	70.577	29	15	23	1	1	667	75.2	5.55	345	15
SFB-1	FALSE	High	Master Protein	Q78PY7	Staphylococcal nuclease domain-containing protein 1 OS=Mus musculus OX=10090 GN=Snd1 PE=1 SV=1	0	65.199	23	14	22	14	1	910	102	7.43	339	14
SFB-1	FALSE	High	Master Protein	Q60604	Adseverin OS=Mus musculus OX=10090 GN=Scin PE=1 SV=3	0	67.914	28	15	22	15	1	715	80.2	5.88	300	15
SFB-1	FALSE	High	Master Protein	E9Q557	Desmoplakin OS=Mus musculus OX=10090 GN=Dsp PE=1 SV=1	0	59.29	7	17	22	17	1	2883	332.7	6.8	265	17
SFB-1	FALSE	High	Master Protein	P61161	Actin-related protein 2 OS=Mus musculus OX=10090 GN=Actr2 PE=1 SV=1	0	36.995	17	5	22	5	1	394	44.7	6.74	451	5
SFB-1	FALSE	High	Master Protein	P11983	T-complex protein 1 subunit alpha OS=Mus musculus OX=10090 GN=Tcp1 PE=1 SV=3	0	54.058	31	11	22	11	1	556	60.4	6.16	483	11
SFB-1	FALSE	High	Master Protein	Q02053	Ubiquitin-like modifier-activating enzyme 1 OS=Mus musculus OX=10090 GN=Uba1 PE=1 SV=1	0	55.069	19	13	22	13	1	1058	117.7	5.66	358	13
SFB-1	FALSE	High	Master Protein	S4R2K9	Ankyrin-3 (Fragment) OS=Mus musculus OX=10090 GN=Ank3 PE=1 SV=1	0	63.826	9	18	22	18	1	2622	284.5	7.94	266	18
SFB-1	FALSE	High	Master Protein	Q99JY9	Actin-related protein 3 OS=Mus musculus OX=10090 GN=Actr3 PE=1 SV=3	0	47.745	31	10	22	8	1	418	47.3	5.88	253	10
SFB-1	FALSE	High	Master Protein	P80314	T-complex protein 1 subunit beta OS=Mus musculus OX=10090 GN=Cct2 PE=1 SV=4	0	70.757	37	13	21	13	1	535	57.4	6.4	490	13
SFB-1	FALSE	High	Master Protein	P14206	40S ribosomal protein SA OS=Mus musculus OX=10090 GN=Rpsa PE=1 SV=4	0	37.715	30	7	21	7	1	295	32.8	4.87	239	7
SFB-1	FALSE	High	Master Protein	Q9D1G1	Ras-related protein Rab-1B OS=Mus musculus OX=10090 GN=Rab1b PE=1 SV=1	0	31.585	38	7	21	5	1	201	22.2	5.73	256	7
SFB-1	FALSE	High	Master Protein	Q922R8	Protein disulfide-isomerase A6 OS=Mus musculus OX=10090 GN=Pdia6 PE=1 SV=3	0	52.615	29	10	21	10	1	440	48.1	5.14	583	10
SFB-1	FALSE	High	Master Protein	A0A1B0GSX0	L-lactate dehydrogenase OS=Mus musculus OX=10090 GN=Ldha PE=1 SV=1	0	36.41	21	8	21	8	1	361	39.7	8.35	376	8
SFB-1	FALSE	High	Master Protein	Q8C147	Dedicator of cytokinesis protein 8 OS=Mus musculus OX=10090 GN=Dock8 PE=1 SV=4	0	55.157	10	16	21	15	1	2100	238.8	6.96	204	16
SFB-1	FALSE	High	Master Protein	P60843	Eukaryotic initiation factor 4A-I OS=Mus musculus OX=10090 GN=Eif4a1 PE=1 SV=1	0	37.85	18	8	20	8	1	406	46.1	5.48	382	8
SFB-1	FALSE	High	Master Protein	P22599	Alpha-1-antitrypsin 1-2 OS=Mus musculus OX=10090 GN=Serpina1b PE=1 SV=2	0	42.41	23	8	20	2	1	413	45.9	5.54	326	8
SFB-1	FALSE	High	Master Protein	Q8R1B4	Eukaryotic translation initiation factor 3 subunit C OS=Mus musculus OX=10090 GN=Eif3c PE=1 SV=1	0	42.068	14	10	20	10	1	911	105.5	5.78	205	10
SFB-1	FALSE	High	Master Protein	Q9EQR4	Chloride channel accessory 3A2 OS=Mus musculus OX=10090 GN=Clca3a2 PE=1 SV=1	0	51.479	14	8	20	5	1	902	99.8	7.17	363	8
SFB-1	FALSE	High	Master Protein	A2A9M4	Dedicator of cytokinesis protein 7 OS=Mus musculus OX=10090 GN=Dock7 PE=1 SV=2	0	59.268	9	15	20	14	1	2130	241.3	6.76	322	15
SFB-1	FALSE	High	Master Protein	Q7TPV4	Myb-binding protein 1A OS=Mus musculus OX=10090 GN=Mybbp1a PE=1 SV=2	0	48.966	12	12	20	12	1	1344	151.9	8.95	280	12
SFB-1	FALSE	High	Master Protein	E9PV24	Fibrinogen alpha chain OS=Mus musculus OX=10090 GN=Fga PE=1 SV=1	0	42.161	14	8	20	8	1	789	87.4	6.11	172	8
SFB-1	FALSE	High	Master Protein	Q9JIF7	Coatomer subunit beta OS=Mus musculus OX=10090 GN=Copb1 PE=1 SV=1	0	57.524	17	13	20	13	1	953	107	6	255	13
SFB-1	FALSE	High	Master Protein	P53026	60S ribosomal protein L10a OS=Mus musculus OX=10090 GN=Rpl10a PE=1 SV=3	0	41.382	28	7	20	7	1	217	24.9	9.98	301	7
SFB-1	FALSE	High	Master Protein	Q9EQK5	Major vault protein OS=Mus musculus OX=10090 GN=Mvp PE=1 SV=4	0	55.878	22	14	20	14	1	861	95.9	5.59	289	14
SFB-1	FALSE	High	Master Protein	P48678	Prelamin-A/C OS=Mus musculus OX=10090 GN=Lmna PE=1 SV=2	0	70.441	26	12	20	12	1	665	74.2	6.98	356	12
SFB-1	FALSE	High	Master Protein	Q8CAQ8	MICOS complex subunit Mic60 OS=Mus musculus OX=10090 GN=Immt PE=1 SV=1	0	48.586	19	11	20	11	1	757	83.8	6.61	370	11
SFB-1	FALSE	High	Master Protein	A0A571BG24	LIM and calponin homology domains-containing protein 1 OS=Mus musculus OX=10090 GN=Limch1 PE=1 SV=1	0	35.65	9	11	20	11	1	1511	168.4	5.41	172	11
SFB-1	FALSE	High	Master Protein	O88569	Heterogeneous nuclear ribonucleoproteins A2/B1 OS=Mus musculus OX=10090 GN=Hnrnpa2b1 PE=1 SV=2	0	37.169	27	10	20	7	1	353	37.4	8.95	263	10
SFB-1	FALSE	High	Master Protein	Q9DCV7	Keratin, type II cytoskeletal 7 OS=Mus musculus OX=10090 GN=Krt7 PE=1 SV=1	0	41.921	22	11	20	9	1	457	50.7	5.87	227	11
SFB-1	FALSE	High	Master Protein	F8VQB6	Unconventional myosin-X OS=Mus musculus OX=10090 GN=Myo10 PE=1 SV=1	0	61.657	10	16	20	16	1	2062	237.2	6.25	313	16
SFB-1	FALSE	High	Master Protein	Q6P4T2	U5 small nuclear ribonucleoprotein 200 kDa helicase OS=Mus musculus OX=10090 GN=Snrnp200 PE=1 SV=1	0	44.307	8	14	20	14	1	2136	244.4	6.06	295	14
SFB-1	FALSE	High	Master Protein	Q80UG5	Septin-9 OS=Mus musculus OX=10090 GN=Septin9 PE=1 SV=1	0	38.474	18	8	19	8	1	583	65.5	8.9	320	8
SFB-1	FALSE	High	Master Protein	P49813	Tropomodulin-1 OS=Mus musculus OX=10090 GN=Tmod1 PE=1 SV=2	0	43.88	28	10	19	9	1	359	40.4	5.1	253	10
SFB-1	FALSE	High	Master Protein	P62301	40S ribosomal protein S13 OS=Mus musculus OX=10090 GN=Rps13 PE=1 SV=2	0	25.023	34	6	19	6	1	151	17.2	10.54	213	6
SFB-1	FALSE	High	Master Protein	Q5EBP8	Helix-destabilizing protein OS=Mus musculus OX=10090 GN=Hnrnpa1 PE=1 SV=1	0	35.34	23	8	19	5	1	373	38.8	9.13	319	8
SFB-1	FALSE	High	Master Protein	E9QNN1	RNA helicase OS=Mus musculus OX=10090 GN=Dhx9 PE=1 SV=1	0	56.929	11	13	19	13	1	1384	149.6	6.83	271	13
SFB-1	FALSE	High	Master Protein	Q8CBB6	Histone H2B OS=Mus musculus OX=10090 GN=H2bc24 PE=2 SV=1	0	13.286	19	4	19	4	1	134	14.9	10.37	101	4
SFB-1	FALSE	High	Master Protein	P43277	Histone H1.3 OS=Mus musculus OX=10090 GN=H1-3 PE=1 SV=2	0	43.344	26	7	19	1	1	221	22.1	11.03	350	7
SFB-1	FALSE	High	Master Protein	Q6AW69	Cingulin-like protein 1 OS=Mus musculus OX=10090 GN=Cgnl1 PE=1 SV=2	0	49.366	14	14	19	14	1	1298	148.1	5.77	143	14
SFB-1	FALSE	High	Master Protein	Q06890	Clusterin OS=Mus musculus OX=10090 GN=Clu PE=1 SV=1	0	29.404	19	7	19	7	1	448	51.6	5.67	135	7
SFB-1	FALSE	High	Master Protein	P80313	T-complex protein 1 subunit eta OS=Mus musculus OX=10090 GN=Cct7 PE=1 SV=1	0	36.413	20	10	19	10	1	544	59.6	7.84	289	10
SFB-1	FALSE	High	Master Protein	Q62318	Transcription intermediary factor 1-beta OS=Mus musculus OX=10090 GN=Trim28 PE=1 SV=3	0	31.875	9	7	18	7	1	834	88.8	5.77	203	7
SFB-1	FALSE	High	Master Protein	E9QM38	Solute carrier family 12 member 2 OS=Mus musculus OX=10090 GN=Slc12a2 PE=1 SV=1	0	51.669	17	14	18	14	1	1206	130.6	6.52	159	14
SFB-1	FALSE	High	Master Protein	P47962	60S ribosomal protein L5 OS=Mus musculus OX=10090 GN=Rpl5 PE=1 SV=3	0	36.978	16	5	18	5	1	297	34.4	9.77	354	5
SFB-1	FALSE	High	Master Protein	P61205	ADP-ribosylation factor 3 OS=Mus musculus OX=10090 GN=Arf3 PE=2 SV=2	0	26.092	31	5	18	2	1	181	20.6	7.43	289	5
SFB-1	FALSE	High	Master Protein	P62264	40S ribosomal protein S14 OS=Mus musculus OX=10090 GN=Rps14 PE=1 SV=3	0	42.101	30	4	18	4	1	151	16.3	10.05	335	4
SFB-1	FALSE	High	Master Protein	Q8BGZ7	Keratin, type II cytoskeletal 75 OS=Mus musculus OX=10090 GN=Krt75 PE=1 SV=1	0	34.853	12	7	18	1	1	551	59.7	8.31	213	7
SFB-1	FALSE	High	Master Protein	Q8CGC7	Bifunctional glutamate/proline--tRNA ligase OS=Mus musculus OX=10090 GN=Eprs1 PE=1 SV=4	0	56.165	10	13	18	13	1	1512	170	7.66	224	13
SFB-1	FALSE	High	Master Protein	Q9JM76	Actin-related protein 2/3 complex subunit 3 OS=Mus musculus OX=10090 GN=Arpc3 PE=1 SV=3	0	19.831	17	3	18	3	1	178	20.5	8.59	126	3
SFB-1	FALSE	High	Master Protein	Q8VDJ3	Vigilin OS=Mus musculus OX=10090 GN=Hdlbp PE=1 SV=1	0	46.657	12	12	18	12	1	1268	141.7	6.87	275	12
SFB-1	FALSE	High	Master Protein	Q9WUB3	Glycogen phosphorylase, muscle form OS=Mus musculus OX=10090 GN=Pygm PE=1 SV=3	0	43.627	17	12	18	8	1	842	97.2	7.11	194	12
SFB-1	FALSE	High	Master Protein	P68254	14-3-3 protein theta OS=Mus musculus OX=10090 GN=Ywhaq PE=1 SV=1	0	31.943	34	6	18	4	1	245	27.8	4.78	227	6
SFB-1	FALSE	High	Master Protein	P25206	DNA replication licensing factor MCM3 OS=Mus musculus OX=10090 GN=Mcm3 PE=1 SV=2	0	45.546	19	10	18	10	1	812	91.5	5.55	299	10
SFB-1	FALSE	High	Master Protein	P38647	Stress-70 protein, mitochondrial OS=Mus musculus OX=10090 GN=Hspa9 PE=1 SV=3	0	44.922	18	10	18	10	1	679	73.4	6.07	274	10
SFB-1	FALSE	High	Master Protein	F7AEH4	40S ribosomal protein S12 OS=Mus musculus OX=10090 GN=Rps12 PE=1 SV=1	0	19.856	29	3	18	3	1	137	15.2	8.35	208	3
SFB-1	FALSE	High	Master Protein	P62751	60S ribosomal protein L23a OS=Mus musculus OX=10090 GN=Rpl23a PE=1 SV=1	0	30.98	40	7	18	7	1	156	17.7	10.45	117	7
SFB-1	FALSE	High	Master Protein	P14115	60S ribosomal protein L27a OS=Mus musculus OX=10090 GN=Rpl27a PE=1 SV=5	0	17.443	14	2	18	2	1	148	16.6	11.12	292	2
SFB-1	FALSE	High	Master Protein	Q8BG05	Heterogeneous nuclear ribonucleoprotein A3 OS=Mus musculus OX=10090 GN=Hnrnpa3 PE=1 SV=1	0	33.554	22	6	18	4	1	379	39.6	9.01	418	6
SFB-1	FALSE	High	Master Protein	P70372	ELAV-like protein 1 OS=Mus musculus OX=10090 GN=Elavl1 PE=1 SV=2	0	31.061	26	6	17	6	1	326	36.1	9.04	339	6
SFB-1	FALSE	High	Master Protein	A2AH85	116 kDa U5 small nuclear ribonucleoprotein component OS=Mus musculus OX=10090 GN=Eftud2 PE=1 SV=1	0	43.315	15	10	17	10	1	972	109.4	5	182	10
SFB-1	FALSE	High	Master Protein	P61027	Ras-related protein Rab-10 OS=Mus musculus OX=10090 GN=Rab10 PE=1 SV=1	0	23.486	29	4	17	2	1	200	22.5	8.38	228	4
SFB-1	FALSE	High	Master Protein	Q01853	Transitional endoplasmic reticulum ATPase OS=Mus musculus OX=10090 GN=Vcp PE=1 SV=4	0	42.038	12	7	17	7	1	806	89.3	5.26	195	7
SFB-1	FALSE	High	Master Protein	O08807	Peroxiredoxin-4 OS=Mus musculus OX=10090 GN=Prdx4 PE=1 SV=1	0	16.908	19	4	17	2	1	274	31	7.15	125	4
SFB-1	FALSE	High	Master Protein	P23116	Eukaryotic translation initiation factor 3 subunit A OS=Mus musculus OX=10090 GN=Eif3a PE=1 SV=5	0	59.987	16	15	17	15	1	1344	161.8	6.77	305	15
SFB-1	FALSE	High	Master Protein	P10107	Annexin A1 OS=Mus musculus OX=10090 GN=Anxa1 PE=1 SV=2	0	39.449	23	10	17	9	1	346	38.7	7.37	273	10
SFB-1	FALSE	High	Master Protein	Q02257	Junction plakoglobin OS=Mus musculus OX=10090 GN=Jup PE=1 SV=3	0	50.431	19	11	17	11	1	745	81.7	6.14	382	11
SFB-1	FALSE	High	Master Protein	Q8VDN2	Sodium/potassium-transporting ATPase subunit alpha-1 OS=Mus musculus OX=10090 GN=Atp1a1 PE=1 SV=1	0	37.309	16	11	17	7	1	1023	112.9	5.45	227	11
SFB-1	FALSE	High	Master Protein	Q61937	Nucleophosmin OS=Mus musculus OX=10090 GN=Npm1 PE=1 SV=1	0	38.289	25	5	17	5	1	292	32.5	4.77	546	5
SFB-1	FALSE	High	Master Protein	A0A668KLE1	Leucine-rich repeat flightless-interacting protein 2 OS=Mus musculus OX=10090 GN=Lrrfip2 PE=1 SV=1	0	37.731	14	8	17	8	1	722	82	6.96	333	8
SFB-1	FALSE	High	Master Protein	P26041	Moesin OS=Mus musculus OX=10090 GN=Msn PE=1 SV=3	0	35.08	13	8	17	2	1	577	67.7	6.6	187	8
SFB-1	FALSE	High	Master Protein	Q3THK7	GMP synthase [glutamine-hydrolyzing] OS=Mus musculus OX=10090 GN=Gmps PE=1 SV=2	0	42.444	23	11	17	11	1	693	76.7	6.73	197	11
SFB-1	FALSE	High	Master Protein	O08553	Dihydropyrimidinase-related protein 2 OS=Mus musculus OX=10090 GN=Dpysl2 PE=1 SV=2	0	51.951	26	10	17	10	1	572	62.2	6.38	240	10
SFB-1	FALSE	High	Master Protein	J3QJU5	LLGL scribble cell polarity complex component 2 OS=Mus musculus OX=10090 GN=Llgl2 PE=1 SV=1	0	38.768	14	10	17	10	1	1051	116.9	7.33	210	10
SFB-1	FALSE	High	Master Protein	Q91VC3	Eukaryotic initiation factor 4A-III OS=Mus musculus OX=10090 GN=Eif4a3 PE=1 SV=3	0	35.095	24	11	17	11	1	411	46.8	6.73	257	11
SFB-1	FALSE	High	Master Protein	A0A1Y7VKY1	40S ribosomal protein S18 OS=Mus musculus OX=10090 GN=Rps18-ps5 PE=3 SV=1	0	18.659	24	4	16	4	1	152	17.7	10.86	224	4
SFB-1	FALSE	High	Master Protein	P02088	Hemoglobin subunit beta-1 OS=Mus musculus OX=10090 GN=Hbb-b1 PE=1 SV=2	0	29.816	54	6	16	1	1	147	15.8	7.65	193	6
SFB-1	FALSE	High	Master Protein	P61164	Alpha-centractin OS=Mus musculus OX=10090 GN=Actr1a PE=1 SV=1	0	36.822	26	6	16	2	1	376	42.6	6.64	279	6
SFB-1	FALSE	High	Master Protein	P50516	V-type proton ATPase catalytic subunit A OS=Mus musculus OX=10090 GN=Atp6v1a PE=1 SV=2	0	30.674	16	8	16	8	1	617	68.3	5.58	172	8
SFB-1	FALSE	High	Master Protein	A0A087WSP5	Signal transducer and activator of transcription OS=Mus musculus OX=10090 GN=Stat1 PE=1 SV=1	0	37.13	14	10	16	10	1	755	88	5.71	140	10
SFB-1	FALSE	High	Master Protein	P63325	40S ribosomal protein S10 OS=Mus musculus OX=10090 GN=Rps10 PE=1 SV=1	0	28.55	24	4	16	2	1	165	18.9	10.15	400	4
SFB-1	FALSE	High	Master Protein	Q60902	Epidermal growth factor receptor substrate 15-like 1 OS=Mus musculus OX=10090 GN=Eps15l1 PE=1 SV=3	0	37.722	15	10	16	10	1	907	99.2	5.02	190	10
SFB-1	FALSE	High	Master Protein	Q64282	Interferon-induced protein with tetratricopeptide repeats 1 OS=Mus musculus OX=10090 GN=Ifit1 PE=1 SV=2	0	49.95	29	10	16	9	1	463	53.7	7.52	306	10
SFB-1	FALSE	High	Master Protein	A0A0R4J104	Disabled homolog 2 OS=Mus musculus OX=10090 GN=Dab2 PE=1 SV=1	0	35.621	18	8	16	8	1	766	82.2	5.97	277	8
SFB-1	FALSE	High	Master Protein	A0A5F8MPB9	Radixin OS=Mus musculus OX=10090 GN=Rdx PE=1 SV=1	0	34.096	12	8	16	2	1	604	71	6.54	159	8
SFB-1	FALSE	High	Master Protein	Q04857	Collagen alpha-1(VI) chain OS=Mus musculus OX=10090 GN=Col6a1 PE=1 SV=1	0	24.216	8	7	16	7	1	1025	108.4	5.36	185	7
SFB-1	FALSE	High	Master Protein	E9QAS5	DNA helicase OS=Mus musculus OX=10090 GN=Chd4 PE=1 SV=1	0	41.185	8	10	16	10	1	1922	218.5	5.86	317	10
SFB-1	FALSE	High	Master Protein	Q8VDW0	ATP-dependent RNA helicase DDX39A OS=Mus musculus OX=10090 GN=Ddx39a PE=1 SV=1	0	23.458	13	5	16	2	1	427	49	5.68	187	5
SFB-1	FALSE	High	Master Protein	Q8R5C5	Beta-centractin OS=Mus musculus OX=10090 GN=Actr1b PE=1 SV=1	0	31.52	22	5	16	1	1	376	42.3	6.4	207	5
SFB-1	FALSE	High	Master Protein	Q6PHN9	Ras-related protein Rab-35 OS=Mus musculus OX=10090 GN=Rab35 PE=1 SV=1	0	15.469	14	3	16	1	1	201	23	8.29	180	3
SFB-1	FALSE	High	Master Protein	Q8BML9	Glutamine--tRNA ligase OS=Mus musculus OX=10090 GN=Qars1 PE=1 SV=1	0	43.357	18	11	16	11	1	775	87.6	7.31	266	11
SFB-1	FALSE	High	Master Protein	Q8VEK3	Heterogeneous nuclear ribonucleoprotein U OS=Mus musculus OX=10090 GN=Hnrnpu PE=1 SV=1	0	30.833	11	7	16	7	1	800	87.9	6.24	143	7
SFB-1	FALSE	High	Master Protein	P61750	ADP-ribosylation factor 4 OS=Mus musculus OX=10090 GN=Arf4 PE=1 SV=2	0	22.099	23	3	16	1	1	180	20.4	7.14	287	3
SFB-1	FALSE	High	Master Protein	E9QB02	Methionine--tRNA ligase, cytoplasmic OS=Mus musculus OX=10090 GN=Mars1 PE=1 SV=1	0	43.281	14	11	16	11	1	910	102.3	6.92	280	11
SFB-1	FALSE	High	Master Protein	P24369	Peptidyl-prolyl cis-trans isomerase B OS=Mus musculus OX=10090 GN=Ppib PE=1 SV=2	0	42.012	42	7	16	7	1	216	23.7	9.55	408	7
SFB-1	FALSE	High	Master Protein	A0A3B2WCN9	Tight junction protein ZO-2 OS=Mus musculus OX=10090 GN=Tjp2 PE=1 SV=1	0	35.913	11	10	16	10	1	1190	133.8	7.02	141	10
SFB-1	FALSE	High	Master Protein	A0A0R4J0B4	CMP-N-acetylneuraminic acid synthase OS=Mus musculus OX=10090 GN=Cmas PE=1 SV=1	0	40.906	22	8	16	8	1	432	48	8.1	230	8
SFB-1	FALSE	High	Master Protein	P15864	Histone H1.2 OS=Mus musculus OX=10090 GN=H1-2 PE=1 SV=2	0	32.686	24	6	16	1	1	212	21.3	11	289	6
SFB-1	FALSE	High	Master Protein	Q9WTY4	Aquaporin-5 OS=Mus musculus OX=10090 GN=Aqp5 PE=1 SV=1	0	16.991	16	3	16	3	1	265	28.3	8.62	148	3
SFB-1	FALSE	High	Master Protein	Q3V117	ATP-citrate synthase OS=Mus musculus OX=10090 GN=Acly PE=1 SV=1	0	38.115	12	11	16	11	1	1101	120.7	7.44	198	11
SFB-1	FALSE	High	Master Protein	B2M1R6	Heterogeneous nuclear ribonucleoprotein K OS=Mus musculus OX=10090 GN=Hnrnpk PE=1 SV=1	0	32.419	26	9	15	9	1	440	48.5	5.54	270	9
SFB-1	FALSE	High	Master Protein	P12970	60S ribosomal protein L7a OS=Mus musculus OX=10090 GN=Rpl7a PE=1 SV=2	0	21.812	19	6	15	6	1	266	30	10.56	169	6
SFB-1	FALSE	High	Master Protein	Q9QXS6	Drebrin OS=Mus musculus OX=10090 GN=Dbn1 PE=1 SV=4	0	35.938	19	9	15	9	1	706	77.2	4.49	192	9
SFB-1	FALSE	High	Master Protein	P99027	60S acidic ribosomal protein P2 OS=Mus musculus OX=10090 GN=Rplp2 PE=1 SV=3	0	36.153	70	6	15	6	1	115	11.6	4.54	146	6
SFB-1	FALSE	High	Master Protein	Q99KI0	Aconitate hydratase, mitochondrial OS=Mus musculus OX=10090 GN=Aco2 PE=1 SV=1	0	49.724	17	10	15	10	1	780	85.4	7.93	236	10
SFB-1	FALSE	High	Master Protein	P59242	Cingulin OS=Mus musculus OX=10090 GN=Cgn PE=1 SV=1	0	48.015	13	11	15	11	1	1191	136.4	5.91	329	11
SFB-1	FALSE	High	Master Protein	P42227	Signal transducer and activator of transcription 3 OS=Mus musculus OX=10090 GN=Stat3 PE=1 SV=2	0	41.725	17	10	15	10	1	770	88	6.3	261	10
SFB-1	FALSE	High	Master Protein	Q7TMK9	Heterogeneous nuclear ribonucleoprotein Q OS=Mus musculus OX=10090 GN=Syncrip PE=1 SV=2	0	39.179	23	10	15	7	1	623	69.6	8.59	236	10
SFB-1	FALSE	High	Master Protein	Q3UW64	Bifunctional UDP-N-acetylglucosamine 2-epimerase/N-acetylmannosamine kinase OS=Mus musculus OX=10090 GN=Gne PE=1 SV=1	0	25.893	11	7	15	7	1	753	82.8	7.05	170	7
SFB-1	FALSE	High	Master Protein	Q9JLH8	Tropomodulin-4 OS=Mus musculus OX=10090 GN=Tmod4 PE=2 SV=1	0	41.775	21	6	15	5	1	345	39.2	4.84	265	6
SFB-1	FALSE	High	Master Protein	E9QAU9	DISP complex protein LRCH3 OS=Mus musculus OX=10090 GN=Lrch3 PE=1 SV=1	0	48.796	21	11	15	11	1	796	88.5	7.11	288	11
SFB-1	FALSE	High	Master Protein	Q9JIK5	Nucleolar RNA helicase 2 OS=Mus musculus OX=10090 GN=Ddx21 PE=1 SV=3	0	43.417	15	12	15	12	1	851	93.5	9.11	149	12
SFB-1	FALSE	High	Master Protein	Q80YQ1	Thrombospondin-1 OS=Mus musculus OX=10090 GN=Thbs1 PE=1 SV=1	0	35.359	11	10	15	10	1	1171	129.6	4.94	217	10
SFB-1	FALSE	High	Master Protein	P59999	Actin-related protein 2/3 complex subunit 4 OS=Mus musculus OX=10090 GN=Arpc4 PE=1 SV=3	0	20.146	30	5	15	5	1	168	19.7	8.43	156	5
SFB-1	FALSE	High	Master Protein	Q64727	Vinculin OS=Mus musculus OX=10090 GN=Vcl PE=1 SV=4	0	40.91	14	12	15	12	1	1066	116.6	6	231	12
SFB-1	FALSE	High	Master Protein	A0A0R4J0J8	Cytospin-A OS=Mus musculus OX=10090 GN=Specc1l PE=1 SV=1	0	55.214	14	11	15	11	1	1135	126.5	5.94	408	11
SFB-1	FALSE	High	Master Protein	E9PYF4	LIM domain only 7 OS=Mus musculus OX=10090 GN=Lmo7 PE=1 SV=1	0	44.855	9	10	15	10	1	1699	192.4	6.25	258	10
SFB-1	FALSE	High	Master Protein	Q9D051	Pyruvate dehydrogenase E1 component subunit beta, mitochondrial OS=Mus musculus OX=10090 GN=Pdhb PE=1 SV=1	0	31.54	19	5	15	5	1	359	38.9	6.87	236	5
SFB-1	FALSE	High	Master Protein	Q9Z331	Keratin, type II cytoskeletal 6B OS=Mus musculus OX=10090 GN=Krt6b PE=1 SV=3	0	31.231	10	6	15	1	1	562	60.3	8.32	201	6
SFB-1	FALSE	High	Master Protein	O55029	Coatomer subunit beta' OS=Mus musculus OX=10090 GN=Copb2 PE=1 SV=2	0	37.565	10	9	15	9	1	905	102.4	5.3	228	9
SFB-1	FALSE	High	Master Protein	Q91V41	Ras-related protein Rab-14 OS=Mus musculus OX=10090 GN=Rab14 PE=1 SV=3	0	34.983	36	6	15	5	1	215	23.9	6.21	281	6
SFB-1	FALSE	High	Master Protein	P80316	T-complex protein 1 subunit epsilon OS=Mus musculus OX=10090 GN=Cct5 PE=1 SV=1	0	48.025	27	11	15	11	1	541	59.6	6.02	238	11
SFB-1	FALSE	High	Master Protein	Q921M3	Splicing factor 3B subunit 3 OS=Mus musculus OX=10090 GN=Sf3b3 PE=1 SV=1	0	41.965	13	12	15	12	1	1217	135.5	5.26	204	12
SFB-1	FALSE	High	Master Protein	Q9JKR6	Hypoxia up-regulated protein 1 OS=Mus musculus OX=10090 GN=Hyou1 PE=1 SV=1	0	43.741	14	10	15	10	1	999	111.1	5.19	257	10
SFB-1	FALSE	High	Master Protein	Q91VB8	Alpha globin 1 OS=Mus musculus OX=10090 GN=Hba-a1 PE=1 SV=1	0	33.298	64	6	15	1	1	142	15.1	8.22	158	6
SFB-1	FALSE	High	Master Protein	P50446	Keratin, type II cytoskeletal 6A OS=Mus musculus OX=10090 GN=Krt6a PE=1 SV=3	0	31.058	11	6	15	1	1	553	59.3	7.94	200	6
SFB-1	FALSE	High	Master Protein	O88512	AP-1 complex subunit gamma-like 2 OS=Mus musculus OX=10090 GN=Ap1g2 PE=1 SV=2	0	39.672	17	8	15	7	1	791	87.8	6.51	202	8
SFB-1	FALSE	High	Master Protein	Q9JKY5	Huntingtin-interacting protein 1-related protein OS=Mus musculus OX=10090 GN=Hip1r PE=1 SV=2	0	42.53	14	12	15	11	1	1068	119.4	6.52	151	12
SFB-1	FALSE	High	Master Protein	P84084	ADP-ribosylation factor 5 OS=Mus musculus OX=10090 GN=Arf5 PE=1 SV=2	0	24.452	28	4	15	1	1	180	20.5	6.79	276	4
SFB-1	FALSE	High	Master Protein	Q6R0H7	Guanine nucleotide-binding protein G(s) subunit alpha isoforms XLas OS=Mus musculus OX=10090 GN=Gnas PE=1 SV=1	0	22.46	6	6	14	5	1	1133	121.4	4.81	125	6
SFB-1	FALSE	High	Master Protein	P62874	Guanine nucleotide-binding protein G(I)/G(S)/G(T) subunit beta-1 OS=Mus musculus OX=10090 GN=Gnb1 PE=1 SV=3	0	19.535	14	5	14	1	1	340	37.4	6	174	5
SFB-1	FALSE	High	Master Protein	Q20BD0	Heterogeneous nuclear ribonucleoprotein A/B OS=Mus musculus OX=10090 GN=Hnrnpab PE=1 SV=1	0	28.741	16	5	14	5	1	332	36.2	6.95	152	5
SFB-1	FALSE	High	Master Protein	P14685	26S proteasome non-ATPase regulatory subunit 3 OS=Mus musculus OX=10090 GN=Psmd3 PE=1 SV=3	0	51.119	27	11	14	11	1	530	60.7	8.44	264	11
SFB-1	FALSE	High	Master Protein	B2RR82	Intersectin-2 OS=Mus musculus OX=10090 GN=Itsn2 PE=1 SV=1	0	41.403	10	12	14	10	1	1685	191.6	8.12	107	12
SFB-1	FALSE	High	Master Protein	P47856	Glutamine--fructose-6-phosphate aminotransferase [isomerizing] 1 OS=Mus musculus OX=10090 GN=Gfpt1 PE=1 SV=3	0	45.221	22	11	14	11	1	697	78.5	6.84	208	11
SFB-1	FALSE	High	Master Protein	P17710	Hexokinase-1 OS=Mus musculus OX=10090 GN=Hk1 PE=1 SV=3	0	35.552	11	9	14	7	1	974	108.2	6.8	187	9
SFB-1	FALSE	High	Master Protein	G5E902	Phosphate carrier protein, mitochondrial OS=Mus musculus OX=10090 GN=Slc25a3 PE=1 SV=1	0	20.803	15	5	14	5	1	358	39.7	9.29	98	5
SFB-1	FALSE	High	Master Protein	Q64511	DNA topoisomerase 2-beta OS=Mus musculus OX=10090 GN=Top2b PE=1 SV=2	0	43.711	9	12	14	10	1	1612	181.8	8.29	225	12
SFB-1	FALSE	High	Master Protein	Q9WUM4	Coronin-1C OS=Mus musculus OX=10090 GN=Coro1c PE=1 SV=2	0	23.758	11	4	14	4	1	474	53.1	7.08	196	4
SFB-1	FALSE	High	Master Protein	P39447	Tight junction protein ZO-1 OS=Mus musculus OX=10090 GN=Tjp1 PE=1 SV=2	0	41.418	8	9	14	9	1	1745	194.6	6.64	233	9
SFB-1	FALSE	High	Master Protein	P62137	Serine/threonine-protein phosphatase PP1-alpha catalytic subunit OS=Mus musculus OX=10090 GN=Ppp1ca PE=1 SV=1	0	31.314	21	5	14	3	1	330	37.5	6.33	270	5
SFB-1	FALSE	High	Master Protein	P62814	V-type proton ATPase subunit B, brain isoform OS=Mus musculus OX=10090 GN=Atp6v1b2 PE=1 SV=1	0	33.61	22	7	14	6	1	511	56.5	5.81	233	7
SFB-1	FALSE	High	Master Protein	Q921I1	Serotransferrin OS=Mus musculus OX=10090 GN=Tf PE=1 SV=1	0	42.216	14	8	14	8	1	697	76.7	7.18	383	8
SFB-1	FALSE	High	Master Protein	P62743	AP-2 complex subunit sigma OS=Mus musculus OX=10090 GN=Ap2s1 PE=1 SV=1	0	14.042	30	4	14	4	1	142	17	6.18	110	4
SFB-1	FALSE	High	Master Protein	E9Q7G0	Nuclear mitotic apparatus protein 1 OS=Mus musculus OX=10090 GN=Numa1 PE=1 SV=1	0	46.719	7	11	14	11	1	2094	235.5	5.87	206	11
SFB-1	FALSE	High	Master Protein	Q6P5E4	UDP-glucose:glycoprotein glucosyltransferase 1 OS=Mus musculus OX=10090 GN=Uggt1 PE=1 SV=4	0	40.893	8	8	14	8	1	1551	176.3	5.62	253	8
SFB-1	FALSE	High	Master Protein	P62880	Guanine nucleotide-binding protein G(I)/G(S)/G(T) subunit beta-2 OS=Mus musculus OX=10090 GN=Gnb2 PE=1 SV=3	0	19.372	14	5	14	1	1	340	37.3	6	174	5
SFB-1	FALSE	High	Master Protein	Q3U1J4	DNA damage-binding protein 1 OS=Mus musculus OX=10090 GN=Ddb1 PE=1 SV=2	0	42.212	12	11	14	11	1	1140	126.8	5.26	158	11
SFB-1	FALSE	High	Master Protein	Q9EPU0	Regulator of nonsense transcripts 1 OS=Mus musculus OX=10090 GN=Upf1 PE=1 SV=2	0	34.248	9	8	14	8	1	1124	123.9	6.61	166	8
SFB-1	FALSE	High	Master Protein	P57776	Elongation factor 1-delta OS=Mus musculus OX=10090 GN=Eef1d PE=1 SV=3	0	15.703	15	4	14	4	1	281	31.3	5.02	268	4
SFB-1	FALSE	High	Master Protein	Q07797	Galectin-3-binding protein OS=Mus musculus OX=10090 GN=Lgals3bp PE=1 SV=1	0	42.614	15	5	14	5	1	577	64.5	5.14	333	5
SFB-1	FALSE	High	Master Protein	A0A286YCV9	Kinesin family member 13B OS=Mus musculus OX=10090 GN=Kif13b PE=1 SV=1	0	34.49	8	11	14	9	1	1847	204.8	5.8	122	11
SFB-1	FALSE	High	Master Protein	A0A0G2JFW5	Chloride channel accessory 3A2 (Fragment) OS=Mus musculus OX=10090 GN=Clca3a2 PE=1 SV=4	0	37.296	26	4	14	1	1	254	27.5	5.41	235	4
SFB-1	FALSE	High	Master Protein	P07356	Annexin A2 OS=Mus musculus OX=10090 GN=Anxa2 PE=1 SV=2	0	47.427	25	7	14	7	1	339	38.7	7.69	252	7
SFB-1	FALSE	High	Master Protein	F6ZDS4	Nucleoprotein TPR OS=Mus musculus OX=10090 GN=Tpr PE=1 SV=1	0	46.964	5	11	14	11	1	2431	273.8	5.03	214	11
SFB-1	FALSE	High	Master Protein	P01942	Hemoglobin subunit alpha OS=Mus musculus OX=10090 GN=Hba PE=1 SV=2	0	33.661	64	6	14	1	1	142	15.1	8.22	157	6
SFB-1	FALSE	High	Master Protein	Q8C266	Ras-related protein Rab-5C OS=Mus musculus OX=10090 GN=Rab5c PE=1 SV=1	0	28.654	31	6	14	3	1	234	25.3	8.16	230	6
SFB-1	FALSE	High	Master Protein	E9Q586	Dynactin subunit 1 OS=Mus musculus OX=10090 GN=Dctn1 PE=1 SV=1	0	65.431	19	13	14	13	1	1239	136.8	5.45	237	13
SFB-1	FALSE	High	Master Protein	Q921W7	Testin OS=Mus musculus OX=10090 GN=Tes PE=1 SV=2	0	29.134	21	8	14	8	1	419	47.7	7.93	243	8
SFB-1	FALSE	High	Master Protein	E9PWB2	Casein kinase I isoform alpha OS=Mus musculus OX=10090 GN=Csnk1a1 PE=1 SV=1	0	18.349	15	5	14	5	1	374	43.4	9.44	130	5
SFB-1	FALSE	High	Master Protein	P02089	Hemoglobin subunit beta-2 OS=Mus musculus OX=10090 GN=Hbb-b2 PE=1 SV=2	0	20.528	30	4	14	1	1	147	15.9	8.05	168	4
SFB-1	FALSE	High	Master Protein	Q8BMK4	Cytoskeleton-associated protein 4 OS=Mus musculus OX=10090 GN=Ckap4 PE=1 SV=2	0	34.448	18	8	14	8	1	575	63.7	5.64	194	8
SFB-1	FALSE	High	Master Protein	P62192	26S proteasome regulatory subunit 4 OS=Mus musculus OX=10090 GN=Psmc1 PE=1 SV=1	0	30.314	26	7	14	6	1	440	49.2	6.21	165	7
SFB-1	FALSE	High	Master Protein	Q8R2P8	Lysine--tRNA ligase OS=Mus musculus OX=10090 GN=Kars PE=1 SV=1	0	22.107	12	7	13	7	1	624	71.2	6.43	37	7
SFB-1	FALSE	High	Master Protein	P11881	Inositol 1,4,5-trisphosphate receptor type 1 OS=Mus musculus OX=10090 GN=Itpr1 PE=1 SV=2	0	38.365	5	11	13	7	1	2749	313	6.04	121	11
SFB-1	FALSE	High	Master Protein	Q922D8	C-1-tetrahydrofolate synthase, cytoplasmic OS=Mus musculus OX=10090 GN=Mthfd1 PE=1 SV=4	0	29.038	10	7	13	7	1	935	101.1	7.14	145	7
SFB-1	FALSE	High	Master Protein	Q8CBB7	AP-1 complex subunit gamma OS=Mus musculus OX=10090 GN=Ap1g1 PE=1 SV=1	0	29.359	11	8	13	7	1	825	91.7	6.8	135	8
SFB-1	FALSE	High	Master Protein	A0A5F8MPB5	Integrin alpha-6 OS=Mus musculus OX=10090 GN=Itga6 PE=1 SV=1	0	32.097	9	9	13	9	1	1130	126.6	6.93	242	9
SFB-1	FALSE	High	Master Protein	P32261	Antithrombin-III OS=Mus musculus OX=10090 GN=Serpinc1 PE=1 SV=1	0	26.868	18	8	13	8	1	465	52	6.46	112	8
SFB-1	FALSE	High	Master Protein	A0A0G2JG52	Crystallin beta-gamma domain-containing 1 OS=Mus musculus OX=10090 GN=Crybg1 PE=1 SV=1	0	50.195	9	11	13	11	1	2065	223.3	5.72	175	11
SFB-1	FALSE	High	Master Protein	E9Q1Z0	Keratin 90 OS=Mus musculus OX=10090 GN=Krt90 PE=1 SV=1	0	21.082	9	5	13	1	1	538	58.2	8.25	161	5
SFB-1	FALSE	High	Master Protein	Q922B2	Aspartate--tRNA ligase, cytoplasmic OS=Mus musculus OX=10090 GN=Dars1 PE=1 SV=2	0	27.286	18	7	13	7	1	501	57.1	6.49	91	7
SFB-1	FALSE	High	Master Protein	P07759	Serine protease inhibitor A3K OS=Mus musculus OX=10090 GN=Serpina3k PE=1 SV=2	0	30.24	26	9	13	9	1	418	46.9	5.16	258	9
SFB-1	FALSE	High	Master Protein	A0A571BEL9	T-complex protein 1 subunit zeta OS=Mus musculus OX=10090 GN=Cct6a PE=1 SV=1	0	25.935	18	7	13	7	1	532	58.5	6.25	120	7
SFB-1	FALSE	High	Master Protein	Q6R891	Neurabin-2 OS=Mus musculus OX=10090 GN=Ppp1r9b PE=1 SV=1	0	30.797	12	7	13	5	1	817	89.5	4.92	214	7
SFB-1	FALSE	High	Master Protein	P14131	40S ribosomal protein S16 OS=Mus musculus OX=10090 GN=Rps16 PE=1 SV=4	0	19.061	46	7	13	7	1	146	16.4	10.21	101	7
SFB-1	FALSE	High	Master Protein	P10639	Thioredoxin OS=Mus musculus OX=10090 GN=Txn PE=1 SV=3	0	10.74	12	1	13	1	1	105	11.7	4.92	226	1
SFB-1	FALSE	High	Master Protein	P01027	Complement C3 OS=Mus musculus OX=10090 GN=C3 PE=1 SV=3	0	26.806	6	9	13	9	1	1663	186.4	6.73	93	9
SFB-1	FALSE	High	Master Protein	Q64339	Ubiquitin-like protein ISG15 OS=Mus musculus OX=10090 GN=Isg15 PE=1 SV=4	0	26.059	43	4	13	4	1	161	17.9	7.9	227	4
SFB-1	FALSE	High	Master Protein	Q61768	Kinesin-1 heavy chain OS=Mus musculus OX=10090 GN=Kif5b PE=1 SV=3	0	34.859	11	9	13	9	1	963	109.5	6.44	174	9
SFB-1	FALSE	High	Master Protein	Q925I1	ATPase family AAA domain-containing protein 3 OS=Mus musculus OX=10090 GN=Atad3 PE=1 SV=1	0	34.332	20	10	13	10	1	591	66.7	9.29	130	10
SFB-1	FALSE	High	Master Protein	O35129	Prohibitin-2 OS=Mus musculus OX=10090 GN=Phb2 PE=1 SV=1	0	25.417	29	7	13	7	1	299	33.3	9.83	154	7
SFB-1	FALSE	High	Master Protein	Q7TT50	Serine/threonine-protein kinase MRCK beta OS=Mus musculus OX=10090 GN=Cdc42bpb PE=1 SV=2	0	30.371	6	9	13	8	1	1713	194.6	6.46	74	9
SFB-1	FALSE	High	Master Protein	Q61699	Heat shock protein 105 kDa OS=Mus musculus OX=10090 GN=Hsph1 PE=1 SV=2	0	33.923	13	9	13	9	1	858	96.3	5.53	171	9
SFB-1	FALSE	High	Master Protein	Q9DBG6	Dolichyl-diphosphooligosaccharide--protein glycosyltransferase subunit 2 OS=Mus musculus OX=10090 GN=Rpn2 PE=1 SV=1	0	43.427	23	8	13	8	1	631	69	5.81	290	8
SFB-1	FALSE	High	Master Protein	O09165	Calsequestrin-1 OS=Mus musculus OX=10090 GN=Casq1 PE=1 SV=3	0	34.396	10	4	13	4	1	405	46.3	4.12	282	4
SFB-1	FALSE	High	Master Protein	Q60710	Deoxynucleoside triphosphate triphosphohydrolase SAMHD1 OS=Mus musculus OX=10090 GN=Samhd1 PE=1 SV=3	0	33.817	21	8	13	8	1	658	75.8	7.93	136	8
SFB-1	FALSE	High	Master Protein	P07310	Creatine kinase M-type OS=Mus musculus OX=10090 GN=Ckm PE=1 SV=1	0	19.934	17	5	13	5	1	381	43	7.06	160	5
SFB-1	FALSE	High	Master Protein	P62754	40S ribosomal protein S6 OS=Mus musculus OX=10090 GN=Rps6 PE=1 SV=1	0	21.536	16	4	13	4	1	249	28.7	10.84	302	4
SFB-1	FALSE	High	Master Protein	Q5SUA5	Unconventional myosin-Ig OS=Mus musculus OX=10090 GN=Myo1g PE=1 SV=1	0	30.821	11	9	13	7	1	1024	117.2	8.59	113	9
SFB-1	FALSE	High	Master Protein	A2AN08	E3 ubiquitin-protein ligase UBR4 OS=Mus musculus OX=10090 GN=Ubr4 PE=1 SV=1	0	33.422	3	12	13	12	1	5180	571.9	6.06	58	12
SFB-1	FALSE	High	Master Protein	D3Z722	40S ribosomal protein S19 OS=Mus musculus OX=10090 GN=Rps19 PE=1 SV=1	0	21.234	19	5	13	5	1	212	23.1	10.46	226	5
SFB-1	FALSE	High	Master Protein	P08032	Spectrin alpha chain, erythrocytic 1 OS=Mus musculus OX=10090 GN=Spta1 PE=1 SV=3	0	44.041	7	10	13	9	1	2415	279.7	5.03	188	10
SFB-1	FALSE	High	Master Protein	Q99J87	Probable ATP-dependent RNA helicase DHX58 OS=Mus musculus OX=10090 GN=Dhx58 PE=1 SV=2	0	29.569	15	9	13	9	1	678	76.7	8.19	152	9
SFB-1	FALSE	High	Master Protein	O54774	AP-3 complex subunit delta-1 OS=Mus musculus OX=10090 GN=Ap3d1 PE=1 SV=1	0	35.807	11	10	13	10	1	1199	135	7.37	103	10
SFB-1	FALSE	High	Master Protein	Q7M6Y3	Phosphatidylinositol-binding clathrin assembly protein OS=Mus musculus OX=10090 GN=Picalm PE=1 SV=1	0	47.318	17	6	13	6	1	660	71.5	7.91	336	6
SFB-1	FALSE	High	Master Protein	P21981	Protein-glutamine gamma-glutamyltransferase 2 OS=Mus musculus OX=10090 GN=Tgm2 PE=1 SV=4	0	30.065	17	7	13	7	1	686	77	5.1	163	7
SFB-1	FALSE	High	Master Protein	Q9ERU9	E3 SUMO-protein ligase RanBP2 OS=Mus musculus OX=10090 GN=Ranbp2 PE=1 SV=2	0	40.962	5	12	13	12	1	3053	340.9	6.18	117	12
SFB-1	FALSE	High	Master Protein	Q8C605	ATP-dependent 6-phosphofructokinase OS=Mus musculus OX=10090 GN=Pfkp PE=1 SV=1	0	30.103	11	7	13	5	1	784	85.5	6.89	228	7
SFB-1	FALSE	High	Master Protein	E9Q9C3	Afadin OS=Mus musculus OX=10090 GN=Afdn PE=1 SV=1	0	30.574	7	9	13	9	1	1827	207.2	6.23	109	9
SFB-1	FALSE	High	Master Protein	Q9CZM2	60S ribosomal protein L15 OS=Mus musculus OX=10090 GN=Rpl15 PE=1 SV=4	0	16.907	27	4	13	4	1	204	24.1	11.62	221	4
SFB-1	FALSE	High	Master Protein	Q8K3G9	DCC-interacting protein 13-beta OS=Mus musculus OX=10090 GN=Appl2 PE=1 SV=1	0	36.223	20	10	13	10	1	662	73.8	5.03	124	10
SFB-1	FALSE	High	Master Protein	A0A087WPR7	Dystonin (Fragment) OS=Mus musculus OX=10090 GN=Dst PE=1 SV=1	0	34.353	5	11	13	1	1	2987	331.3	4.94	85	11
SFB-1	FALSE	High	Master Protein	P20918	Plasminogen OS=Mus musculus OX=10090 GN=Plg PE=1 SV=3	0	20.696	7	6	13	6	1	812	90.7	6.6	113	6
SFB-1	FALSE	High	Master Protein	Q8VDM4	26S proteasome non-ATPase regulatory subunit 2 OS=Mus musculus OX=10090 GN=Psmd2 PE=1 SV=1	0	35.128	14	10	13	10	1	908	100.1	5.17	231	10
SFB-1	FALSE	High	Master Protein	Q8BKC5	Importin-5 OS=Mus musculus OX=10090 GN=Ipo5 PE=1 SV=3	0	33.285	12	10	13	10	1	1097	123.5	4.93	110	10
SFB-1	FALSE	High	Master Protein	P19253	60S ribosomal protein L13a OS=Mus musculus OX=10090 GN=Rpl13a PE=1 SV=4	0	13.341	20	4	12	4	1	203	23.4	11.02	179	4
SFB-1	FALSE	High	Master Protein	Q5XJY5	Coatomer subunit delta OS=Mus musculus OX=10090 GN=Arcn1 PE=1 SV=2	0	22.244	12	6	12	6	1	511	57.2	6.21	136	6
SFB-1	FALSE	High	Master Protein	Q8BVQ9	26S proteasome AAA-ATPase subunit RPT1 OS=Mus musculus OX=10090 GN=Psmc2 PE=1 SV=1	0	25.308	17	6	12	6	1	475	52.8	6.28	169	6
SFB-1	FALSE	High	Master Protein	Q8VD75	Huntingtin-interacting protein 1 OS=Mus musculus OX=10090 GN=Hip1 PE=1 SV=2	0	34.751	11	9	12	8	1	1029	115.1	5.43	163	9
SFB-1	FALSE	High	Master Protein	F6WMJ3	Rho guanine nucleotide exchange factor 6 OS=Mus musculus OX=10090 GN=Arhgef6 PE=1 SV=1	0	32.307	14	9	12	9	1	795	89.8	6.01	143	9
SFB-1	FALSE	High	Master Protein	P04104	Keratin, type II cytoskeletal 1 OS=Mus musculus OX=10090 GN=Krt1 PE=1 SV=4	0	23.791	10	7	12	5	1	637	65.6	8.15	128	7
SFB-1	FALSE	High	Master Protein	Q8BMJ2	Leucine--tRNA ligase, cytoplasmic OS=Mus musculus OX=10090 GN=Lars1 PE=1 SV=2	0	45.937	12	11	12	11	1	1178	134.1	7.05	222	11
SFB-1	FALSE	High	Master Protein	P60335	Poly(rC)-binding protein 1 OS=Mus musculus OX=10090 GN=Pcbp1 PE=1 SV=1	0	18.895	11	2	12	2	1	356	37.5	7.09	149	2
SFB-1	FALSE	High	Master Protein	Q91YH6	Vacuolar proton pump subunit B OS=Mus musculus OX=10090 GN=Atp6v1b1 PE=1 SV=1	0	27.244	20	6	12	5	1	513	56.8	5.34	202	6
SFB-1	FALSE	High	Master Protein	H7BX95	Serine/arginine-rich splicing factor 1 OS=Mus musculus OX=10090 GN=Srsf1 PE=1 SV=1	0	17.962	33	6	12	6	1	253	28.3	10.08	111	6
SFB-1	FALSE	High	Master Protein	Q01320	DNA topoisomerase 2-alpha OS=Mus musculus OX=10090 GN=Top2a PE=1 SV=2	0	26.051	6	8	12	6	1	1528	172.7	8.6	205	8
SFB-1	FALSE	High	Master Protein	O70456	14-3-3 protein sigma OS=Mus musculus OX=10090 GN=Sfn PE=1 SV=2	0	14.282	8	2	12	1	1	248	27.7	4.78	136	2
SFB-1	FALSE	High	Master Protein	Q02248	Catenin beta-1 OS=Mus musculus OX=10090 GN=Ctnnb1 PE=1 SV=1	0	41.145	18	9	12	9	1	781	85.4	5.86	284	9
SFB-1	FALSE	High	Master Protein	B7ZNU9	Beta-2-syntrophin OS=Mus musculus OX=10090 GN=Sntb2 PE=1 SV=1	0	29.565	18	9	12	9	1	531	57.4	9.33	107	9
SFB-1	FALSE	High	Master Protein	Q6NZJ6	Eukaryotic translation initiation factor 4 gamma 1 OS=Mus musculus OX=10090 GN=Eif4g1 PE=1 SV=1	0	36.229	8	11	12	10	1	1600	176	5.4	161	11
SFB-1	FALSE	High	Master Protein	P09542	Myosin light chain 3 OS=Mus musculus OX=10090 GN=Myl3 PE=1 SV=4	0	28.088	36	6	12	4	1	204	22.4	5.1	106	6
SFB-1	FALSE	High	Master Protein	Q9EQP2	EH domain-containing protein 4 OS=Mus musculus OX=10090 GN=Ehd4 PE=1 SV=1	0	40.43	19	9	12	7	1	541	61.4	6.76	218	9
SFB-1	FALSE	High	Master Protein	Q9D2R0	Acetoacetyl-CoA synthetase OS=Mus musculus OX=10090 GN=Aacs PE=1 SV=1	0	24.669	12	8	12	8	1	672	75.2	6.71	85	8
SFB-1	FALSE	High	Master Protein	B2KG46	Protein bicaudal D homolog 1 OS=Mus musculus OX=10090 GN=Bicd1 PE=1 SV=1	0.002	2.775	1	1	12	1	1	975	110.9	5.91	100	1
SFB-1	FALSE	High	Master Protein	E0CXB9	Catenin alpha-2 OS=Mus musculus OX=10090 GN=Ctnna2 PE=1 SV=1	0	19.717	4	3	12	1	1	966	106.7	5.69	264	3
SFB-1	FALSE	High	Master Protein	Q8BWT1	3-ketoacyl-CoA thiolase, mitochondrial OS=Mus musculus OX=10090 GN=Acaa2 PE=1 SV=3	0	38.883	20	6	12	6	1	397	41.8	8.09	359	6
SFB-1	FALSE	High	Master Protein	Q3UPL0	Protein transport protein Sec31A OS=Mus musculus OX=10090 GN=Sec31a PE=1 SV=2	0	34.155	8	8	12	8	1	1230	133.5	6.76	218	8
SFB-1	FALSE	High	Master Protein	Q8VED5	Keratin, type II cytoskeletal 79 OS=Mus musculus OX=10090 GN=Krt79 PE=1 SV=2	0	16.297	5	3	12	1	1	531	57.5	7.69	219	3
SFB-1	FALSE	High	Master Protein	P67778	Prohibitin OS=Mus musculus OX=10090 GN=Phb PE=1 SV=1	0	31.92	29	6	12	6	1	272	29.8	5.76	241	6
SFB-1	FALSE	High	Master Protein	P47738	Aldehyde dehydrogenase, mitochondrial OS=Mus musculus OX=10090 GN=Aldh2 PE=1 SV=1	0	27.809	20	8	12	8	1	519	56.5	7.62	113	8
SFB-1	FALSE	High	Master Protein	Q3UV17	Keratin, type II cytoskeletal 2 oral OS=Mus musculus OX=10090 GN=Krt76 PE=1 SV=1	0	20.235	8	4	12	1	1	594	62.8	8.43	167	4
SFB-1	FALSE	High	Master Protein	Q922B9	Protein ITPRID2 OS=Mus musculus OX=10090 GN=Itprid2 PE=1 SV=3	0	37.634	9	8	12	8	1	1252	136.9	5.26	198	8
SFB-1	FALSE	High	Master Protein	P43274	Histone H1.4 OS=Mus musculus OX=10090 GN=H1-4 PE=1 SV=2	0	27.064	26	6	12	2	1	219	22	11.11	248	6
SFB-1	FALSE	High	Master Protein	P61514	60S ribosomal protein L37a OS=Mus musculus OX=10090 GN=Rpl37a PE=1 SV=2	0	8.315	20	1	12	1	1	92	10.3	10.43	560	1
SFB-1	FALSE	High	Master Protein	Q8VIJ6	Splicing factor, proline- and glutamine-rich OS=Mus musculus OX=10090 GN=Sfpq PE=1 SV=1	0	28.808	17	8	12	8	1	699	75.4	9.44	158	8
SFB-1	FALSE	High	Master Protein	Q61781	Keratin, type I cytoskeletal 14 OS=Mus musculus OX=10090 GN=Krt14 PE=1 SV=2	0	25.516	20	9	12	4	1	484	52.8	5.17	178	9
SFB-1	FALSE	High	Master Protein	Q6ZQ08	CCR4-NOT transcription complex subunit 1 OS=Mus musculus OX=10090 GN=Cnot1 PE=1 SV=2	0	32.738	5	11	12	11	1	2375	266.6	7.11	110	11
SFB-1	FALSE	High	Master Protein	Q9D8W5	26S proteasome non-ATPase regulatory subunit 12 OS=Mus musculus OX=10090 GN=Psmd12 PE=1 SV=4	0	23.641	18	7	12	7	1	456	52.9	7.06	190	7
SFB-1	FALSE	High	Master Protein	Q91Z25	Actin-related protein 2/3 complex subunit OS=Mus musculus OX=10090 GN=Arpc1b PE=1 SV=1	0	17.709	12	4	12	4	1	376	41.5	8.35	198	4
SFB-1	FALSE	High	Master Protein	Q8QZT1	Acetyl-CoA acetyltransferase, mitochondrial OS=Mus musculus OX=10090 GN=Acat1 PE=1 SV=1	0	36.254	29	9	12	9	1	424	44.8	8.51	195	9
SFB-1	FALSE	High	Master Protein	Q3UJB0	Splicing factor 3b, subunit 2 OS=Mus musculus OX=10090 GN=Sf3b2 PE=1 SV=1	0	22.253	8	5	12	5	1	878	98.1	5.62	84	5
SFB-1	FALSE	High	Master Protein	F8VPU2	FERM, ARHGEF and pleckstrin domain-containing protein 1 OS=Mus musculus OX=10090 GN=Farp1 PE=1 SV=1	0	36.263	9	8	12	8	1	1048	118.8	7.88	244	8
SFB-1	FALSE	High	Master Protein	Q99L88	Beta-1-syntrophin OS=Mus musculus OX=10090 GN=Sntb1 PE=1 SV=4	0	28.593	21	7	12	7	1	537	58	8.31	151	7
SFB-1	FALSE	High	Master Protein	P68040	Receptor of activated protein C kinase 1 OS=Mus musculus OX=10090 GN=Rack1 PE=1 SV=3	0	16.904	14	5	12	5	1	317	35.1	7.69	71	5
SFB-1	FALSE	High	Master Protein	Q9CPW4	Actin-related protein 2/3 complex subunit 5 OS=Mus musculus OX=10090 GN=Arpc5 PE=1 SV=3	0	16.87	29	3	12	3	1	151	16.3	5.67	251	3
SFB-1	FALSE	High	Master Protein	D3YWJ3	40S ribosomal protein S2 OS=Mus musculus OX=10090 GN=Rps2 PE=1 SV=1	0	19.718	17	4	12	4	1	302	32.1	9.92	181	4
SFB-1	FALSE	High	Master Protein	Q9DCH4	Eukaryotic translation initiation factor 3 subunit F OS=Mus musculus OX=10090 GN=Eif3f PE=1 SV=2	0	26.15	24	6	12	6	1	361	38	5.58	203	6
SFB-1	FALSE	High	Master Protein	Q8BK67	Protein RCC2 OS=Mus musculus OX=10090 GN=Rcc2 PE=1 SV=1	0	15.264	12	6	12	6	1	520	55.9	8.72	60	6
SFB-1	FALSE	High	Master Protein	Q9WTM5	RuvB-like 2 OS=Mus musculus OX=10090 GN=Ruvbl2 PE=1 SV=3	0	34.589	21	8	12	8	1	463	51.1	5.64	142	8
SFB-1	FALSE	High	Master Protein	Q921K2	Poly [ADP-ribose] polymerase OS=Mus musculus OX=10090 GN=Parp1 PE=1 SV=1	0	37.779	13	9	12	9	1	1014	112.7	8.95	120	9
SFB-1	FALSE	High	Master Protein	E9QAT4	Protein transport protein Sec16A OS=Mus musculus OX=10090 GN=Sec16a PE=1 SV=1	0	28.358	5	9	12	9	1	2357	254	5.81	84	9
SFB-1	FALSE	High	Master Protein	Q9CQV8	14-3-3 protein beta/alpha OS=Mus musculus OX=10090 GN=Ywhab PE=1 SV=3	0	16.316	13	3	12	1	1	246	28.1	4.83	120	3
SFB-1	FALSE	High	Master Protein	G3UZ90	Calmodulin-3 (Fragment) OS=Mus musculus OX=10090 GN=Calm3 PE=3 SV=1	0	13.091	46	2	11	1	1	65	7.3	4.35	55	2
SFB-1	FALSE	High	Master Protein	P62141	Serine/threonine-protein phosphatase PP1-beta catalytic subunit OS=Mus musculus OX=10090 GN=Ppp1cb PE=1 SV=3	0	31.715	20	5	11	2	1	327	37.2	6.19	247	5
SFB-1	FALSE	High	Master Protein	Q9R269	Periplakin OS=Mus musculus OX=10090 GN=Ppl PE=1 SV=1	0	35.883	6	9	11	9	1	1755	203.9	5.54	183	9
SFB-1	FALSE	High	Master Protein	Q60932	Voltage-dependent anion-selective channel protein 1 OS=Mus musculus OX=10090 GN=Vdac1 PE=1 SV=3	0	22.429	22	5	11	4	1	296	32.3	8.43	175	5
SFB-1	FALSE	High	Master Protein	Q8R050	Eukaryotic peptide chain release factor GTP-binding subunit ERF3A OS=Mus musculus OX=10090 GN=Gspt1 PE=1 SV=2	0	30.102	15	6	11	6	1	636	68.6	5.21	163	6
SFB-1	FALSE	High	Master Protein	Q9D6Z1	Nucleolar protein 56 OS=Mus musculus OX=10090 GN=Nop56 PE=1 SV=2	0	29.432	13	7	11	7	1	580	64.4	9.14	183	7
SFB-1	FALSE	High	Master Protein	P48962	ADP/ATP translocase 1 OS=Mus musculus OX=10090 GN=Slc25a4 PE=1 SV=4	0	15.771	17	5	11	3	1	298	32.9	9.72	141	5
SFB-1	FALSE	High	Master Protein	Q9D3N8	Growth hormone-regulated TBC protein 1 OS=Mus musculus OX=10090 GN=Grtp1 PE=1 SV=1	0	28.314	21	6	11	6	1	359	40.6	8.47	234	6
SFB-1	FALSE	High	Master Protein	Q91YQ5	Dolichyl-diphosphooligosaccharide--protein glycosyltransferase subunit 1 OS=Mus musculus OX=10090 GN=Rpn1 PE=1 SV=1	0	30.337	16	8	11	8	1	608	68.5	6.46	144	8
SFB-1	FALSE	High	Master Protein	Q3U0V1	Far upstream element-binding protein 2 OS=Mus musculus OX=10090 GN=Khsrp PE=1 SV=2	0	28.858	11	6	11	5	1	748	76.7	7.33	201	6
SFB-1	FALSE	High	Master Protein	P62852	40S ribosomal protein S25 OS=Mus musculus OX=10090 GN=Rps25 PE=1 SV=1	0	16.463	24	4	11	4	1	125	13.7	10.11	293	4
SFB-1	FALSE	High	Master Protein	E9QPD7	Pyruvate carboxylase OS=Mus musculus OX=10090 GN=Pcx PE=1 SV=1	0	30.826	9	7	11	7	1	1179	129.7	6.71	137	7
SFB-1	FALSE	High	Master Protein	Q9Z1N5	Spliceosome RNA helicase Ddx39b OS=Mus musculus OX=10090 GN=Ddx39b PE=1 SV=1	0	17.441	10	4	11	1	1	428	49	5.67	112	4
SFB-1	FALSE	High	Master Protein	Q8C483	Seryl-tRNA synthetase OS=Mus musculus OX=10090 GN=Sars PE=1 SV=1	0	23.606	13	5	11	5	1	536	61.1	7.43	202	5
SFB-1	FALSE	High	Master Protein	P68510	14-3-3 protein eta OS=Mus musculus OX=10090 GN=Ywhah PE=1 SV=2	0	16.549	15	3	11	2	1	246	28.2	4.89	112	3
SFB-1	FALSE	High	Master Protein	Q6PB66	Leucine-rich PPR motif-containing protein, mitochondrial OS=Mus musculus OX=10090 GN=Lrpprc PE=1 SV=2	0	32.163	8	9	11	9	1	1392	156.5	6.83	184	9
SFB-1	FALSE	High	Master Protein	Q91VR5	ATP-dependent RNA helicase DDX1 OS=Mus musculus OX=10090 GN=Ddx1 PE=1 SV=1	0	26.675	11	7	11	7	1	740	82.4	7.21	119	7
SFB-1	FALSE	High	Master Protein	Q61247	Alpha-2-antiplasmin OS=Mus musculus OX=10090 GN=Serpinf2 PE=1 SV=1	0	12.78	6	3	11	3	1	491	54.9	6.3	128	3
SFB-1	FALSE	High	Master Protein	A0A0R4J170	Transcription activator BRG1 OS=Mus musculus OX=10090 GN=Smarca4 PE=1 SV=1	0	37.198	7	10	11	10	1	1617	181.7	8.07	186	10
SFB-1	FALSE	High	Master Protein	A0A0R4J0Z1	Protein disulfide-isomerase A4 OS=Mus musculus OX=10090 GN=Pdia4 PE=1 SV=1	0	27.606	15	5	11	5	1	641	72.3	5.22	235	5
SFB-1	FALSE	High	Master Protein	P61982	14-3-3 protein gamma OS=Mus musculus OX=10090 GN=Ywhag PE=1 SV=2	0	16.741	16	3	11	2	1	247	28.3	4.89	103	3
SFB-1	FALSE	High	Master Protein	P09411	Phosphoglycerate kinase 1 OS=Mus musculus OX=10090 GN=Pgk1 PE=1 SV=4	0	25.969	21	6	11	6	1	417	44.5	7.9	174	6
SFB-1	FALSE	High	Master Protein	P60867	40S ribosomal protein S20 OS=Mus musculus OX=10090 GN=Rps20 PE=1 SV=1	0	12.723	19	2	11	2	1	119	13.4	9.94	37	2
SFB-1	FALSE	High	Master Protein	Q9DBS1	Transmembrane protein 43 OS=Mus musculus OX=10090 GN=Tmem43 PE=1 SV=1	0	28.868	23	5	11	5	1	400	44.8	7.36	139	5
SFB-1	FALSE	High	Master Protein	P70168	Importin subunit beta-1 OS=Mus musculus OX=10090 GN=Kpnb1 PE=1 SV=2	0	28.728	12	9	11	9	1	876	97.1	4.78	95	9
SFB-1	FALSE	High	Master Protein	Q14BI5	Myomesin 2 OS=Mus musculus OX=10090 GN=Myom2 PE=1 SV=1	0	40.332	9	10	11	10	1	1463	164.6	5.77	181	10
SFB-1	FALSE	High	Master Protein	Q00623	Apolipoprotein A-I OS=Mus musculus OX=10090 GN=Apoa1 PE=1 SV=2	0	26.394	26	8	11	8	1	264	30.6	5.73	204	8
SFB-1	FALSE	High	Master Protein	P97479	Unconventional myosin-VIIa OS=Mus musculus OX=10090 GN=Myo7a PE=1 SV=2	0	23.786	4	8	11	8	1	2215	254.8	8.54	33	8
SFB-1	FALSE	High	Master Protein	P97863	Nuclear factor 1 B-type OS=Mus musculus OX=10090 GN=Nfib PE=1 SV=2	0	21.256	12	6	11	5	1	570	63.5	8.66	119	6
SFB-1	FALSE	High	Master Protein	P08752	Guanine nucleotide-binding protein G(i) subunit alpha-2 OS=Mus musculus OX=10090 GN=Gnai2 PE=1 SV=5	0	20.452	17	4	11	3	1	355	40.5	5.45	175	4
SFB-1	FALSE	High	Master Protein	A0A571BEN1	Myosin-binding protein C, slow-type OS=Mus musculus OX=10090 GN=Mybpc1 PE=1 SV=1	0	21.751	6	7	11	6	1	1139	127.9	5.82	107	7
SFB-1	FALSE	High	Master Protein	P57016	Ladinin-1 OS=Mus musculus OX=10090 GN=Lad1 PE=1 SV=1	0	21.372	11	5	11	5	1	528	58.8	9.73	207	5
SFB-1	FALSE	High	Master Protein	P47857	ATP-dependent 6-phosphofructokinase, muscle type OS=Mus musculus OX=10090 GN=Pfkm PE=1 SV=3	0	28.91	12	9	11	8	1	780	85.2	8	127	9
SFB-1	FALSE	High	Master Protein	Q8CBY8	Dynactin subunit 4 OS=Mus musculus OX=10090 GN=Dctn4 PE=1 SV=1	0	33.233	19	7	10	7	1	467	53	7.72	228	7
SFB-1	FALSE	High	Master Protein	Q60737	Casein kinase II subunit alpha OS=Mus musculus OX=10090 GN=Csnk2a1 PE=1 SV=2	0	22.75	21	7	10	6	1	391	45.1	7.74	101	7
SFB-1	FALSE	High	Master Protein	B1AX58	Plastin-3 OS=Mus musculus OX=10090 GN=Pls3 PE=1 SV=1	0	21.706	9	5	10	4	1	639	71.7	5.62	153	5
SFB-1	FALSE	High	Master Protein	P98086	Complement C1q subcomponent subunit A OS=Mus musculus OX=10090 GN=C1qa PE=1 SV=2	0	14.994	20	4	10	4	1	245	26	9.11	196	4
SFB-1	FALSE	High	Master Protein	D4AFX7	DnaJ heat shock protein family (Hsp40) member C13 OS=Mus musculus OX=10090 GN=Dnajc13 PE=1 SV=1	0	31.457	5	9	10	9	1	2248	254.9	6.77	114	9
SFB-1	FALSE	High	Master Protein	Q60597	2-oxoglutarate dehydrogenase, mitochondrial OS=Mus musculus OX=10090 GN=Ogdh PE=1 SV=3	0	26.02	11	8	10	8	1	1023	116.4	6.83	89	8
SFB-1	FALSE	High	Master Protein	A0A0R4J1L4	AP-1 complex subunit mu-2 OS=Mus musculus OX=10090 GN=Ap1m2 PE=1 SV=1	0	23.976	18	6	10	5	1	425	48.2	7.18	103	6
SFB-1	FALSE	High	Master Protein	Q6ZWX6	Eukaryotic translation initiation factor 2 subunit 1 OS=Mus musculus OX=10090 GN=Eif2s1 PE=1 SV=3	0	23.388	25	6	10	6	1	315	36.1	5.08	177	6
SFB-1	FALSE	High	Master Protein	P80315	T-complex protein 1 subunit delta OS=Mus musculus OX=10090 GN=Cct4 PE=1 SV=3	0	13.354	8	4	10	4	1	539	58	8.02	151	4
SFB-1	FALSE	High	Master Protein	Q3U2G2	Heat shock 70 kDa protein 4 OS=Mus musculus OX=10090 GN=Hspa4 PE=1 SV=1	0	26.859	9	6	10	6	1	842	94.1	5.21	191	6
SFB-1	FALSE	High	Master Protein	Q9ET54	Palladin OS=Mus musculus OX=10090 GN=Palld PE=1 SV=2	0	24.543	7	7	10	3	1	1408	152	6.25	123	7
SFB-1	FALSE	High	Master Protein	A0A0R4J0F6	Cyclin-G-associated kinase OS=Mus musculus OX=10090 GN=Gak PE=1 SV=1	0	29.947	6	7	10	7	1	1305	143.6	5.69	160	7
SFB-1	FALSE	High	Master Protein	P43276	Histone H1.5 OS=Mus musculus OX=10090 GN=H1-5 PE=1 SV=2	0	14.719	9	3	10	2	1	223	22.6	10.92	145	3
SFB-1	FALSE	High	Master Protein	Q8BMA6	Signal recognition particle subunit SRP68 OS=Mus musculus OX=10090 GN=Srp68 PE=1 SV=2	0	24.114	8	6	10	6	1	625	70.5	8.57	261	6
SFB-1	FALSE	High	Master Protein	Q99KP6	Pre-mRNA-processing factor 19 OS=Mus musculus OX=10090 GN=Prpf19 PE=1 SV=1	0	31.44	19	7	10	7	1	504	55.2	6.61	140	7
SFB-1	FALSE	High	Master Protein	Q8K2Q9	Shootin-1 OS=Mus musculus OX=10090 GN=Shtn1 PE=1 SV=1	0	16.605	8	5	10	5	1	631	71.3	5.44	81	5
SFB-1	FALSE	High	Master Protein	Q9Z329	Inositol 1,4,5-trisphosphate receptor type 2 OS=Mus musculus OX=10090 GN=Itpr2 PE=1 SV=4	0	26.281	2	7	10	3	1	2701	307.3	6.44	141	7
SFB-1	FALSE	High	Master Protein	Q9DCD0	6-phosphogluconate dehydrogenase, decarboxylating OS=Mus musculus OX=10090 GN=Pgd PE=1 SV=3	0	22.724	16	6	10	6	1	483	53.2	7.23	196	6
SFB-1	FALSE	High	Master Protein	P39054	Dynamin-2 OS=Mus musculus OX=10090 GN=Dnm2 PE=1 SV=2	0	26.341	10	7	10	7	1	870	98.1	7.43	137	7
SFB-1	FALSE	High	Master Protein	Q9D1R9	60S ribosomal protein L34 OS=Mus musculus OX=10090 GN=Rpl34 PE=1 SV=2	0	10.671	14	3	10	3	1	117	13.3	11.47	77	3
SFB-1	FALSE	High	Master Protein	Q8BH61	Coagulation factor XIII A chain OS=Mus musculus OX=10090 GN=F13a1 PE=1 SV=3	0	24.662	10	6	10	6	1	732	83.2	5.92	181	6
SFB-1	FALSE	High	Master Protein	Q8C0P5	Coronin-2A OS=Mus musculus OX=10090 GN=Coro2a PE=2 SV=1	0	12.316	9	5	10	5	1	524	59.5	7.71	72	5
SFB-1	FALSE	High	Master Protein	P21956	Lactadherin OS=Mus musculus OX=10090 GN=Mfge8 PE=1 SV=3	0	27.843	17	6	10	6	1	463	51.2	6.52	186	6
SFB-1	FALSE	High	Master Protein	G3UXA6	Polypyrimidine tract-binding protein 3 OS=Mus musculus OX=10090 GN=Ptbp3 PE=1 SV=1	0	19.586	11	4	10	3	1	554	59.7	8.94	106	4
SFB-1	FALSE	High	Master Protein	B1AUX2	Host cell factor 1 OS=Mus musculus OX=10090 GN=Hcfc1 PE=1 SV=1	0	20.142	3	6	10	6	1	2090	214.9	6.89	130	6
SFB-1	FALSE	High	Master Protein	Q9CYL5	Golgi-associated plant pathogenesis-related protein 1 OS=Mus musculus OX=10090 GN=Glipr2 PE=1 SV=3	0	18.424	36	4	10	4	1	154	17.1	9.51	80	4
SFB-1	FALSE	High	Master Protein	Q9JHL1	Na(+)/H(+) exchange regulatory cofactor NHE-RF2 OS=Mus musculus OX=10090 GN=Slc9a3r2 PE=1 SV=2	0	27.663	21	6	10	6	1	337	37.4	7.59	211	6
SFB-1	FALSE	High	Master Protein	Q8C0C7	Phenylalanine--tRNA ligase alpha subunit OS=Mus musculus OX=10090 GN=Farsa PE=1 SV=1	0	25.715	16	7	10	7	1	508	57.6	8.28	141	7
SFB-1	FALSE	High	Master Protein	P08249	Malate dehydrogenase, mitochondrial OS=Mus musculus OX=10090 GN=Mdh2 PE=1 SV=3	0	30.015	28	7	10	7	1	338	35.6	8.68	215	7
SFB-1	FALSE	High	Master Protein	P62918	60S ribosomal protein L8 OS=Mus musculus OX=10090 GN=Rpl8 PE=1 SV=2	0	17.067	21	3	10	3	1	257	28	11.03	162	3
SFB-1	FALSE	High	Master Protein	P54775	26S proteasome regulatory subunit 6B OS=Mus musculus OX=10090 GN=Psmc4 PE=1 SV=2	0	31.475	22	6	10	6	1	418	47.4	5.21	178	6
SFB-1	FALSE	High	Master Protein	A0A1L1SQ51	Talin-2 OS=Mus musculus OX=10090 GN=Tln2 PE=1 SV=1	0	29.157	4	8	10	4	1	2544	271.8	5.57	109	8
SFB-1	FALSE	High	Master Protein	P62281	40S ribosomal protein S11 OS=Mus musculus OX=10090 GN=Rps11 PE=1 SV=3	0	14.254	12	3	10	3	1	158	18.4	10.3	96	3
SFB-1	FALSE	High	Master Protein	P19324	Serpin H1 OS=Mus musculus OX=10090 GN=Serpinh1 PE=1 SV=3	0	31.394	19	7	10	7	1	417	46.5	8.82	168	7
SFB-1	FALSE	High	Master Protein	P23927	Alpha-crystallin B chain OS=Mus musculus OX=10090 GN=Cryab PE=1 SV=2	0	31.231	36	5	10	5	1	175	20.1	7.33	230	5
SFB-1	FALSE	High	Master Protein	Q6ZWV7	60S ribosomal protein L35 OS=Mus musculus OX=10090 GN=Rpl35 PE=1 SV=1	0	9.601	15	2	10	2	1	123	14.5	11.05	113	2
SFB-1	FALSE	High	Master Protein	G5E866	Splicing factor 3B subunit 1 OS=Mus musculus OX=10090 GN=Sf3b1 PE=1 SV=1	0	25.65	8	7	10	7	1	1304	145.7	7.09	107	7
SFB-1	FALSE	High	Master Protein	Q60598	Src substrate cortactin OS=Mus musculus OX=10090 GN=Cttn PE=1 SV=2	0	16.328	8	4	10	4	1	546	61.2	5.4	134	4
SFB-1	FALSE	High	Master Protein	Q99KC8	von Willebrand factor A domain-containing protein 5A OS=Mus musculus OX=10090 GN=Vwa5a PE=1 SV=2	0	20.769	6	4	10	4	1	793	87.1	6.58	153	4
SFB-1	FALSE	High	Master Protein	Q91YR1	Twinfilin-1 OS=Mus musculus OX=10090 GN=Twf1 PE=1 SV=2	0	39.994	26	7	10	7	1	350	40.1	6.67	180	7
SFB-1	FALSE	High	Master Protein	P97310	DNA replication licensing factor MCM2 OS=Mus musculus OX=10090 GN=Mcm2 PE=1 SV=3	0	19.019	7	6	10	6	1	904	102	5.72	145	6
SFB-1	FALSE	High	Master Protein	Q9CXY6	Interleukin enhancer-binding factor 2 OS=Mus musculus OX=10090 GN=Ilf2 PE=1 SV=1	0	19.78	15	5	10	5	1	390	43	5.26	180	5
SFB-1	FALSE	High	Master Protein	P14733	Lamin-B1 OS=Mus musculus OX=10090 GN=Lmnb1 PE=1 SV=3	0	23.587	14	7	10	7	1	588	66.7	5.16	106	7
SFB-1	FALSE	High	Master Protein	P63087	Serine/threonine-protein phosphatase PP1-gamma catalytic subunit OS=Mus musculus OX=10090 GN=Ppp1cc PE=1 SV=1	0	30.521	19	5	10	2	1	323	37	6.54	237	5
SFB-1	FALSE	High	Master Protein	Q9CWJ9	Bifunctional purine biosynthesis protein ATIC OS=Mus musculus OX=10090 GN=Atic PE=1 SV=2	0	22.054	18	7	10	7	1	592	64.2	6.76	70	7
SFB-1	FALSE	High	Master Protein	Q9QZB7	Actin-related protein 10 OS=Mus musculus OX=10090 GN=Actr10 PE=1 SV=2	0	19.957	15	4	10	4	1	417	46.2	7.61	171	4
SFB-1	FALSE	High	Master Protein	P16460	Argininosuccinate synthase OS=Mus musculus OX=10090 GN=Ass1 PE=1 SV=1	0	22.173	14	6	9	6	1	412	46.6	8.22	148	6
SFB-1	FALSE	High	Master Protein	Q61233	Plastin-2 OS=Mus musculus OX=10090 GN=Lcp1 PE=1 SV=4	0	25.937	15	6	9	5	1	627	70.1	5.33	173	6
SFB-1	FALSE	High	Master Protein	A0A3B2W864	Predicted gene, 49804 OS=Mus musculus OX=10090 GN=Gm49804 PE=3 SV=1	0	13.953	12	3	9	1	1	287	32.7	9.22	108	3
SFB-1	FALSE	High	Master Protein	Q9EQH3	Vacuolar protein sorting-associated protein 35 OS=Mus musculus OX=10090 GN=Vps35 PE=1 SV=1	0	30.099	10	6	9	6	1	796	91.7	5.44	160	6
SFB-1	FALSE	High	Master Protein	A0A498WGD8	Thioredoxin-like protein 1 OS=Mus musculus OX=10090 GN=Txnl1 PE=1 SV=1	0	19.871	21	4	9	4	1	292	32.7	5.07	90	4
SFB-1	FALSE	High	Master Protein	O88844	Isocitrate dehydrogenase [NADP] cytoplasmic OS=Mus musculus OX=10090 GN=Idh1 PE=1 SV=2	0	17.751	14	6	9	6	1	414	46.6	7.17	121	6
SFB-1	FALSE	High	Master Protein	P35550	rRNA 2'-O-methyltransferase fibrillarin OS=Mus musculus OX=10090 GN=Fbl PE=1 SV=2	0	18.449	19	4	9	4	1	327	34.3	10.24	98	4
SFB-1	FALSE	High	Master Protein	Q9Z2X8	Kelch-like ECH-associated protein 1 OS=Mus musculus OX=10090 GN=Keap1 PE=1 SV=1	0	23.469	13	8	9	8	1	624	69.5	6.44	44	8
SFB-1	FALSE	High	Master Protein	V9GWY0	40S ribosomal protein S4 OS=Mus musculus OX=10090 GN=Gm15013 PE=3 SV=1	0	20.625	16	5	9	1	1	266	29.9	9.99	66	5
SFB-1	FALSE	High	Master Protein	Q61024	Asparagine synthetase [glutamine-hydrolyzing] OS=Mus musculus OX=10090 GN=Asns PE=1 SV=3	0	22.315	14	7	9	7	1	561	64.2	6.58	83	7
SFB-1	FALSE	High	Master Protein	P70296	Phosphatidylethanolamine-binding protein 1 OS=Mus musculus OX=10090 GN=Pebp1 PE=1 SV=3	0	22.319	41	4	9	4	1	187	20.8	5.4	136	4
SFB-1	FALSE	High	Master Protein	P08071	Lactotransferrin OS=Mus musculus OX=10090 GN=Ltf PE=1 SV=4	0	20.071	11	6	9	6	1	707	77.8	8.53	104	6
SFB-1	FALSE	High	Master Protein	P35979	60S ribosomal protein L12 OS=Mus musculus OX=10090 GN=Rpl12 PE=1 SV=2	0	17.803	24	3	9	3	1	165	17.8	9.42	198	3
SFB-1	FALSE	High	Master Protein	G3X8X6	Sialoadhesin OS=Mus musculus OX=10090 GN=Siglec1 PE=1 SV=1	0	17.809	6	7	9	7	1	1701	183.5	6.68	56	7
SFB-1	FALSE	High	Master Protein	E9Q5L3	Short/branched chain-specific acyl-CoA dehydrogenase, mitochondrial OS=Mus musculus OX=10090 GN=Acadsb PE=1 SV=1	0	12.71	9	4	9	4	1	465	51.8	8.32	87	4
SFB-1	FALSE	High	Master Protein	Q5SWU9	Acetyl-CoA carboxylase 1 OS=Mus musculus OX=10090 GN=Acaca PE=1 SV=1	0	23.375	4	7	9	7	1	2345	265.1	6.39	87	7
SFB-1	FALSE	High	Master Protein	Q9DCL9	Multifunctional protein ADE2 OS=Mus musculus OX=10090 GN=Paics PE=1 SV=4	0	19.019	19	6	9	6	1	425	47	7.23	200	6
SFB-1	FALSE	High	Master Protein	Q76N33	AMSH-like protease OS=Mus musculus OX=10090 GN=Stambpl1 PE=1 SV=1	0	25.101	17	5	9	5	1	436	49.6	7.53	209	5
SFB-1	FALSE	High	Master Protein	Q99KF1	Transmembrane emp24 domain-containing protein 9 OS=Mus musculus OX=10090 GN=Tmed9 PE=1 SV=2	0	13.308	18	4	9	4	1	235	27.1	8.41	76	4
SFB-1	FALSE	High	Master Protein	Q9R0N0	Galactokinase OS=Mus musculus OX=10090 GN=Galk1 PE=1 SV=2	0	22.937	17	4	9	4	1	392	42.3	5.26	157	4
SFB-1	FALSE	High	Master Protein	Q9WUM3	Coronin-1B OS=Mus musculus OX=10090 GN=Coro1b PE=1 SV=1	0	27.171	13	4	9	4	1	484	53.9	5.78	168	4
SFB-1	FALSE	High	Master Protein	P62245	40S ribosomal protein S15a OS=Mus musculus OX=10090 GN=Rps15a PE=1 SV=2	0	15.612	23	3	9	3	1	130	14.8	10.13	114	3
SFB-1	FALSE	High	Master Protein	P28665	Murinoglobulin-1 OS=Mus musculus OX=10090 GN=Mug1 PE=1 SV=3	0	23.441	6	6	9	6	1	1476	165.2	6.42	226	6
SFB-1	FALSE	High	Master Protein	P23198	Chromobox protein homolog 3 OS=Mus musculus OX=10090 GN=Cbx3 PE=1 SV=2	0	20.833	23	4	9	4	1	183	20.8	5.22	163	4
SFB-1	FALSE	High	Master Protein	P01029	Complement C4-B OS=Mus musculus OX=10090 GN=C4b PE=1 SV=3	0	23.818	7	8	9	8	1	1738	192.8	7.53	117	8
SFB-1	FALSE	High	Master Protein	G3XA17	Eukaryotic translation initiation factor 4 gamma 2 OS=Mus musculus OX=10090 GN=Eif4g2 PE=1 SV=1	0	26.338	11	8	9	8	1	906	102	7.14	93	8
SFB-1	FALSE	High	Master Protein	P61211	ADP-ribosylation factor-like protein 1 OS=Mus musculus OX=10090 GN=Arl1 PE=1 SV=1	0	11.081	20	3	9	3	1	181	20.4	5.72	96	3
SFB-1	FALSE	High	Master Protein	P48036	Annexin A5 OS=Mus musculus OX=10090 GN=Anxa5 PE=1 SV=1	0	19.826	27	7	9	7	1	319	35.7	4.96	59	7
SFB-1	FALSE	High	Master Protein	A0A087WSF5	Leucine-rich repeat flightless-interacting protein 1 (Fragment) OS=Mus musculus OX=10090 GN=Lrrfip1 PE=1 SV=1	0	22.475	21	5	9	1	1	323	37	6.18	160	5
SFB-1	FALSE	High	Master Protein	P63276	40S ribosomal protein S17 OS=Mus musculus OX=10090 GN=Rps17 PE=1 SV=2	0	38.736	36	4	9	4	1	135	15.5	9.85	259	4
SFB-1	FALSE	High	Master Protein	P61021	Ras-related protein Rab-5B OS=Mus musculus OX=10090 GN=Rab5b PE=1 SV=1	0	17.945	28	5	9	2	1	215	23.7	8.13	120	5
SFB-1	FALSE	High	Master Protein	Q9QZE5	Coatomer subunit gamma-1 OS=Mus musculus OX=10090 GN=Copg1 PE=1 SV=1	0	20.166	8	6	9	6	1	874	97.5	5.35	72	6
SFB-1	FALSE	High	Master Protein	G3X972	Sec24-related gene family, member C (S. cerevisiae) OS=Mus musculus OX=10090 GN=Sec24c PE=1 SV=1	0	27.805	10	8	9	8	1	1096	118.5	6.84	132	8
SFB-1	FALSE	High	Master Protein	Q99PU8	ATP-dependent RNA helicase DHX30 OS=Mus musculus OX=10090 GN=Dhx30 PE=1 SV=1	0	18.503	7	7	9	7	1	1217	136.6	8.75	83	7
SFB-1	FALSE	High	Master Protein	A0A0N4SVL0	Eukaryotic translation initiation factor 4 gamma 3 OS=Mus musculus OX=10090 GN=Eif4g3 PE=1 SV=1	0	21.447	4	7	9	6	1	1762	192.7	5.81	26	7
SFB-1	FALSE	High	Master Protein	P19123	Troponin C, slow skeletal and cardiac muscles OS=Mus musculus OX=10090 GN=Tnnc1 PE=1 SV=1	0	18.522	27	4	9	4	1	161	18.4	4.18	171	4
SFB-1	FALSE	High	Master Protein	Q9CX86	Heterogeneous nuclear ribonucleoprotein A0 OS=Mus musculus OX=10090 GN=Hnrnpa0 PE=1 SV=1	0	15.629	14	4	9	2	1	305	30.5	9.31	135	4
SFB-1	FALSE	High	Master Protein	Q8K382	DENN domain-containing protein 1A OS=Mus musculus OX=10090 GN=Dennd1a PE=1 SV=2	0	22.728	10	8	9	8	1	1016	111.5	6.79	121	8
SFB-1	FALSE	High	Master Protein	P05063	Fructose-bisphosphate aldolase C OS=Mus musculus OX=10090 GN=Aldoc PE=1 SV=4	0	29.536	24	7	9	7	1	363	39.4	7.12	220	7
SFB-1	FALSE	High	Master Protein	Q3UEB3	Poly(U)-binding-splicing factor PUF60 OS=Mus musculus OX=10090 GN=Puf60 PE=1 SV=2	0	29.072	19	6	9	6	1	564	60.2	5.29	117	6
SFB-1	FALSE	High	Master Protein	Q9WU78	Programmed cell death 6-interacting protein OS=Mus musculus OX=10090 GN=Pdcd6ip PE=1 SV=3	0	24.771	10	7	9	7	1	869	96	6.52	117	7
SFB-1	FALSE	High	Master Protein	F8WIV2	Serine (or cysteine) peptidase inhibitor, clade B, member 6a OS=Mus musculus OX=10090 GN=Serpinb6a PE=1 SV=1	0	25.609	26	7	9	7	1	399	44.7	6.38	145	7
SFB-1	FALSE	High	Master Protein	E9PZ16	Basement membrane-specific heparan sulfate proteoglycan core protein OS=Mus musculus OX=10090 GN=Hspg2 PE=1 SV=1	0	28.033	2	7	9	7	1	4383	469.5	6.47	65	7
SFB-1	FALSE	High	Master Protein	Q9CQD1	Ras-related protein Rab-5A OS=Mus musculus OX=10090 GN=Rab5a PE=1 SV=1	0	19.963	33	5	9	2	1	215	23.6	8.15	87	5
SFB-1	FALSE	High	Master Protein	Q5NBX1	Protein cordon-bleu OS=Mus musculus OX=10090 GN=Cobl PE=1 SV=1	0	33.533	9	8	9	8	1	1337	143.8	7.77	73	8
SFB-1	FALSE	High	Master Protein	Q99JI4	26S proteasome non-ATPase regulatory subunit 6 OS=Mus musculus OX=10090 GN=Psmd6 PE=1 SV=1	0	26.253	20	7	9	7	1	389	45.5	5.52	166	7
SFB-1	FALSE	High	Master Protein	Q6IFZ6	Keratin, type II cytoskeletal 1b OS=Mus musculus OX=10090 GN=Krt77 PE=1 SV=1	0	24.561	15	7	9	4	1	572	61.3	8.02	108	7
SFB-1	FALSE	High	Master Protein	P40142	Transketolase OS=Mus musculus OX=10090 GN=Tkt PE=1 SV=1	0	34.14	19	8	9	8	1	623	67.6	7.5	246	8
SFB-1	FALSE	High	Master Protein	P35279	Ras-related protein Rab-6A OS=Mus musculus OX=10090 GN=Rab6a PE=1 SV=4	0	16.34	18	3	9	2	1	208	23.6	5.54	115	3
SFB-1	FALSE	High	Master Protein	Q62009	Periostin OS=Mus musculus OX=10090 GN=Postn PE=1 SV=2	0	29.635	14	7	9	7	1	838	93.1	7.53	158	7
SFB-1	FALSE	High	Master Protein	A0A087WQS2	Basic leucine zipper and W2 domain-containing protein 1 OS=Mus musculus OX=10090 GN=Bzw1 PE=1 SV=1	0	12.911	8	4	9	4	1	451	51.2	6.95	86	4
SFB-1	FALSE	High	Master Protein	Q8BJY1	26S proteasome non-ATPase regulatory subunit 5 OS=Mus musculus OX=10090 GN=Psmd5 PE=1 SV=4	0	22.735	13	5	9	5	1	504	55.9	5.21	165	5
SFB-1	FALSE	High	Master Protein	Q8BP47	Asparagine--tRNA ligase, cytoplasmic OS=Mus musculus OX=10090 GN=NARS1 PE=1 SV=2	0	20.644	11	6	9	6	1	559	64.2	5.86	78	6
SFB-1	FALSE	High	Master Protein	Q76MZ3	Serine/threonine-protein phosphatase 2A 65 kDa regulatory subunit A alpha isoform OS=Mus musculus OX=10090 GN=Ppp2r1a PE=1 SV=3	0	27.065	17	7	9	7	1	589	65.3	5.11	116	7
SFB-1	FALSE	High	Master Protein	O70251	Elongation factor 1-beta OS=Mus musculus OX=10090 GN=Eef1b PE=1 SV=5	0	13.438	16	3	9	3	1	225	24.7	4.69	246	3
SFB-1	FALSE	High	Master Protein	P50247	Adenosylhomocysteinase OS=Mus musculus OX=10090 GN=Ahcy PE=1 SV=3	0	36.818	23	8	9	8	1	432	47.7	6.54	270	8
SFB-1	FALSE	High	Master Protein	P17751	Triosephosphate isomerase OS=Mus musculus OX=10090 GN=Tpi1 PE=1 SV=5	0	21.839	24	5	9	5	1	249	26.7	7.3	176	5
SFB-1	FALSE	High	Master Protein	Q8BKX1	Brain-specific angiogenesis inhibitor 1-associated protein 2 OS=Mus musculus OX=10090 GN=Baiap2 PE=1 SV=2	0	20.497	14	5	9	5	1	535	59.2	9.04	95	5
SFB-1	FALSE	High	Master Protein	E9PZW8	Unconventional myosin-IXb OS=Mus musculus OX=10090 GN=Myo9b PE=1 SV=1	0	28.648	5	7	8	7	1	2128	240.2	8.62	112	7
SFB-1	FALSE	High	Master Protein	G3X956	FACT complex subunit OS=Mus musculus OX=10090 GN=Supt16 PE=1 SV=1	0	17.936	8	6	8	6	1	1047	119.8	5.66	89	6
SFB-1	FALSE	High	Master Protein	P60122	RuvB-like 1 OS=Mus musculus OX=10090 GN=Ruvbl1 PE=1 SV=1	0	18.053	13	6	8	6	1	456	50.2	6.42	68	6
SFB-1	FALSE	High	Master Protein	Q9CU62	Structural maintenance of chromosomes protein 1A OS=Mus musculus OX=10090 GN=Smc1a PE=1 SV=4	0	32.233	7	8	8	8	1	1233	143.1	7.64	134	8
SFB-1	FALSE	High	Master Protein	Q9CWX9	Probable ATP-dependent RNA helicase DDX47 OS=Mus musculus OX=10090 GN=Ddx47 PE=2 SV=2	0	19.024	13	5	8	5	1	455	50.6	9.1	83	5
SFB-1	FALSE	High	Master Protein	P29788	Vitronectin OS=Mus musculus OX=10090 GN=Vtn PE=1 SV=2	0	14.681	9	3	8	3	1	478	54.8	5.88	173	3
SFB-1	FALSE	High	Master Protein	Q8CI51	PDZ and LIM domain protein 5 OS=Mus musculus OX=10090 GN=Pdlim5 PE=1 SV=4	0	9.221	6	3	8	3	1	591	63.3	8.25	64	3
SFB-1	FALSE	High	Master Protein	O54916	RalBP1-associated Eps domain-containing protein 1 OS=Mus musculus OX=10090 GN=Reps1 PE=1 SV=2	0	18.486	9	4	8	3	1	795	86.5	5.58	153	4
SFB-1	FALSE	High	Master Protein	P17742	Peptidyl-prolyl cis-trans isomerase A OS=Mus musculus OX=10090 GN=Ppia PE=1 SV=2	0	20.215	30	5	8	5	1	164	18	7.9	120	5
SFB-1	FALSE	High	Master Protein	P09242	Alkaline phosphatase, tissue-nonspecific isozyme OS=Mus musculus OX=10090 GN=Alpl PE=1 SV=2	0	17.751	9	4	8	4	1	524	57.5	7.01	109	4
SFB-1	FALSE	High	Master Protein	Q9CQM9	Glutaredoxin-3 OS=Mus musculus OX=10090 GN=Glrx3 PE=1 SV=1	0	22.09	23	6	8	6	1	337	37.8	5.59	98	6
SFB-1	FALSE	High	Master Protein	O89079	Coatomer subunit epsilon OS=Mus musculus OX=10090 GN=Cope PE=1 SV=3	0	18.846	14	3	8	3	1	308	34.5	5.06	119	3
SFB-1	FALSE	High	Master Protein	J3QMG3	Voltage-dependent anion-selective channel protein 3 OS=Mus musculus OX=10090 GN=Vdac3 PE=1 SV=1	0	14.65	16	3	8	2	1	284	30.8	8.79	88	3
SFB-1	FALSE	High	Master Protein	Q6IRU5	Clathrin light chain B OS=Mus musculus OX=10090 GN=Cltb PE=1 SV=1	0	13.317	9	3	8	3	1	229	25.2	4.63	66	3
SFB-1	FALSE	High	Master Protein	Q8BX80	Cytosolic endo-beta-N-acetylglucosaminidase OS=Mus musculus OX=10090 GN=Engase PE=1 SV=1	0	30.611	15	7	8	7	1	734	82.9	6.65	153	7
SFB-1	FALSE	High	Master Protein	Q61753	D-3-phosphoglycerate dehydrogenase OS=Mus musculus OX=10090 GN=Phgdh PE=1 SV=3	0	18.648	9	4	8	4	1	533	56.5	6.54	165	4
SFB-1	FALSE	High	Master Protein	Q8BUR4	Dedicator of cytokinesis protein 1 OS=Mus musculus OX=10090 GN=Dock1 PE=1 SV=3	0	19.291	4	7	8	7	1	1865	214.9	7.62	68	7
SFB-1	FALSE	High	Master Protein	Q9QYC0	Alpha-adducin OS=Mus musculus OX=10090 GN=Add1 PE=1 SV=2	0	27.906	13	6	8	6	1	735	80.6	5.9	188	6
SFB-1	FALSE	High	Master Protein	Q9EP71	Ankycorbin OS=Mus musculus OX=10090 GN=Rai14 PE=1 SV=1	0	27.055	8	5	8	5	1	979	108.8	6.27	119	5
SFB-1	FALSE	High	Master Protein	P26516	26S proteasome non-ATPase regulatory subunit 7 OS=Mus musculus OX=10090 GN=Psmd7 PE=1 SV=2	0	25.082	25	5	8	5	1	321	36.5	6.77	124	5
SFB-1	FALSE	High	Master Protein	P57784	U2 small nuclear ribonucleoprotein A' OS=Mus musculus OX=10090 GN=Snrpa1 PE=1 SV=2	0	15.591	23	4	8	4	1	255	28.3	8.62	166	4
SFB-1	FALSE	High	Master Protein	P27601	Guanine nucleotide-binding protein subunit alpha-13 OS=Mus musculus OX=10090 GN=Gna13 PE=1 SV=1	0	11.945	11	4	8	3	1	377	44	8.21	55	4
SFB-1	FALSE	High	Master Protein	Q61584	Fragile X mental retardation syndrome-related protein 1 OS=Mus musculus OX=10090 GN=Fxr1 PE=1 SV=2	0	25.765	11	7	8	6	1	677	76.2	6.98	157	7
SFB-1	FALSE	High	Master Protein	Q8BFZ9	Erlin-2 OS=Mus musculus OX=10090 GN=Erlin2 PE=1 SV=1	0	20.609	21	6	8	6	1	340	37.8	5.5	87	6
SFB-1	FALSE	High	Master Protein	Q8R5F7	Interferon-induced helicase C domain-containing protein 1 OS=Mus musculus OX=10090 GN=Ifih1 PE=1 SV=1	0	24.882	7	7	8	7	1	1025	115.9	6.25	191	7
SFB-1	FALSE	High	Master Protein	Q61635	GTP-binding protein OS=Mus musculus OX=10090 GN=Ifi47 PE=1 SV=1	0	22.687	18	6	8	6	1	420	46.8	6.74	128	6
SFB-1	FALSE	High	Master Protein	Q61838	Pregnancy zone protein OS=Mus musculus OX=10090 GN=Pzp PE=1 SV=3	0	20.451	4	6	8	6	1	1495	165.7	6.68	106	6
SFB-1	FALSE	High	Master Protein	Q9QYB5	Gamma-adducin OS=Mus musculus OX=10090 GN=Add3 PE=1 SV=2	0	24.737	10	6	8	6	1	706	78.7	5.95	79	6
SFB-1	FALSE	High	Master Protein	A0A140T8T4	60S ribosomal protein L9 OS=Mus musculus OX=10090 GN=Rpl9-ps6 PE=3 SV=1	0	19.362	27	4	8	4	1	192	21.8	9.88	73	4
SFB-1	FALSE	High	Master Protein	Q62172	RalA-binding protein 1 OS=Mus musculus OX=10090 GN=Ralbp1 PE=1 SV=4	0	16.985	8	3	8	3	1	648	75	5.92	88	3
SFB-1	FALSE	High	Master Protein	A0A1L1STE4	Interleukin enhancer-binding factor 3 OS=Mus musculus OX=10090 GN=Ilf3 PE=1 SV=1	0	31.687	10	7	8	7	1	908	97.4	8.92	123	7
SFB-1	FALSE	High	Master Protein	Q9QUJ7	Long-chain-fatty-acid--CoA ligase 4 OS=Mus musculus OX=10090 GN=Acsl4 PE=1 SV=2	0	25.469	12	6	8	5	1	711	79	8.28	121	6
SFB-1	FALSE	High	Master Protein	Q641P0	Actin-related protein 3B OS=Mus musculus OX=10090 GN=Actr3b PE=1 SV=1	0	22.423	14	4	8	2	1	418	47.5	6.02	171	4
SFB-1	FALSE	High	Master Protein	G5E896	Enhancer of mRNA-decapping protein 4 OS=Mus musculus OX=10090 GN=Edc4 PE=1 SV=1	0	24.83	8	6	8	6	1	1406	152.4	5.82	106	6
SFB-1	FALSE	High	Master Protein	Q9Z1Q9	Valine--tRNA ligase OS=Mus musculus OX=10090 GN=Vars1 PE=1 SV=1	0	27.004	6	6	8	6	1	1263	140.1	7.77	229	6
SFB-1	FALSE	High	Master Protein	Q6P542	ATP-binding cassette sub-family F member 1 OS=Mus musculus OX=10090 GN=Abcf1 PE=1 SV=1	0	26.261	11	6	8	6	1	837	94.9	6.51	42	6
SFB-1	FALSE	High	Master Protein	Q05D44	Eukaryotic translation initiation factor 5B OS=Mus musculus OX=10090 GN=Eif5b PE=1 SV=2	0	26.185	9	7	8	7	1	1216	137.5	5.59	157	7
SFB-1	FALSE	High	Master Protein	Q9WVK4	EH domain-containing protein 1 OS=Mus musculus OX=10090 GN=Ehd1 PE=1 SV=1	0	24.463	16	7	8	4	1	534	60.6	6.83	72	7
SFB-1	FALSE	High	Master Protein	Q8BG32	26S proteasome non-ATPase regulatory subunit 11 OS=Mus musculus OX=10090 GN=Psmd11 PE=1 SV=3	0	22.815	16	6	8	6	1	422	47.4	6.48	71	6
SFB-1	FALSE	High	Master Protein	A0A087WNU6	Leucine-rich repeat flightless-interacting protein 1 (Fragment) OS=Mus musculus OX=10090 GN=Lrrfip1 PE=1 SV=1	0	21.175	11	5	8	1	1	575	64.9	5.64	139	5
SFB-1	FALSE	High	Master Protein	P32067	Lupus La protein homolog OS=Mus musculus OX=10090 GN=Ssb PE=1 SV=1	0	20.521	16	5	8	5	1	415	47.7	9.77	93	5
SFB-1	FALSE	High	Master Protein	Q9DAW9	Calponin-3 OS=Mus musculus OX=10090 GN=Cnn3 PE=1 SV=1	0	17.276	18	5	8	5	1	330	36.4	5.72	82	5
SFB-1	FALSE	High	Master Protein	P97855	Ras GTPase-activating protein-binding protein 1 OS=Mus musculus OX=10090 GN=G3bp1 PE=1 SV=1	0	19.633	17	6	8	5	1	465	51.8	5.59	46	6
SFB-1	FALSE	High	Master Protein	A0A0A6YW53	Mitogen-activated protein kinase kinase kinase kinase 4 OS=Mus musculus OX=10090 GN=Map4k4 PE=1 SV=1	0	12.259	4	5	8	5	1	1288	146.6	7.49	37	5
SFB-1	FALSE	High	Master Protein	Q91W90	Thioredoxin domain-containing protein 5 OS=Mus musculus OX=10090 GN=Txndc5 PE=1 SV=2	0	13.761	14	5	8	5	1	417	46.4	5.78	88	5
SFB-1	FALSE	High	Master Protein	Q60953	Protein PML OS=Mus musculus OX=10090 GN=Pml PE=1 SV=3	0	20.77	9	5	8	5	1	885	98.2	5.63	103	5
SFB-1	FALSE	High	Master Protein	Q9Z2K1	Keratin, type I cytoskeletal 16 OS=Mus musculus OX=10090 GN=Krt16 PE=1 SV=3	0	15.918	8	5	8	1	1	469	51.6	5.2	158	5
SFB-1	FALSE	High	Master Protein	P97351	40S ribosomal protein S3a OS=Mus musculus OX=10090 GN=Rps3a PE=1 SV=3	0	30.625	23	7	8	7	1	264	29.9	9.73	80	7
SFB-1	FALSE	High	Master Protein	P51881	ADP/ATP translocase 2 OS=Mus musculus OX=10090 GN=Slc25a5 PE=1 SV=3	0	12.549	13	4	8	2	1	298	32.9	9.73	120	4
SFB-1	FALSE	High	Master Protein	P54071	Isocitrate dehydrogenase [NADP], mitochondrial OS=Mus musculus OX=10090 GN=Idh2 PE=1 SV=3	0	16.55	12	5	8	5	1	452	50.9	8.69	68	5
SFB-1	FALSE	High	Master Protein	P60229	Eukaryotic translation initiation factor 3 subunit E OS=Mus musculus OX=10090 GN=Eif3e PE=1 SV=1	0	21.216	14	6	8	6	1	445	52.2	6.04	184	6
SFB-1	FALSE	High	Master Protein	O09167	60S ribosomal protein L21 OS=Mus musculus OX=10090 GN=Rpl21 PE=1 SV=3	0	15.768	12	3	8	3	1	160	18.6	10.49	27	3
SFB-1	FALSE	High	Master Protein	P35276	Ras-related protein Rab-3D OS=Mus musculus OX=10090 GN=Rab3d PE=1 SV=1	0	16.508	17	3	8	2	1	219	24.4	4.93	119	3
SFB-1	FALSE	High	Master Protein	P62830	60S ribosomal protein L23 OS=Mus musculus OX=10090 GN=Rpl23 PE=1 SV=1	0	16.128	11	1	8	1	1	140	14.9	10.51	311	1
SFB-1	FALSE	High	Master Protein	Q6A0A9	Constitutive coactivator of PPAR-gamma-like protein 1 OS=Mus musculus OX=10090 GN=FAM120A PE=1 SV=2	0	20.215	6	6	8	6	1	1112	121.6	8.92	71	6
SFB-1	FALSE	High	Master Protein	A2AS98	Nck-associated protein 1 OS=Mus musculus OX=10090 GN=Nckap1 PE=1 SV=1	0	20.816	7	6	8	6	1	1134	129.4	6.68	75	6
SFB-1	FALSE	High	Master Protein	Q9WVA4	Transgelin-2 OS=Mus musculus OX=10090 GN=Tagln2 PE=1 SV=4	0	19.37	36	5	8	5	1	199	22.4	8.24	96	5
SFB-1	FALSE	High	Master Protein	Q6EDY6	F-actin-uncapping protein LRRC16A OS=Mus musculus OX=10090 GN=Carmil1 PE=1 SV=2	0	26.308	7	8	8	8	1	1374	151.8	7.8	95	8
SFB-1	FALSE	High	Master Protein	O54734	Dolichyl-diphosphooligosaccharide--protein glycosyltransferase 48 kDa subunit OS=Mus musculus OX=10090 GN=Ddost PE=1 SV=2	0	18.812	13	5	8	5	1	441	49	5.83	191	5
SFB-1	FALSE	High	Master Protein	Q60930	Voltage-dependent anion-selective channel protein 2 OS=Mus musculus OX=10090 GN=Vdac2 PE=1 SV=2	0	20.013	21	5	8	5	1	295	31.7	7.49	65	5
SFB-1	FALSE	High	Master Protein	Q9EPE9	Manganese-transporting ATPase 13A1 OS=Mus musculus OX=10090 GN=Atp13a1 PE=1 SV=2	0	25.049	6	6	8	6	1	1200	132.3	8.03	122	6
SFB-1	FALSE	High	Master Protein	Q9Z1Z0	General vesicular transport factor p115 OS=Mus musculus OX=10090 GN=Uso1 PE=1 SV=2	0	26.275	8	6	8	6	1	959	106.9	4.93	128	6
SFB-1	FALSE	High	Master Protein	O89053	Coronin-1A OS=Mus musculus OX=10090 GN=Coro1a PE=1 SV=5	0	10.998	5	2	8	2	1	461	51	6.48	166	2
SFB-1	FALSE	High	Master Protein	D3Z1J5	Palladin (Fragment) OS=Mus musculus OX=10090 GN=Palld PE=1 SV=1	0	16.98	24	5	8	1	1	336	37.6	6.98	105	5
SFB-1	FALSE	High	Master Protein	Q9Z2I8	Succinate--CoA ligase [GDP-forming] subunit beta, mitochondrial OS=Mus musculus OX=10090 GN=Suclg2 PE=1 SV=3	0	18.494	14	5	7	5	1	433	46.8	7.02	48	5
SFB-1	FALSE	High	Master Protein	Q8BHB9	Chloride intracellular channel protein 6 OS=Mus musculus OX=10090 GN=Clic6 PE=1 SV=1	0	19.627	13	4	7	4	1	596	62.8	4.32	83	4
SFB-1	FALSE	High	Master Protein	Q9D2G2	Dihydrolipoyllysine-residue succinyltransferase component of 2-oxoglutarate dehydrogenase complex, mitochondrial OS=Mus musculus OX=10090 GN=Dlst PE=1 SV=1	0	20.557	14	4	7	4	1	454	49	8.95	79	4
SFB-1	FALSE	High	Master Protein	Q91WK2	Eukaryotic translation initiation factor 3 subunit H OS=Mus musculus OX=10090 GN=Eif3h PE=1 SV=1	0	13.105	16	4	7	4	1	352	39.8	6.67	28	4
SFB-1	FALSE	High	Master Protein	Q61171	Peroxiredoxin-2 OS=Mus musculus OX=10090 GN=Prdx2 PE=1 SV=3	0	5.771	9	2	7	2	1	198	21.8	5.41	36	2
SFB-1	FALSE	High	Master Protein	Q9D662	Protein transport protein Sec23B OS=Mus musculus OX=10090 GN=Sec23b PE=1 SV=1	0	17.258	11	5	7	3	1	767	86.4	6.96	85	5
SFB-1	FALSE	High	Master Protein	P29391	Ferritin light chain 1 OS=Mus musculus OX=10090 GN=Ftl1 PE=1 SV=2	0	18.769	36	6	7	6	1	183	20.8	6	98	6
SFB-1	FALSE	High	Master Protein	Q9D8L3	Signal sequence receptor subunit delta OS=Mus musculus OX=10090 GN=Ssr4 PE=1 SV=1	0	18.936	31	4	7	4	1	173	19	5.78	87	4
SFB-1	FALSE	High	Master Protein	P31001	Desmin OS=Mus musculus OX=10090 GN=Des PE=1 SV=3	0	15.741	11	5	7	3	1	469	53.5	5.27	43	5
SFB-1	FALSE	High	Master Protein	Q8BU30	Isoleucine--tRNA ligase, cytoplasmic OS=Mus musculus OX=10090 GN=Iars1 PE=1 SV=2	0	17.734	5	5	7	5	1	1262	144.2	6.55	104	5
SFB-1	FALSE	High	Master Protein	A2AFQ0	HECT-type E3 ubiquitin transferase OS=Mus musculus OX=10090 GN=Huwe1 PE=1 SV=1	0	25.852	2	7	7	7	1	4378	482.4	5.22	150	7
SFB-1	FALSE	High	Master Protein	P30416	Peptidyl-prolyl cis-trans isomerase FKBP4 OS=Mus musculus OX=10090 GN=Fkbp4 PE=1 SV=5	0	12.062	9	4	7	4	1	458	51.5	5.72	88	4
SFB-1	FALSE	High	Master Protein	Q9D0F3	Protein ERGIC-53 OS=Mus musculus OX=10090 GN=Lman1 PE=1 SV=1	0	20.77	14	5	7	5	1	517	57.8	6.34	93	5
SFB-1	FALSE	High	Master Protein	P62242	40S ribosomal protein S8 OS=Mus musculus OX=10090 GN=Rps8 PE=1 SV=2	0	15.359	21	4	7	4	1	208	24.2	10.32	68	4
SFB-1	FALSE	High	Master Protein	P40124	Adenylyl cyclase-associated protein 1 OS=Mus musculus OX=10090 GN=Cap1 PE=1 SV=4	0	18.705	19	5	7	5	1	474	51.5	7.52	77	5
SFB-1	FALSE	High	Master Protein	Q3UIR3	E3 ubiquitin-protein ligase DTX3L OS=Mus musculus OX=10090 GN=Dtx3l PE=1 SV=1	0	22.512	7	4	7	4	1	748	83	8.09	145	4
SFB-1	FALSE	High	Master Protein	P35564	Calnexin OS=Mus musculus OX=10090 GN=Canx PE=1 SV=1	0	19.101	10	5	7	5	1	591	67.2	4.64	157	5
SFB-1	FALSE	High	Master Protein	Q921F2	TAR DNA-binding protein 43 OS=Mus musculus OX=10090 GN=Tardbp PE=1 SV=1	0	18.725	12	4	7	4	1	414	44.5	6.7	132	4
SFB-1	FALSE	High	Master Protein	P62315	Small nuclear ribonucleoprotein Sm D1 OS=Mus musculus OX=10090 GN=Snrpd1 PE=1 SV=1	0	14.316	37	3	7	3	1	119	13.3	11.56	96	3
SFB-1	FALSE	High	Master Protein	Q8K2C9	Very-long-chain (3R)-3-hydroxyacyl-CoA dehydratase 3 OS=Mus musculus OX=10090 GN=Hacd3 PE=1 SV=2	0	16.989	15	4	7	4	1	362	43.1	9.13	105	4
SFB-1	FALSE	High	Master Protein	E9Q3Y4	Lipopolysaccharide-responsive and beige-like anchor protein OS=Mus musculus OX=10090 GN=Lrba PE=1 SV=1	0	23.702	3	7	7	6	1	2854	316.6	5.54	101	7
SFB-1	FALSE	High	Master Protein	Q91ZW3	SWI/SNF-related matrix-associated actin-dependent regulator of chromatin subfamily A member 5 OS=Mus musculus OX=10090 GN=Smarca5 PE=1 SV=1	0	25.787	8	7	7	7	1	1051	121.6	8.15	128	7
SFB-1	FALSE	High	Master Protein	D3YZP9	Coiled-coil domain-containing protein 6 OS=Mus musculus OX=10090 GN=Ccdc6 PE=1 SV=1	0	24.256	20	7	7	7	1	469	52.9	7.34	72	7
SFB-1	FALSE	High	Master Protein	P62196	26S proteasome regulatory subunit 8 OS=Mus musculus OX=10090 GN=Psmc5 PE=1 SV=1	0	21.239	17	5	7	4	1	406	45.6	7.55	96	5
SFB-1	FALSE	High	Master Protein	Q00PI9	Heterogeneous nuclear ribonucleoprotein U-like protein 2 OS=Mus musculus OX=10090 GN=Hnrnpul2 PE=1 SV=2	0	16.956	8	5	7	5	1	745	84.9	4.89	57	5
SFB-1	FALSE	High	Master Protein	Q6PB44	Tyrosine-protein phosphatase non-receptor type 23 OS=Mus musculus OX=10090 GN=Ptpn23 PE=1 SV=2	0	21.376	5	6	7	6	1	1692	185.1	6.8	121	6
SFB-1	FALSE	High	Master Protein	P58871	182 kDa tankyrase-1-binding protein OS=Mus musculus OX=10090 GN=Tnks1bp1 PE=1 SV=2	0	27.284	6	7	7	7	1	1720	181.7	4.88	136	7
SFB-1	FALSE	High	Master Protein	Q00612	Glucose-6-phosphate 1-dehydrogenase X OS=Mus musculus OX=10090 GN=G6pdx PE=1 SV=3	0	11.591	11	5	7	5	1	515	59.2	6.49	65	5
SFB-1	FALSE	High	Master Protein	Q01405	Protein transport protein Sec23A OS=Mus musculus OX=10090 GN=Sec23a PE=1 SV=2	0	18.79	7	4	7	2	1	765	86.1	7.08	102	4
SFB-1	FALSE	High	Master Protein	Q8R059	UDP-glucose 4-epimerase OS=Mus musculus OX=10090 GN=Gale PE=1 SV=1	0	26.045	24	6	7	6	1	347	38.2	6.74	128	6
SFB-1	FALSE	High	Master Protein	Q3UQN2	F-BAR domain only protein 2 OS=Mus musculus OX=10090 GN=Fcho2 PE=1 SV=1	0	22.851	10	4	7	4	1	809	88.7	6.89	234	4
SFB-1	FALSE	High	Master Protein	Q922Q8	Leucine-rich repeat-containing protein 59 OS=Mus musculus OX=10090 GN=Lrrc59 PE=1 SV=1	0	19.603	19	5	7	5	1	307	34.9	9.52	125	5
SFB-1	FALSE	High	Master Protein	F8WGU3	Epithelial splicing regulatory protein 1 OS=Mus musculus OX=10090 GN=Esrp1 PE=1 SV=1	0	14.583	6	3	7	3	1	681	75.6	6.58	176	3
SFB-1	FALSE	High	Master Protein	Q3TXS7	26S proteasome non-ATPase regulatory subunit 1 OS=Mus musculus OX=10090 GN=Psmd1 PE=1 SV=1	0	30.118	10	6	7	6	1	953	105.7	5.39	170	6
SFB-1	FALSE	High	Master Protein	Q61176	Arginase-1 OS=Mus musculus OX=10090 GN=Arg1 PE=1 SV=1	0	12.531	13	4	7	4	1	323	34.8	7.01	59	4
SFB-1	FALSE	High	Master Protein	Q99JY0	Trifunctional enzyme subunit beta, mitochondrial OS=Mus musculus OX=10090 GN=Hadhb PE=1 SV=1	0	17.629	13	4	7	4	1	475	51.4	9.38	78	4
SFB-1	FALSE	High	Master Protein	J3QMP9	Centrosomal protein of 131 kDa OS=Mus musculus OX=10090 GN=Cep131 PE=1 SV=1	0	25.735	7	6	7	6	1	1060	120.3	8.65	67	6
SFB-1	FALSE	High	Master Protein	Q9D1D4	Transmembrane emp24 domain-containing protein 10 OS=Mus musculus OX=10090 GN=Tmed10 PE=1 SV=1	0	34.032	34	6	7	6	1	219	24.9	6.7	198	6
SFB-1	FALSE	High	Master Protein	P62331	ADP-ribosylation factor 6 OS=Mus musculus OX=10090 GN=Arf6 PE=1 SV=2	0	17.717	27	3	7	3	1	175	20.1	8.95	151	3
SFB-1	FALSE	High	Master Protein	P70398	Probable ubiquitin carboxyl-terminal hydrolase FAF-X OS=Mus musculus OX=10090 GN=Usp9x PE=1 SV=2	0	19.626	3	6	7	6	1	2559	290.5	5.87	42	6
SFB-1	FALSE	High	Master Protein	Q8CJG0	Protein argonaute-2 OS=Mus musculus OX=10090 GN=Ago2 PE=1 SV=3	0	16.409	10	7	7	5	1	860	97.2	9.19	24	7
SFB-1	FALSE	High	Master Protein	Q8BGQ7	Alanine--tRNA ligase, cytoplasmic OS=Mus musculus OX=10090 GN=Aars1 PE=1 SV=1	0	16.102	5	4	7	4	1	968	106.8	5.67	126	4
SFB-1	FALSE	High	Master Protein	P35123	Ubiquitin carboxyl-terminal hydrolase 4 OS=Mus musculus OX=10090 GN=Usp4 PE=1 SV=3	0	22.754	7	5	7	5	1	962	108.3	5.64	156	5
SFB-1	FALSE	High	Master Protein	P18760	Cofilin-1 OS=Mus musculus OX=10090 GN=Cfl1 PE=1 SV=3	0	10.736	15	2	7	2	1	166	18.5	8.09	137	2
SFB-1	FALSE	High	Master Protein	P51863	V-type proton ATPase subunit d 1 OS=Mus musculus OX=10090 GN=Atp6v0d1 PE=1 SV=2	0	19.702	17	4	7	4	1	351	40.3	5	160	4
SFB-1	FALSE	High	Master Protein	Q60967	Bifunctional 3'-phosphoadenosine 5'-phosphosulfate synthase 1 OS=Mus musculus OX=10090 GN=Papss1 PE=1 SV=1	0	22.489	10	4	7	4	1	624	70.7	6.77	221	4
SFB-1	FALSE	High	Master Protein	Q9QXY6	EH domain-containing protein 3 OS=Mus musculus OX=10090 GN=Ehd3 PE=1 SV=2	0	17.453	12	6	7	2	1	535	60.8	6.46	61	6
SFB-1	FALSE	High	Master Protein	B7ZCF1	26S proteasome regulatory subunit 6A OS=Mus musculus OX=10090 GN=Psmc3 PE=1 SV=1	0	25.241	20	7	7	7	1	451	50.4	5.48	124	7
SFB-1	FALSE	High	Master Protein	P97861	Keratin, type II cuticular Hb6 OS=Mus musculus OX=10090 GN=Krt86 PE=2 SV=2	0	19.834	14	4	7	4	1	486	53.2	5.76	179	4
SFB-1	FALSE	High	Master Protein	Q9Z0H8	CAP-Gly domain-containing linker protein 2 OS=Mus musculus OX=10090 GN=Clip2 PE=1 SV=2	0	18.753	6	6	7	6	1	1047	115.8	6.48	51	6
SFB-1	FALSE	High	Master Protein	E9Q0F0	Keratin 78 OS=Mus musculus OX=10090 GN=Krt78 PE=1 SV=1	0	8.539	1	2	7	2	1	1068	112.2	7.97	174	2
SFB-1	FALSE	High	Master Protein	Q8R1F1	Protein Niban 2 OS=Mus musculus OX=10090 GN=Niban2 PE=1 SV=2	0	36.472	13	6	7	6	1	749	84.8	5.94	215	6
SFB-1	FALSE	High	Master Protein	P24270	Catalase OS=Mus musculus OX=10090 GN=Cat PE=1 SV=4	0	16.695	13	5	7	5	1	527	59.8	7.88	140	5
SFB-1	FALSE	High	Master Protein	O08528	Hexokinase-2 OS=Mus musculus OX=10090 GN=Hk2 PE=1 SV=1	0	22.952	8	6	7	4	1	917	102.5	6.11	82	6
SFB-1	FALSE	High	Master Protein	E9QNP0	60S ribosomal protein L40 OS=Mus musculus OX=10090 GN=Kxd1 PE=1 SV=1	0	8.362	4	1	7	1	1	232	26.8	9.83	177	1
SFB-1	FALSE	High	Master Protein	Q8BK64	Activator of 90 kDa heat shock protein ATPase homolog 1 OS=Mus musculus OX=10090 GN=Ahsa1 PE=1 SV=2	0	27.667	21	5	7	5	1	338	38.1	5.53	139	5
SFB-1	FALSE	High	Master Protein	Q3TPJ8	Cytoplasmic dynein 1 intermediate chain 2 OS=Mus musculus OX=10090 GN=Dync1i2 PE=1 SV=1	0	17.603	8	3	7	3	1	632	70.6	5.24	46	3
SFB-1	FALSE	High	Master Protein	P16015	Carbonic anhydrase 3 OS=Mus musculus OX=10090 GN=Ca3 PE=1 SV=3	0	20.811	27	5	7	5	1	260	29.3	7.37	79	5
SFB-1	FALSE	High	Master Protein	Q9CW03	Structural maintenance of chromosomes protein 3 OS=Mus musculus OX=10090 GN=Smc3 PE=1 SV=2	0	19.704	6	6	7	6	1	1217	141.5	7.18	59	6
SFB-1	FALSE	High	Master Protein	P10404	MLV-related proviral Env polyprotein OS=Mus musculus OX=10090 PE=1 SV=3	0	9.123	6	3	7	3	1	641	69.6	7.96	147	3
SFB-1	FALSE	High	Master Protein	Q8K2B3	Succinate dehydrogenase [ubiquinone] flavoprotein subunit, mitochondrial OS=Mus musculus OX=10090 GN=Sdha PE=1 SV=1	0	17.53	9	5	7	5	1	664	72.5	7.37	53	5
SFB-1	FALSE	High	Master Protein	P63242	Eukaryotic translation initiation factor 5A-1 OS=Mus musculus OX=10090 GN=Eif5a PE=1 SV=2	0	24.795	34	4	7	4	1	154	16.8	5.24	177	4
SFB-1	FALSE	High	Master Protein	P13864	DNA (cytosine-5)-methyltransferase 1 OS=Mus musculus OX=10090 GN=Dnmt1 PE=1 SV=5	0	16.217	5	7	7	7	1	1620	183.1	7.74	53	7
SFB-1	FALSE	High	Master Protein	Q2EMV9	Protein mono-ADP-ribosyltransferase PARP14 OS=Mus musculus OX=10090 GN=Parp14 PE=1 SV=3	0	19.839	4	6	7	6	1	1817	203.7	6.79	48	6
SFB-1	FALSE	High	Master Protein	A6X935	Inter alpha-trypsin inhibitor, heavy chain 4 OS=Mus musculus OX=10090 GN=Itih4 PE=1 SV=2	0	17.783	6	4	7	4	1	942	104.6	6.4	57	4
SFB-1	FALSE	High	Master Protein	Q6ZQ38	Cullin-associated NEDD8-dissociated protein 1 OS=Mus musculus OX=10090 GN=Cand1 PE=1 SV=2	0	22.109	6	6	7	6	1	1230	136.2	5.78	127	6
SFB-1	FALSE	High	Master Protein	Q9CZU3	Exosome RNA helicase MTR4 OS=Mus musculus OX=10090 GN=Mtrex PE=1 SV=1	0	17.844	7	6	7	6	1	1040	117.6	6.4	76	6
SFB-1	FALSE	High	Master Protein	P19221	Prothrombin OS=Mus musculus OX=10090 GN=F2 PE=1 SV=1	0	19.439	7	4	7	4	1	618	70.2	6.43	139	4
SFB-1	FALSE	High	Master Protein	G3UWX1	Replication factor C subunit 1 OS=Mus musculus OX=10090 GN=Rfc1 PE=1 SV=2	0	18.038	7	6	7	6	1	1145	127.5	9.31	31	6
SFB-1	FALSE	High	Master Protein	Q8C0T5	Signal-induced proliferation-associated 1-like protein 1 OS=Mus musculus OX=10090 GN=Sipa1l1 PE=1 SV=2	0	21.186	5	7	7	7	1	1782	196.9	8.13	60	7
SFB-1	FALSE	High	Master Protein	Q9JIX8	Apoptotic chromatin condensation inducer in the nucleus OS=Mus musculus OX=10090 GN=Acin1 PE=1 SV=3	0	10.406	2	4	7	4	1	1338	150.6	5.91	57	4
SFB-1	FALSE	High	Master Protein	Q9CRB9	MICOS complex subunit Mic19 OS=Mus musculus OX=10090 GN=Chchd3 PE=1 SV=1	0	17.002	26	5	7	5	1	227	26.3	8.37	160	5
SFB-1	FALSE	High	Master Protein	P08556	GTPase NRas OS=Mus musculus OX=10090 GN=Nras PE=1 SV=1	0	15.866	37	5	7	2	1	189	21.2	5.17	94	5
SFB-1	FALSE	High	Master Protein	Q91YR7	Pre-mRNA-processing factor 6 OS=Mus musculus OX=10090 GN=Prpf6 PE=1 SV=1	0	15.608	6	5	7	5	1	941	106.7	8.09	104	5
SFB-1	FALSE	High	Master Protein	Q8VHM5	Heterogeneous nuclear ribonucleoprotein R OS=Mus musculus OX=10090 GN=Hnrnpr PE=1 SV=1	0	15.984	8	5	7	2	1	632	70.8	8.13	169	5
SFB-1	FALSE	High	Master Protein	P70670	Nascent polypeptide-associated complex subunit alpha, muscle-specific form OS=Mus musculus OX=10090 GN=Naca PE=1 SV=2	0	14.262	1	2	7	2	1	2187	220.4	9.35	159	2
SFB-1	FALSE	High	Master Protein	Q03963	Interferon-induced, double-stranded RNA-activated protein kinase OS=Mus musculus OX=10090 GN=Eif2ak2 PE=1 SV=2	0	21.174	13	5	7	5	1	515	58.2	8.57	137	5
SFB-1	FALSE	High	Master Protein	P25911	Tyrosine-protein kinase Lyn OS=Mus musculus OX=10090 GN=Lyn PE=1 SV=4	0	16.755	12	5	7	4	1	512	58.8	7.15	119	5
SFB-1	FALSE	High	Master Protein	P0C0S6	Histone H2A.Z OS=Mus musculus OX=10090 GN=H2az1 PE=1 SV=2	0	10.874	26	3	7	2	1	128	13.5	10.58	85	3
SFB-1	FALSE	High	Master Protein	A0A0R4IZW5	Cadherin-1 OS=Mus musculus OX=10090 GN=Cdh1 PE=1 SV=1	0	20.858	8	4	7	4	1	884	98.2	4.84	213	4
SFB-1	FALSE	High	Master Protein	Q6PE01	U5 small nuclear ribonucleoprotein 40 kDa protein OS=Mus musculus OX=10090 GN=Snrnp40 PE=1 SV=1	0	24.258	30	5	7	5	1	358	39.3	8.1	65	5
SFB-1	FALSE	High	Master Protein	Q9Z1Z2	Serine-threonine kinase receptor-associated protein OS=Mus musculus OX=10090 GN=Strap PE=1 SV=2	0	10.42	7	2	7	2	1	350	38.4	5.12	184	2
SFB-1	FALSE	High	Master Protein	Q7TMB8	Cytoplasmic FMR1-interacting protein 1 OS=Mus musculus OX=10090 GN=Cyfip1 PE=1 SV=1	0	26.081	6	6	7	6	1	1253	145.1	6.9	118	6
SFB-1	FALSE	High	Master Protein	A0A571BF58	Nebulin OS=Mus musculus OX=10090 GN=Neb PE=1 SV=1	0	18.969	1	6	6	6	1	7523	870.7	9.07	43	6
SFB-1	FALSE	High	Master Protein	A0A1L1SQG7	Ryanodine receptor 1 OS=Mus musculus OX=10090 GN=Ryr1 PE=1 SV=1	0	20.677	2	6	6	6	1	5061	567.7	5.27	116	6
SFB-1	FALSE	High	Master Protein	Q9CQA3	Succinate dehydrogenase [ubiquinone] iron-sulfur subunit, mitochondrial OS=Mus musculus OX=10090 GN=Sdhb PE=1 SV=1	0	18.366	18	5	6	5	1	282	31.8	8.68	113	5
SFB-1	FALSE	High	Master Protein	Q8K297	Procollagen galactosyltransferase 1 OS=Mus musculus OX=10090 GN=Colgalt1 PE=1 SV=2	0	13.86	9	4	6	4	1	617	71	7.28	77	4
SFB-1	FALSE	High	Master Protein	Q08943	FACT complex subunit SSRP1 OS=Mus musculus OX=10090 GN=Ssrp1 PE=1 SV=2	0	21.319	9	5	6	5	1	708	80.8	6.76	86	5
SFB-1	FALSE	High	Master Protein	Q60972	Histone-binding protein RBBP4 OS=Mus musculus OX=10090 GN=Rbbp4 PE=1 SV=5	0	14.228	8	3	6	1	1	425	47.6	4.89	204	3
SFB-1	FALSE	High	Master Protein	P14106	Complement C1q subcomponent subunit B OS=Mus musculus OX=10090 GN=C1qb PE=1 SV=2	0	13.691	11	3	6	3	1	253	26.7	8.15	177	3
SFB-1	FALSE	High	Master Protein	Q8BVQ5	Protein phosphatase methylesterase 1 OS=Mus musculus OX=10090 GN=Ppme1 PE=1 SV=5	0	13.786	14	4	6	4	1	386	42.2	5.97	43	4
SFB-1	FALSE	High	Master Protein	E9Q0N0	Intersectin-1 OS=Mus musculus OX=10090 GN=Itsn1 PE=1 SV=1	0	19.446	4	6	6	4	1	1719	194.8	7.91	61	6
SFB-1	FALSE	High	Master Protein	E9PZQ1	DExD/H box helicase 60 OS=Mus musculus OX=10090 GN=Ddx60 PE=1 SV=1	0	19.519	4	6	6	6	1	1711	197.5	7.55	90	6
SFB-1	FALSE	High	Master Protein	Q8K1M3	Protein kinase, cAMP dependent regulatory, type II alpha OS=Mus musculus OX=10090 GN=Prkar2a PE=1 SV=1	0	25.959	20	6	6	5	1	402	45.6	4.93	91	6
SFB-1	FALSE	High	Master Protein	Q3U5Q7	UMP-CMP kinase 2, mitochondrial OS=Mus musculus OX=10090 GN=Cmpk2 PE=1 SV=2	0	16.826	13	5	6	5	1	447	50	7.27	75	5
SFB-1	FALSE	High	Master Protein	Q6PIE5	Sodium/potassium-transporting ATPase subunit alpha-2 OS=Mus musculus OX=10090 GN=Atp1a2 PE=1 SV=1	0	15.371	8	5	6	1	1	1020	112.1	5.55	61	5
SFB-1	FALSE	High	Master Protein	Q3TEA8	Heterochromatin protein 1-binding protein 3 OS=Mus musculus OX=10090 GN=Hp1bp3 PE=1 SV=1	0	20.768	12	5	6	5	1	554	60.8	9.7	85	5
SFB-1	FALSE	High	Master Protein	E9Q1G8	Septin-7 OS=Mus musculus OX=10090 GN=Septin7 PE=1 SV=2	0	20.388	14	4	6	4	1	437	50.6	8.57	93	4
SFB-1	FALSE	High	Master Protein	Q3UQ28	Peroxidasin homolog OS=Mus musculus OX=10090 GN=Pxdn PE=1 SV=2	0	19.158	5	4	6	4	1	1475	165	7.14	126	4
SFB-1	FALSE	High	Master Protein	Q8VEH5	EPM2A-interacting protein 1 OS=Mus musculus OX=10090 GN=Epm2aip1 PE=1 SV=1	0	18.385	10	4	6	4	1	606	70.1	5.87	69	4
SFB-1	FALSE	High	Master Protein	Q9DC51	Guanine nucleotide-binding protein G(i) subunit alpha OS=Mus musculus OX=10090 GN=Gnai3 PE=1 SV=3	0	6.025	6	2	6	1	1	354	40.5	5.69	55	2
SFB-1	FALSE	High	Master Protein	Q60864	Stress-induced-phosphoprotein 1 OS=Mus musculus OX=10090 GN=Stip1 PE=1 SV=1	0	25.845	13	6	6	6	1	543	62.5	6.8	140	6
SFB-1	FALSE	High	Master Protein	A0A0R4IZY0	Thimet oligopeptidase OS=Mus musculus OX=10090 GN=Thop1 PE=1 SV=1	0	10.529	5	3	6	3	1	687	78	5.99	94	3
SFB-1	FALSE	High	Master Protein	Q8BT60	Copine-3 OS=Mus musculus OX=10090 GN=Cpne3 PE=1 SV=2	0	9.312	5	3	6	2	1	533	59.5	5.78	62	3
SFB-1	FALSE	High	Master Protein	Q9D6P8	Calmodulin-like protein 3 OS=Mus musculus OX=10090 GN=Calml3 PE=2 SV=1	0	11.343	23	2	6	1	1	149	16.7	4.31	44	2
SFB-1	FALSE	High	Master Protein	Q8BFW7	Lipoma-preferred partner homolog OS=Mus musculus OX=10090 GN=Lpp PE=1 SV=1	0	15.106	8	3	6	3	1	613	65.8	7.37	126	3
SFB-1	FALSE	High	Master Protein	F8VQN6	Rho guanine nucleotide exchange factor 12 OS=Mus musculus OX=10090 GN=Arhgef12 PE=1 SV=1	0	13.272	4	5	6	5	1	1544	172.4	5.74	62	5
SFB-1	FALSE	High	Master Protein	Q99JB8	Protein kinase C and casein kinase II substrate protein 3 OS=Mus musculus OX=10090 GN=Pacsin3 PE=1 SV=1	0	20.942	13	4	6	4	1	424	48.6	6.1	144	4
SFB-1	FALSE	High	Master Protein	B1B0C9	Nik-related protein kinase OS=Mus musculus OX=10090 GN=Nrk PE=1 SV=1	0	12.614	4	5	6	5	1	1455	163.7	6.48	64	5
SFB-1	FALSE	High	Master Protein	O88342	WD repeat-containing protein 1 OS=Mus musculus OX=10090 GN=Wdr1 PE=1 SV=3	0	22.225	11	4	6	4	1	606	66.4	6.6	161	4
SFB-1	FALSE	High	Master Protein	A0A286YDF5	Myoferlin OS=Mus musculus OX=10090 GN=Myof PE=1 SV=1	0	20.133	3	5	6	5	1	2061	234.4	6.14	164	5
SFB-1	FALSE	High	Master Protein	Q9WTL2	Ras-related protein Rab-25 OS=Mus musculus OX=10090 GN=Rab25 PE=1 SV=2	0	8.92	16	3	6	3	1	213	23.5	6.34	62	3
SFB-1	FALSE	High	Master Protein	P56399	Ubiquitin carboxyl-terminal hydrolase 5 OS=Mus musculus OX=10090 GN=Usp5 PE=1 SV=1	0	16.884	6	4	6	4	1	858	95.8	5.01	146	4
SFB-1	FALSE	High	Master Protein	Q80UM7	Mannosyl-oligosaccharide glucosidase OS=Mus musculus OX=10090 GN=Mogs PE=1 SV=1	0	15.556	5	4	6	4	1	834	91.8	9	86	4
SFB-1	FALSE	High	Master Protein	P32883	GTPase KRas OS=Mus musculus OX=10090 GN=Kras PE=1 SV=1	0	10.207	32	4	6	1	1	189	21.6	6.77	51	4
SFB-1	FALSE	High	Master Protein	Q7TNV0	Protein DEK OS=Mus musculus OX=10090 GN=Dek PE=1 SV=1	0	16.666	13	4	6	4	1	380	43.1	6.86	95	4
SFB-1	FALSE	High	Master Protein	Q9Z204	Heterogeneous nuclear ribonucleoproteins C1/C2 OS=Mus musculus OX=10090 GN=Hnrnpc PE=1 SV=1	0	13.51	13	3	6	3	1	313	34.4	5.05	110	3
SFB-1	FALSE	High	Master Protein	Q8C570	mRNA export factor OS=Mus musculus OX=10090 GN=Rae1 PE=1 SV=1	0	17.705	17	4	6	4	1	368	40.9	7.83	131	4
SFB-1	FALSE	High	Master Protein	Q9Z0X1	Apoptosis-inducing factor 1, mitochondrial OS=Mus musculus OX=10090 GN=Aifm1 PE=1 SV=1	0	17.787	8	3	6	3	1	612	66.7	9.17	116	3
SFB-1	FALSE	High	Master Protein	Q80XN0	D-beta-hydroxybutyrate dehydrogenase, mitochondrial OS=Mus musculus OX=10090 GN=Bdh1 PE=1 SV=2	0	9.999	12	4	6	4	1	343	38.3	9.01	28	4
SFB-1	FALSE	High	Master Protein	A0A0G2JEX1	Nexilin OS=Mus musculus OX=10090 GN=Nexn PE=1 SV=1	0	13.516	7	5	6	2	1	671	80	5.22	54	5
SFB-1	FALSE	High	Master Protein	Q9JK53	Prolargin OS=Mus musculus OX=10090 GN=Prelp PE=1 SV=2	0	13.828	11	4	6	4	1	378	43.3	9.54	73	4
SFB-1	FALSE	High	Master Protein	P28653	Biglycan OS=Mus musculus OX=10090 GN=Bgn PE=1 SV=1	0	12.496	11	3	6	3	1	369	41.6	7.27	69	3
SFB-1	FALSE	High	Master Protein	Q99NB1	Acetyl-coenzyme A synthetase 2-like, mitochondrial OS=Mus musculus OX=10090 GN=Acss1 PE=1 SV=1	0	18.584	9	4	6	4	1	682	74.6	6.98	130	4
SFB-1	FALSE	High	Master Protein	H3BJX8	Guanine nucleotide exchange factor H1 OS=Mus musculus OX=10090 GN=Arhgef2 PE=1 SV=2	0	17.239	6	5	6	5	1	1183	133.6	6.57	24	5
SFB-1	FALSE	High	Master Protein	A0A286YDB8	Elongator complex protein 3 OS=Mus musculus OX=10090 GN=Elp3 PE=1 SV=1	0	16.07	11	5	6	5	1	553	63	8	125	5
SFB-1	FALSE	High	Master Protein	Q3TCU5	Tapasin OS=Mus musculus OX=10090 GN=Tapbp PE=1 SV=1	0	19.175	8	3	6	3	1	466	49.8	8.5	206	3
SFB-1	FALSE	High	Master Protein	G3X9T7	Galectin-9 OS=Mus musculus OX=10090 GN=Lgals9 PE=1 SV=1	0	17.887	10	3	6	3	1	353	40	9.31	182	3
SFB-1	FALSE	High	Master Protein	P62849	40S ribosomal protein S24 OS=Mus musculus OX=10090 GN=Rps24 PE=1 SV=1	0	12.4	15	2	6	2	1	133	15.4	10.78	107	2
SFB-1	FALSE	High	Master Protein	A0A5F8MPU7	F-actin monooxygenase OS=Mus musculus OX=10090 GN=Mical3 PE=1 SV=1	0	13.125	2	4	6	4	1	2044	229.4	5.41	35	4
SFB-1	FALSE	High	Master Protein	Q9JKX6	ADP-sugar pyrophosphatase OS=Mus musculus OX=10090 GN=Nudt5 PE=1 SV=1	0	11.369	16	3	6	3	1	218	24	5.48	134	3
SFB-1	FALSE	High	Master Protein	Q921F4	Heterogeneous nuclear ribonucleoprotein L-like OS=Mus musculus OX=10090 GN=Hnrnpll PE=1 SV=3	0	17.437	10	4	6	4	1	591	64.1	5.85	129	4
SFB-1	FALSE	High	Master Protein	P49718	DNA replication licensing factor MCM5 OS=Mus musculus OX=10090 GN=Mcm5 PE=1 SV=2	0	23.038	14	6	6	6	1	734	82.4	8.29	93	6
SFB-1	FALSE	High	Master Protein	Q9EQU5	Protein SET OS=Mus musculus OX=10090 GN=Set PE=1 SV=1	0	9.683	11	3	6	3	1	289	33.4	4.32	76	3
SFB-1	FALSE	High	Master Protein	Q99KQ4	Nicotinamide phosphoribosyltransferase OS=Mus musculus OX=10090 GN=Nampt PE=1 SV=1	0	14.682	10	5	6	5	1	491	55.4	7.15	103	5
SFB-1	FALSE	High	Master Protein	Q3UI84	Replication factor C subunit 4 OS=Mus musculus OX=10090 GN=Rfc4 PE=1 SV=1	0	18.302	15	5	6	5	1	370	40.9	8.53	81	5
SFB-1	FALSE	High	Master Protein	Q99P88	Nuclear pore complex protein Nup155 OS=Mus musculus OX=10090 GN=Nup155 PE=1 SV=1	0	13.418	5	4	6	4	1	1391	155	6.15	68	4
SFB-1	FALSE	High	Master Protein	P26369	Splicing factor U2AF 65 kDa subunit OS=Mus musculus OX=10090 GN=U2af2 PE=1 SV=3	0	21.108	15	5	6	5	1	475	53.5	9.09	109	5
SFB-1	FALSE	High	Master Protein	O35639	Annexin A3 OS=Mus musculus OX=10090 GN=Anxa3 PE=1 SV=4	0	11.016	10	4	6	3	1	323	36.4	5.76	75	4
SFB-1	FALSE	High	Master Protein	P46062	Signal-induced proliferation-associated protein 1 OS=Mus musculus OX=10090 GN=Sipa1 PE=1 SV=2	0	17.817	8	5	6	1	1	1037	112	6.35	70	5
SFB-1	FALSE	High	Master Protein	Q8K224	RNA cytidine acetyltransferase OS=Mus musculus OX=10090 GN=Nat10 PE=1 SV=1	0	14.482	6	5	6	5	1	1024	115.3	8.32	134	5
SFB-1	FALSE	High	Master Protein	Q8CIB5	Fermitin family homolog 2 OS=Mus musculus OX=10090 GN=Fermt2 PE=1 SV=1	0	13.318	7	4	6	4	1	680	77.8	6.7	103	4
SFB-1	FALSE	High	Master Protein	P06728	Apolipoprotein A-IV OS=Mus musculus OX=10090 GN=Apoa4 PE=1 SV=3	0	18.004	15	4	6	4	1	395	45	5.47	160	4
SFB-1	FALSE	High	Master Protein	Q9Z2F2	2'-5'-oligoadenylate synthase-like protein 2 OS=Mus musculus OX=10090 GN=Oasl2 PE=1 SV=2	0	19.099	11	5	6	5	1	508	58.7	6.4	119	5
SFB-1	FALSE	High	Master Protein	Q8CG48	Structural maintenance of chromosomes protein 2 OS=Mus musculus OX=10090 GN=Smc2 PE=1 SV=2	0	12.481	7	6	6	6	1	1191	134.2	8.41	27	6
SFB-1	FALSE	High	Master Protein	P62835	Ras-related protein Rap-1A OS=Mus musculus OX=10090 GN=Rap1a PE=1 SV=1	0	11.546	18	3	6	3	1	184	21	6.67	73	3
SFB-1	FALSE	High	Master Protein	Q8QZY1	Eukaryotic translation initiation factor 3 subunit L OS=Mus musculus OX=10090 GN=Eif3l PE=1 SV=1	0	19.908	10	5	6	5	1	564	66.6	6.44	101	5
SFB-1	FALSE	High	Master Protein	Q8CFQ3	RNA helicase aquarius OS=Mus musculus OX=10090 GN=Aqr PE=1 SV=2	0	11.798	3	4	6	4	1	1481	170.2	6.27	52	4
SFB-1	FALSE	High	Master Protein	Q8R1Q8	Cytoplasmic dynein 1 light intermediate chain 1 OS=Mus musculus OX=10090 GN=Dync1li1 PE=1 SV=1	0	15.498	12	5	6	5	1	523	56.6	6.42	22	5
SFB-1	FALSE	High	Master Protein	F6Q8A4	Non-specific serine/threonine protein kinase (Fragment) OS=Mus musculus OX=10090 GN=Rps6ka1 PE=1 SV=1	0	20.943	9	5	6	5	1	741	83.6	8.78	64	5
SFB-1	FALSE	High	Master Protein	P26443	Glutamate dehydrogenase 1, mitochondrial OS=Mus musculus OX=10090 GN=Glud1 PE=1 SV=1	0	16.2	11	5	6	5	1	558	61.3	8	114	5
SFB-1	FALSE	High	Master Protein	P16110	Galectin-3 OS=Mus musculus OX=10090 GN=Lgals3 PE=1 SV=3	0	12.604	14	3	6	3	1	264	27.5	8.38	99	3
SFB-1	FALSE	High	Master Protein	P62962	Profilin-1 OS=Mus musculus OX=10090 GN=Pfn1 PE=1 SV=2	0	15.857	38	4	6	4	1	140	14.9	8.28	131	4
SFB-1	FALSE	High	Master Protein	Q3USK2	Casein kinase I isoform delta OS=Mus musculus OX=10090 GN=Csnk1d PE=1 SV=1	0	23.097	14	5	6	5	1	428	49.1	9.94	142	5
SFB-1	FALSE	High	Master Protein	P36371	Antigen peptide transporter 2 OS=Mus musculus OX=10090 GN=Tap2 PE=1 SV=1	0	8.997	3	2	6	2	1	702	77.4	7.24	103	2
SFB-1	FALSE	High	Master Protein	Q9QZD9	Eukaryotic translation initiation factor 3 subunit I OS=Mus musculus OX=10090 GN=Eif3i PE=1 SV=1	0	18.482	20	5	6	5	1	325	36.4	5.64	74	5
SFB-1	FALSE	High	Master Protein	Q62419	Endophilin-A2 OS=Mus musculus OX=10090 GN=Sh3gl1 PE=1 SV=1	0	8.285	9	3	6	3	1	368	41.5	5.72	132	3
SFB-1	FALSE	High	Master Protein	Q61245	Collagen alpha-1(XI) chain OS=Mus musculus OX=10090 GN=Col11a1 PE=1 SV=2	0	17.719	4	4	6	4	1	1804	180.9	5.21	188	4
SFB-1	FALSE	High	Master Protein	Q60766	Immunity-related GTPase family M protein 1 OS=Mus musculus OX=10090 GN=Irgm1 PE=1 SV=1	0	17.271	12	4	6	4	1	409	46.5	8.28	138	4
SFB-1	FALSE	High	Master Protein	Q8VDP4	Cell cycle and apoptosis regulator protein 2 OS=Mus musculus OX=10090 GN=Ccar2 PE=1 SV=2	0	12.286	5	4	6	4	1	922	102.9	5.25	31	4
SFB-1	FALSE	High	Master Protein	Q08642	Protein-arginine deiminase type-2 OS=Mus musculus OX=10090 GN=Padi2 PE=1 SV=2	0	17.886	9	5	6	5	1	673	76.2	5.53	101	5
SFB-1	FALSE	High	Master Protein	D3Z0M9	RNA helicase OS=Mus musculus OX=10090 GN=Ddx23 PE=1 SV=1	0	14.055	7	5	6	5	1	819	95.4	9.58	75	5
SFB-1	FALSE	High	Master Protein	Q64737	Trifunctional purine biosynthetic protein adenosine-3 OS=Mus musculus OX=10090 GN=Gart PE=1 SV=3	0	13.038	6	5	6	5	1	1010	107.4	6.68	30	5
SFB-1	FALSE	High	Master Protein	Q9D952	Envoplakin OS=Mus musculus OX=10090 GN=Evpl PE=1 SV=3	0	11.793	3	6	6	6	1	2035	231.9	6.6	39	6
SFB-1	FALSE	High	Master Protein	Q99ME9	Nucleolar GTP-binding protein 1 OS=Mus musculus OX=10090 GN=Gtpbp4 PE=1 SV=3	0	18.129	10	6	6	6	1	634	74.1	9.52	64	6
SFB-1	FALSE	High	Master Protein	Q80U72	Protein scribble homolog OS=Mus musculus OX=10090 GN=Scrib PE=1 SV=2	0	22.396	6	6	6	6	1	1612	174	5.12	106	6
SFB-1	FALSE	High	Master Protein	P54823	Probable ATP-dependent RNA helicase DDX6 OS=Mus musculus OX=10090 GN=Ddx6 PE=1 SV=1	0	16.773	11	5	6	5	1	483	54.2	8.66	110	5
SFB-1	FALSE	High	Master Protein	O55022	Membrane-associated progesterone receptor component 1 OS=Mus musculus OX=10090 GN=Pgrmc1 PE=1 SV=4	0	13.14	12	3	6	3	1	195	21.7	4.7	125	3
SFB-1	FALSE	High	Master Protein	P16330	2',3'-cyclic-nucleotide 3'-phosphodiesterase OS=Mus musculus OX=10090 GN=Cnp PE=1 SV=3	0	13.024	8	3	6	3	1	420	47.1	8.97	149	3
SFB-1	FALSE	High	Master Protein	Q80WJ7	Protein LYRIC OS=Mus musculus OX=10090 GN=Mtdh PE=1 SV=1	0	13.936	13	4	6	4	1	579	63.8	9.33	152	4
SFB-1	FALSE	High	Master Protein	Q6P5F9	Exportin-1 OS=Mus musculus OX=10090 GN=Xpo1 PE=1 SV=1	0	17.046	5	4	6	4	1	1071	123	6.07	126	4
SFB-1	FALSE	High	Master Protein	P06796	Kappa-casein OS=Mus musculus OX=10090 GN=Csn3 PE=2 SV=2	0	4.998	9	2	6	2	1	181	20	4.93	93	2
SFB-1	FALSE	High	Master Protein	Q91VR2	ATP synthase subunit gamma, mitochondrial OS=Mus musculus OX=10090 GN=Atp5f1c PE=1 SV=1	0	9.618	10	3	6	3	1	298	32.9	9.01	74	3
SFB-1	FALSE	High	Master Protein	Q9CR57	60S ribosomal protein L14 OS=Mus musculus OX=10090 GN=Rpl14 PE=1 SV=3	0	9.547	10	2	6	2	1	217	23.5	11.02	205	2
SFB-1	FALSE	High	Master Protein	Q99LE6	ATP-binding cassette sub-family F member 2 OS=Mus musculus OX=10090 GN=Abcf2 PE=1 SV=1	0	19.1	10	5	6	5	1	628	71.7	7.05	55	5
SFB-1	FALSE	High	Master Protein	Q3U7R1	Extended synaptotagmin-1 OS=Mus musculus OX=10090 GN=Esyt1 PE=1 SV=2	0	16.463	5	5	6	5	1	1092	121.5	5.95	99	5
SFB-1	FALSE	High	Master Protein	G5E924	Heterogeneous nuclear ribonucleoprotein L (Fragment) OS=Mus musculus OX=10090 GN=Hnrnpl PE=1 SV=1	0	26.5	12	5	6	5	1	615	66.9	8.18	131	5
SFB-1	FALSE	High	Master Protein	Q69ZR2	E3 ubiquitin-protein ligase HECTD1 OS=Mus musculus OX=10090 GN=Hectd1 PE=1 SV=2	0	13.836	2	5	6	5	1	2618	289.9	5.41	74	5
SFB-1	FALSE	High	Master Protein	Q6PDG5	SWI/SNF complex subunit SMARCC2 OS=Mus musculus OX=10090 GN=Smarcc2 PE=1 SV=2	0	19.193	6	4	6	2	1	1213	132.5	5.59	89	4
SFB-1	FALSE	High	Master Protein	Q9CQ62	2,4-dienoyl-CoA reductase, mitochondrial OS=Mus musculus OX=10090 GN=Decr1 PE=1 SV=1	0	12.261	10	3	6	3	1	335	36.2	8.95	76	3
SFB-1	FALSE	High	Master Protein	E9Q0Y4	Signal-induced proliferation-associated protein 1 OS=Mus musculus OX=10090 GN=Sipa1 PE=1 SV=1	0	14.936	8	5	6	1	1	1038	112.2	6.44	35	5
SFB-1	FALSE	High	Master Protein	E9Q9A9	2'-5'-oligoadenylate synthase 2 OS=Mus musculus OX=10090 GN=Oas2 PE=1 SV=1	0	11.878	9	5	6	5	1	742	85	6.79	28	5
SFB-1	FALSE	High	Master Protein	Q6GSS7	Histone H2A type 2-A OS=Mus musculus OX=10090 GN=Hist2h2aa1 PE=1 SV=3	0	15.84	30	3	6	2	1	130	14.1	10.9	117	3
SFB-1	FALSE	High	Master Protein	A0A0R4J0V4	Junction-mediating and -regulatory protein OS=Mus musculus OX=10090 GN=Jmy PE=1 SV=1	0	12.348	4	3	6	3	1	983	110.5	6.13	58	3
SFB-1	FALSE	High	Master Protein	A0A0A0MQ68	Glutaryl-CoA dehydrogenase, mitochondrial OS=Mus musculus OX=10090 GN=Gcdh PE=1 SV=1	0	19.02	15	4	6	4	1	447	49.5	8.72	111	4
SFB-1	FALSE	High	Master Protein	Q9ESZ8	General transcription factor II-I OS=Mus musculus OX=10090 GN=Gtf2i PE=1 SV=3	0	15.45	7	5	6	5	1	998	112.2	6.55	60	5
SFB-1	FALSE	High	Master Protein	E9Q9B0	Kinesin-like protein KIF1C OS=Mus musculus OX=10090 GN=Kif1c PE=1 SV=1	0	10.884	3	3	6	1	1	1112	123.7	6.93	92	3
SFB-1	FALSE	High	Master Protein	Q9QY23	Plakophilin-3 OS=Mus musculus OX=10090 GN=Pkp3 PE=1 SV=2	0	15.936	9	5	6	5	1	797	87.3	9.32	68	5
SFB-1	FALSE	High	Master Protein	Q9DBG7	Signal recognition particle receptor subunit alpha OS=Mus musculus OX=10090 GN=Srpra PE=1 SV=1	0	19.877	12	6	6	6	1	636	69.6	8.95	110	6
SFB-1	FALSE	High	Master Protein	Q9CQR2	40S ribosomal protein S21 OS=Mus musculus OX=10090 GN=Rps21 PE=1 SV=1	0	22.029	35	2	6	2	1	83	9.1	8.51	185	2
SFB-1	FALSE	High	Master Protein	Q99KV1	DnaJ homolog subfamily B member 11 OS=Mus musculus OX=10090 GN=Dnajb11 PE=1 SV=1	0	11.66	10	4	6	4	1	358	40.5	6.32	50	4
SFB-1	FALSE	High	Master Protein	Q8BMF4	Dihydrolipoyllysine-residue acetyltransferase component of pyruvate dehydrogenase complex, mitochondrial OS=Mus musculus OX=10090 GN=Dlat PE=1 SV=2	0	17.466	8	3	6	3	1	642	67.9	8.57	100	3
SFB-1	FALSE	High	Master Protein	Q8K310	Matrin-3 OS=Mus musculus OX=10090 GN=Matr3 PE=1 SV=1	0	16.502	5	4	6	4	1	846	94.6	6.25	84	4
SFB-1	FALSE	High	Master Protein	Q9DB77	Cytochrome b-c1 complex subunit 2, mitochondrial OS=Mus musculus OX=10090 GN=Uqcrc2 PE=1 SV=1	0	16.976	9	3	6	3	1	453	48.2	9.25	200	3
SFB-1	FALSE	High	Master Protein	A0A0R4J083	Long-chain specific acyl-CoA dehydrogenase, mitochondrial OS=Mus musculus OX=10090 GN=Acadl PE=1 SV=1	0	18.966	11	4	6	4	1	430	47.9	8.15	102	4
SFB-1	FALSE	High	Master Protein	Q62425	Cytochrome c oxidase subunit NDUFA4 OS=Mus musculus OX=10090 GN=Ndufa4 PE=1 SV=2	0	7.913	27	2	6	2	1	82	9.3	9.52	101	2
SFB-1	FALSE	High	Master Protein	Q9QZ85	Interferon-inducible GTPase 1 OS=Mus musculus OX=10090 GN=Iigp1 PE=1 SV=2	0	15.015	14	5	6	5	1	413	47.5	6.33	61	5
SFB-1	FALSE	High	Master Protein	Q9CZN7	Serine hydroxymethyltransferase, mitochondrial OS=Mus musculus OX=10090 GN=Shmt2 PE=1 SV=1	0	13.354	12	5	6	5	1	504	55.7	8.47	40	5
SFB-1	FALSE	High	Master Protein	P62082	40S ribosomal protein S7 OS=Mus musculus OX=10090 GN=Rps7 PE=2 SV=1	0	15.312	11	1	6	1	1	194	22.1	10.1	107	1
SFB-1	FALSE	High	Master Protein	Q8VI93	2'-5'-oligoadenylate synthase 3 OS=Mus musculus OX=10090 GN=Oas3 PE=1 SV=1	0	13.464	4	4	6	4	1	1138	126.3	8.72	79	4
SFB-1	FALSE	High	Master Protein	Q6ZWZ4	60S ribosomal protein L36 OS=Mus musculus OX=10090 GN=Rpl36 PE=1 SV=1	0	16.593	21	3	6	3	1	105	12.2	11.59	128	3
SFB-1	FALSE	High	Master Protein	Q8K212	Phosphofurin acidic cluster sorting protein 1 OS=Mus musculus OX=10090 GN=Pacs1 PE=1 SV=2	0	14.505	5	4	6	4	1	961	104.8	7.74	55	4
SFB-1	FALSE	High	Master Protein	Q8CGF7	Transcription elongation regulator 1 OS=Mus musculus OX=10090 GN=Tcerg1 PE=1 SV=2	0	9.804	4	5	6	5	1	1100	123.7	8.65	40	5
SFB-1	FALSE	High	Master Protein	D3Z041	Long-chain-fatty-acid--CoA ligase 1 OS=Mus musculus OX=10090 GN=Acsl1 PE=1 SV=1	0	15.695	6	4	6	4	1	699	78	7.47	57	4
SFB-1	FALSE	High	Master Protein	H3BJQ7	Peroxiredoxin-5 OS=Mus musculus OX=10090 GN=Prdx5 PE=1 SV=1	0	20.069	25	5	6	5	1	213	22.7	7.27	96	5
SFB-1	FALSE	High	Master Protein	P70333	Heterogeneous nuclear ribonucleoprotein H2 OS=Mus musculus OX=10090 GN=Hnrnph2 PE=1 SV=1	0	17.419	13	4	6	2	1	449	49.2	6.3	108	4
SFB-1	FALSE	High	Master Protein	E9PZJ8	Activating signal cointegrator 1 complex subunit 3 OS=Mus musculus OX=10090 GN=Ascc3 PE=1 SV=1	0	12.945	3	5	6	5	1	2198	250.4	7.02	17	5
SFB-1	FALSE	High	Master Protein	Q9JII6	Aldo-keto reductase family 1 member A1 OS=Mus musculus OX=10090 GN=Akr1a1 PE=1 SV=3	0	13.391	11	3	6	3	1	325	36.6	7.39	82	3
SFB-1	FALSE	High	Master Protein	P54822	Adenylosuccinate lyase OS=Mus musculus OX=10090 GN=Adsl PE=1 SV=2	0	20.315	17	5	6	5	1	484	54.8	7.27	73	5
SFB-1	FALSE	High	Master Protein	P63037	DnaJ homolog subfamily A member 1 OS=Mus musculus OX=10090 GN=Dnaja1 PE=1 SV=1	0	21.558	23	5	6	5	1	397	44.8	7.08	89	5
SFB-1	FALSE	High	Master Protein	P52431	DNA polymerase delta catalytic subunit OS=Mus musculus OX=10090 GN=Pold1 PE=1 SV=2	0	19.447	5	5	5	5	1	1105	123.7	7.61	43	5
SFB-1	FALSE	High	Master Protein	Q8JZQ9	Eukaryotic translation initiation factor 3 subunit B OS=Mus musculus OX=10090 GN=Eif3b PE=1 SV=1	0	14.012	7	3	5	3	1	803	91.3	5.02	66	3
SFB-1	FALSE	High	Master Protein	Q6ZWQ0	Nesprin-2 OS=Mus musculus OX=10090 GN=Syne2 PE=1 SV=2	0	14.709	1	5	5	5	1	6874	782.2	5.33	36	5
SFB-1	FALSE	High	Master Protein	Q80YX1	Tenascin OS=Mus musculus OX=10090 GN=Tnc PE=1 SV=1	0	16.229	2	3	5	3	1	2110	231.7	4.89	110	3
SFB-1	FALSE	High	Master Protein	Q9QZ06	Toll-interacting protein OS=Mus musculus OX=10090 GN=Tollip PE=1 SV=1	0	16.64	19	4	5	4	1	274	30.3	5.17	77	4
SFB-1	FALSE	High	Master Protein	Q8C2Q7	Heterogeneous nuclear ribonucleoprotein H OS=Mus musculus OX=10090 GN=Hnrnph1 PE=1 SV=1	0	21.208	12	4	5	2	1	472	51.2	6.8	172	4
SFB-1	FALSE	High	Master Protein	Q9JIF0	Protein arginine N-methyltransferase 1 OS=Mus musculus OX=10090 GN=Prmt1 PE=1 SV=1	0	14.462	10	3	5	3	1	371	42.4	5.43	106	3
SFB-1	FALSE	High	Master Protein	P10493	Nidogen-1 OS=Mus musculus OX=10090 GN=Nid1 PE=1 SV=2	0	12.991	4	4	5	4	1	1245	136.5	5.44	113	4
SFB-1	FALSE	High	Master Protein	P50544	Very long-chain specific acyl-CoA dehydrogenase, mitochondrial OS=Mus musculus OX=10090 GN=Acadvl PE=1 SV=3	0	7.985	5	3	5	3	1	656	70.8	8.75	90	3
SFB-1	FALSE	High	Master Protein	Q9R0L6	Pericentriolar material 1 protein OS=Mus musculus OX=10090 GN=Pcm1 PE=1 SV=2	0	14.837	2	5	5	5	1	2025	228.7	5.01	66	5
SFB-1	FALSE	High	Master Protein	Q922Q4	Pyrroline-5-carboxylate reductase 2 OS=Mus musculus OX=10090 GN=Pycr2 PE=1 SV=1	0	14.5	13	4	5	4	1	320	33.6	7.77	66	4
SFB-1	FALSE	High	Master Protein	G5E829	Plasma membrane calcium-transporting ATPase 1 OS=Mus musculus OX=10090 GN=Atp2b1 PE=1 SV=1	0	16.121	5	5	5	5	1	1220	134.7	5.91	68	5
SFB-1	FALSE	High	Master Protein	Q9ET01	Glycogen phosphorylase, liver form OS=Mus musculus OX=10090 GN=Pygl PE=1 SV=4	0	10.038	4	3	5	1	1	850	97.4	7.09	71	3
SFB-1	FALSE	High	Master Protein	Q9DB20	ATP synthase subunit O, mitochondrial OS=Mus musculus OX=10090 GN=Atp5po PE=1 SV=1	0	8.879	17	3	5	3	1	213	23.3	9.99	57	3
SFB-1	FALSE	High	Master Protein	M0QWP1	Agrin OS=Mus musculus OX=10090 GN=Agrn PE=1 SV=1	0	16.151	3	5	5	5	1	2034	216.5	6.15	82	5
SFB-1	FALSE	High	Master Protein	P46460	Vesicle-fusing ATPase OS=Mus musculus OX=10090 GN=Nsf PE=1 SV=2	0	12.521	6	4	5	4	1	744	82.6	6.95	32	4
SFB-1	FALSE	High	Master Protein	P46638	Ras-related protein Rab-11B OS=Mus musculus OX=10090 GN=Rab11b PE=1 SV=3	0	18.701	32	5	5	5	1	218	24.5	5.94	103	5
SFB-1	FALSE	High	Master Protein	P70419	Polypeptide N-acetylgalactosaminyltransferase 3 OS=Mus musculus OX=10090 GN=Galnt3 PE=1 SV=3	0	14.262	8	4	5	4	1	633	72.9	8.25	57	4
SFB-1	FALSE	High	Master Protein	A2A7S7	Tyrosine--tRNA ligase OS=Mus musculus OX=10090 GN=Yars PE=1 SV=1	0	8.319	6	4	5	4	1	564	63	8.44	50	4
SFB-1	FALSE	High	Master Protein	Q9QYB1	Chloride intracellular channel protein 4 OS=Mus musculus OX=10090 GN=Clic4 PE=1 SV=3	0	11.459	15	2	5	2	1	253	28.7	5.59	63	2
SFB-1	FALSE	High	Master Protein	Q91VD9	NADH-ubiquinone oxidoreductase 75 kDa subunit, mitochondrial OS=Mus musculus OX=10090 GN=Ndufs1 PE=1 SV=2	0	14.829	9	5	5	5	1	727	79.7	5.72	43	5
SFB-1	FALSE	High	Master Protein	Q99LB2	Dehydrogenase/reductase SDR family member 4 OS=Mus musculus OX=10090 GN=Dhrs4 PE=1 SV=3	0	12.469	15	4	5	4	1	279	29.9	9.38	73	4
SFB-1	FALSE	High	Master Protein	E9QK41	Actin-binding LIM protein 1 OS=Mus musculus OX=10090 GN=Ablim1 PE=1 SV=1	0	14.889	7	5	5	5	1	861	96.8	8.63	65	5
SFB-1	FALSE	High	Master Protein	Q6IFX2	Keratin, type I cytoskeletal 42 OS=Mus musculus OX=10090 GN=Krt42 PE=1 SV=1	0	10.297	9	5	5	1	1	452	50.1	5.16	75	5
SFB-1	FALSE	High	Master Protein	Q8K284	General transcription factor 3C polypeptide 1 OS=Mus musculus OX=10090 GN=Gtf3c1 PE=1 SV=2	0	15.56	3	4	5	4	1	2101	237.3	7.25	40	4
SFB-1	FALSE	High	Master Protein	P43275	Histone H1.1 OS=Mus musculus OX=10090 GN=H1-1 PE=1 SV=2	0	15.825	23	4	5	2	1	213	21.8	10.93	111	4
SFB-1	FALSE	High	Master Protein	E9PZD8	Ceruloplasmin OS=Mus musculus OX=10090 GN=Cp PE=1 SV=1	0	13.575	5	3	5	3	1	1086	124.1	5.88	73	3
SFB-1	FALSE	High	Master Protein	Q3TIX6	Far upstream element (FUSE)-binding protein 3 OS=Mus musculus OX=10090 GN=Fubp3 PE=1 SV=1	0	20.913	16	5	5	5	1	575	61.9	8.38	63	5
SFB-1	FALSE	High	Master Protein	Q8C2Q3	RNA-binding protein 14 OS=Mus musculus OX=10090 GN=Rbm14 PE=1 SV=1	0	19.098	8	5	5	4	1	669	69.4	9.67	93	5
SFB-1	FALSE	High	Master Protein	Q7TMK6	Protein Hook homolog 2 OS=Mus musculus OX=10090 GN=Hook2 PE=1 SV=3	0	7.839	4	2	5	1	1	716	83.3	5.43	20	2
SFB-1	FALSE	High	Master Protein	Q8BFY9	Transportin-1 OS=Mus musculus OX=10090 GN=Tnpo1 PE=1 SV=2	0	12.25	4	3	5	3	1	898	102.3	4.98	73	3
SFB-1	FALSE	High	Master Protein	Q9ERS2	NADH dehydrogenase [ubiquinone] 1 alpha subcomplex subunit 13 OS=Mus musculus OX=10090 GN=Ndufa13 PE=1 SV=3	0	8.911	23	3	5	3	1	144	16.8	9.48	50	3
SFB-1	FALSE	High	Master Protein	E9PV22	Leucine-rich repeat-containing protein 47 OS=Mus musculus OX=10090 GN=Lrrc47 PE=1 SV=1	0	13.692	10	5	5	5	1	603	65.9	8.76	55	5
SFB-1	FALSE	High	Master Protein	P21279	Guanine nucleotide-binding protein G(q) subunit alpha OS=Mus musculus OX=10090 GN=Gnaq PE=1 SV=4	0	12.691	12	4	5	4	1	359	42.1	5.68	49	4
SFB-1	FALSE	High	Master Protein	A0A0R4J093	UMP-CMP kinase OS=Mus musculus OX=10090 GN=Cmpk1 PE=1 SV=1	0	14.578	20	4	5	4	1	227	25.7	7.97	86	4
SFB-1	FALSE	High	Master Protein	Q99K30	Epidermal growth factor receptor kinase substrate 8-like protein 2 OS=Mus musculus OX=10090 GN=Eps8l2 PE=1 SV=1	0	13.413	5	3	5	3	1	729	82.2	7.18	64	3
SFB-1	FALSE	High	Master Protein	P19783	Cytochrome c oxidase subunit 4 isoform 1, mitochondrial OS=Mus musculus OX=10090 GN=Cox4i1 PE=1 SV=2	0	15.868	25	3	5	3	1	169	19.5	9.23	107	3
SFB-1	FALSE	High	Master Protein	Q9DBR7	Protein phosphatase 1 regulatory subunit 12A OS=Mus musculus OX=10090 GN=Ppp1r12a PE=1 SV=2	0	13.961	5	4	5	4	1	1029	114.9	5.49	44	4
SFB-1	FALSE	High	Master Protein	P11087	Collagen alpha-1(I) chain OS=Mus musculus OX=10090 GN=Col1a1 PE=1 SV=4	0	10.916	2	2	5	2	1	1453	137.9	5.85	75	2
SFB-1	FALSE	High	Master Protein	Q8BRF7	Sec1 family domain-containing protein 1 OS=Mus musculus OX=10090 GN=Scfd1 PE=1 SV=1	0	15.397	11	4	5	4	1	639	72.3	6.38	68	4
SFB-1	FALSE	High	Master Protein	Q9Z0W3	Nuclear pore complex protein Nup160 OS=Mus musculus OX=10090 GN=Nup160 PE=1 SV=2	0	15.994	4	4	5	4	1	1402	158.1	5.52	75	4
SFB-1	FALSE	High	Master Protein	Q8BVW3	Tripartite motif-containing protein 14 OS=Mus musculus OX=10090 GN=Trim14 PE=1 SV=2	0	13.66	14	5	5	5	1	440	49.6	7.93	88	5
SFB-1	FALSE	High	Master Protein	P41105	60S ribosomal protein L28 OS=Mus musculus OX=10090 GN=Rpl28 PE=1 SV=2	0	9.42	7	1	5	1	1	137	15.7	12.02	80	1
SFB-1	FALSE	High	Master Protein	Q80UU9	Membrane-associated progesterone receptor component 2 OS=Mus musculus OX=10090 GN=Pgrmc2 PE=1 SV=2	0	8.396	10	2	5	2	1	217	23.3	5.15	118	2
SFB-1	FALSE	High	Master Protein	Q02788	Collagen alpha-2(VI) chain OS=Mus musculus OX=10090 GN=Col6a2 PE=1 SV=3	0	9.349	3	3	5	3	1	1034	110.3	6.42	77	3
SFB-1	FALSE	High	Master Protein	Q9CQE8	RNA transcription, translation and transport factor protein OS=Mus musculus OX=10090 GN=RTRAF PE=1 SV=1	0	15.529	24	4	5	4	1	244	28.1	6.89	123	4
SFB-1	FALSE	High	Master Protein	Q9WUZ5	Troponin I, slow skeletal muscle OS=Mus musculus OX=10090 GN=Tnni1 PE=1 SV=3	0.002	3.033	5	1	5	1	1	187	21.7	9.58	37	1
SFB-1	FALSE	High	Master Protein	P00405	Cytochrome c oxidase subunit 2 OS=Mus musculus OX=10090 GN=Mtco2 PE=1 SV=1	0	12.548	12	2	5	2	1	227	26	4.73	83	2
SFB-1	FALSE	High	Master Protein	Q9JK37	Myozenin-1 OS=Mus musculus OX=10090 GN=Myoz1 PE=1 SV=1	0	16.12	19	4	5	4	1	296	31.4	8.65	70	4
SFB-1	FALSE	High	Master Protein	Q8CCF0	U4/U6 small nuclear ribonucleoprotein Prp31 OS=Mus musculus OX=10090 GN=Prpf31 PE=1 SV=3	0	20.491	14	5	5	5	1	499	55.4	5.67	123	5
SFB-1	FALSE	High	Master Protein	Q61598	Rab GDP dissociation inhibitor beta OS=Mus musculus OX=10090 GN=Gdi2 PE=1 SV=1	0	16.729	14	4	5	4	1	445	50.5	6.25	59	4
SFB-1	FALSE	High	Master Protein	P70124	Serpin B5 OS=Mus musculus OX=10090 GN=Serpinb5 PE=1 SV=1	0	19.959	17	5	5	5	1	375	42.1	5.77	53	5
SFB-1	FALSE	High	Master Protein	A0A6I8MX27	L-lactate dehydrogenase OS=Mus musculus OX=10090 GN=Ldhb PE=1 SV=1	0	12.896	11	4	5	4	1	341	37.3	6.25	37	4
SFB-1	FALSE	High	Master Protein	Q9JLI8	Squamous cell carcinoma antigen recognized by T-cells 3 OS=Mus musculus OX=10090 GN=Sart3 PE=1 SV=1	0	9.669	3	4	5	4	1	962	109.6	5.24	25	4
SFB-1	FALSE	High	Master Protein	P04627	Serine/threonine-protein kinase A-Raf OS=Mus musculus OX=10090 GN=Araf PE=1 SV=2	0	16.368	8	4	5	2	1	604	67.5	9.11	91	4
SFB-1	FALSE	High	Master Protein	P63321	Ras-related protein Ral-A OS=Mus musculus OX=10090 GN=Rala PE=1 SV=1	0	10.469	21	3	5	3	1	206	23.5	7.11	49	3
SFB-1	FALSE	High	Master Protein	P97452	Ribosome biogenesis protein BOP1 OS=Mus musculus OX=10090 GN=Bop1 PE=1 SV=1	0	16.77	10	3	5	3	1	732	82.5	6.28	64	3
SFB-1	FALSE	High	Master Protein	Q8C854	Myelin expression factor 2 OS=Mus musculus OX=10090 GN=Myef2 PE=1 SV=1	0	9.55	4	2	5	2	1	591	63.3	8.87	131	2
SFB-1	FALSE	High	Master Protein	Q99JR8	SWI/SNF-related matrix-associated actin-dependent regulator of chromatin subfamily D member 2 OS=Mus musculus OX=10090 GN=Smarcd2 PE=1 SV=2	0	16.094	10	4	5	4	1	531	59	9.64	102	4
SFB-1	FALSE	High	Master Protein	P63280	SUMO-conjugating enzyme UBC9 OS=Mus musculus OX=10090 GN=Ube2i PE=1 SV=1	0	6.02	15	3	5	3	1	158	18	8.66	25	3
SFB-1	FALSE	High	Master Protein	O54724	Caveolae-associated protein 1 OS=Mus musculus OX=10090 GN=Cavin1 PE=1 SV=1	0	15.452	11	3	5	3	1	392	43.9	5.52	123	3
SFB-1	FALSE	High	Master Protein	A0A571BEI2	AP2-associated protein kinase 1 (Fragment) OS=Mus musculus OX=10090 GN=Aak1 PE=1 SV=1	0	7.175	5	2	5	2	1	510	54	5.01	35	2
SFB-1	FALSE	High	Master Protein	E9PZF0	Nucleoside diphosphate kinase OS=Mus musculus OX=10090 GN=Gm20390 PE=3 SV=1	0	9.015	21	4	5	4	1	267	30.2	8.72	15	4
SFB-1	FALSE	High	Master Protein	Q91VA7	Isocitrate dehydrogenase [NAD] subunit, mitochondrial OS=Mus musculus OX=10090 GN=Idh3b PE=1 SV=1	0	17.958	14	4	5	4	1	384	42.2	8.6	82	4
SFB-1	FALSE	High	Master Protein	O08709	Peroxiredoxin-6 OS=Mus musculus OX=10090 GN=Prdx6 PE=1 SV=3	0	12.662	13	2	5	2	1	224	24.9	6.01	94	2
SFB-1	FALSE	High	Master Protein	E9PV14	Band 4.1-like protein 1 OS=Mus musculus OX=10090 GN=Epb41l1 PE=1 SV=2	0	9.682	2	2	5	2	1	1556	169.8	5.39	133	2
SFB-1	FALSE	High	Master Protein	E9Q512	Thyroid hormone receptor interactor 11 OS=Mus musculus OX=10090 GN=Trip11 PE=1 SV=1	0	16.206	3	5	5	5	1	1976	226.3	5.26	68	5
SFB-1	FALSE	High	Master Protein	Q3U125	Peroxiredoxin-like 2A OS=Mus musculus OX=10090 GN=Prxl2a PE=1 SV=1	0	14.649	20	4	5	4	1	229	25.7	9.03	48	4
SFB-1	FALSE	High	Master Protein	Q9JKC8	AP-3 complex subunit mu-1 OS=Mus musculus OX=10090 GN=Ap3m1 PE=1 SV=1	0	8.499	9	3	5	3	1	418	46.9	6.93	41	3
SFB-1	FALSE	High	Master Protein	Q9CQQ7	ATP synthase F(0) complex subunit B1, mitochondrial OS=Mus musculus OX=10090 GN=Atp5pb PE=1 SV=1	0	9.68	13	3	5	3	1	256	28.9	9.06	48	3
SFB-1	FALSE	High	Master Protein	P61358	60S ribosomal protein L27 OS=Mus musculus OX=10090 GN=Rpl27 PE=1 SV=2	0	11.47	15	2	5	2	1	136	15.8	10.56	74	2
SFB-1	FALSE	High	Master Protein	D3YVL0	RNA helicase OS=Mus musculus OX=10090 GN=Mov10 PE=1 SV=2	0	16.142	4	4	5	4	1	1077	120.9	9.1	106	4
SFB-1	FALSE	High	Master Protein	A0A6I8MX07	Golgin subfamily A member 2 OS=Mus musculus OX=10090 GN=Golga2 PE=4 SV=1	0	22.404	6	5	5	5	1	1026	116.2	5.05	100	5
SFB-1	FALSE	High	Master Protein	P63085	Mitogen-activated protein kinase 1 OS=Mus musculus OX=10090 GN=Mapk1 PE=1 SV=3	0	15.081	15	4	5	4	1	358	41.2	6.98	68	4
SFB-1	FALSE	High	Master Protein	Q9CXW4	60S ribosomal protein L11 OS=Mus musculus OX=10090 GN=Rpl11 PE=1 SV=4	0	16.383	20	3	5	3	1	178	20.2	9.6	158	3
SFB-1	FALSE	High	Master Protein	Q9DBG5	Perilipin-3 OS=Mus musculus OX=10090 GN=Plin3 PE=1 SV=1	0	19.818	13	4	5	4	1	437	47.2	5.62	186	4
SFB-1	FALSE	High	Master Protein	O35226	26S proteasome non-ATPase regulatory subunit 4 OS=Mus musculus OX=10090 GN=Psmd4 PE=1 SV=1	0	15.083	14	3	5	3	1	376	40.7	4.79	40	3
SFB-1	FALSE	High	Master Protein	E9PVZ8	Golgi autoantigen, golgin subfamily b, macrogolgin 1 OS=Mus musculus OX=10090 GN=Golgb1 PE=1 SV=1	0	17.568	3	5	5	5	1	3238	369.9	5.05	46	5
SFB-1	FALSE	High	Master Protein	Q8K1M6	Dynamin-1-like protein OS=Mus musculus OX=10090 GN=Dnm1l PE=1 SV=2	0	13.781	8	5	5	5	1	742	82.6	7.05	49	5
SFB-1	FALSE	High	Master Protein	Q99L47	Hsc70-interacting protein OS=Mus musculus OX=10090 GN=St13 PE=1 SV=1	0	20.055	13	5	5	5	1	371	41.6	5.26	99	5
SFB-1	FALSE	High	Master Protein	Q60973	Histone-binding protein RBBP7 OS=Mus musculus OX=10090 GN=Rbbp7 PE=1 SV=1	0	15.804	10	4	5	2	1	425	47.8	5.05	219	4
SFB-1	FALSE	High	Master Protein	A0A0A6YX26	60S ribosomal protein L31 OS=Mus musculus OX=10090 GN=Rpl31 PE=1 SV=1	0	9.346	17	2	5	2	1	129	15	10.61	40	2
SFB-1	FALSE	High	Master Protein	Q921N6	Probable ATP-dependent RNA helicase DDX27 OS=Mus musculus OX=10090 GN=Ddx27 PE=1 SV=3	0	7.299	5	3	5	3	1	760	85.9	9.25	27	3
SFB-1	FALSE	High	Master Protein	Q920M5	Coronin-6 OS=Mus musculus OX=10090 GN=Coro6 PE=1 SV=1	0	11.402	7	3	5	3	1	471	52.6	5.96	75	3
SFB-1	FALSE	High	Master Protein	O70152	Dolichol-phosphate mannosyltransferase subunit 1 OS=Mus musculus OX=10090 GN=Dpm1 PE=1 SV=1	0	12.971	18	3	5	3	1	260	29.2	9.51	89	3
SFB-1	FALSE	High	Master Protein	P61620	Protein transport protein Sec61 subunit alpha isoform 1 OS=Mus musculus OX=10090 GN=Sec61a1 PE=1 SV=2	0	8.729	9	3	5	3	1	476	52.2	8.06	46	3
SFB-1	FALSE	High	Master Protein	Q9Z268	RasGAP-activating-like protein 1 OS=Mus musculus OX=10090 GN=Rasal1 PE=1 SV=2	0	18.517	7	5	5	5	1	799	89.3	6.37	91	5
SFB-1	FALSE	High	Master Protein	Q9ERK4	Exportin-2 OS=Mus musculus OX=10090 GN=Cse1l PE=1 SV=1	0	16.242	5	5	5	5	1	971	110.4	5.77	63	5
SFB-1	FALSE	High	Master Protein	Q99N57	RAF proto-oncogene serine/threonine-protein kinase OS=Mus musculus OX=10090 GN=Raf1 PE=1 SV=2	0	17.336	9	4	5	2	1	648	72.9	9.16	94	4
SFB-1	FALSE	High	Master Protein	Q61881	DNA replication licensing factor MCM7 OS=Mus musculus OX=10090 GN=Mcm7 PE=1 SV=1	0	13.237	7	4	5	4	1	719	81.2	6.37	60	4
SFB-1	FALSE	High	Master Protein	G3X928	SEC23-interacting protein OS=Mus musculus OX=10090 GN=Sec23ip PE=1 SV=1	0	12.124	5	3	5	3	1	998	110.7	5.72	38	3
SFB-1	FALSE	High	Master Protein	Q8C547	HEAT repeat-containing protein 5B OS=Mus musculus OX=10090 GN=Heatr5b PE=1 SV=3	0	13.487	3	3	5	3	1	2070	224.2	7.14	52	3
SFB-1	FALSE	High	Master Protein	O08992	Syntenin-1 OS=Mus musculus OX=10090 GN=Sdcbp PE=1 SV=1	0	11.785	15	3	5	3	1	299	32.4	7.15	66	3
SFB-1	FALSE	High	Master Protein	P56959	RNA-binding protein FUS OS=Mus musculus OX=10090 GN=Fus PE=1 SV=1	0	13.967	7	3	5	3	1	518	52.6	9.36	98	3
SFB-1	FALSE	High	Master Protein	Q3UDC3	Target of Myb protein 1 OS=Mus musculus OX=10090 GN=Tom1 PE=1 SV=1	0	11.435	9	4	5	4	1	516	57.1	4.97	63	4
SFB-1	FALSE	High	Master Protein	Q3UKJ7	WD40 repeat-containing protein SMU1 OS=Mus musculus OX=10090 GN=Smu1 PE=2 SV=2	0	11.229	11	4	5	4	1	513	57.5	7.18	39	4
SFB-1	FALSE	High	Master Protein	Q9QZQ8	Core histone macro-H2A.1 OS=Mus musculus OX=10090 GN=Macroh2a1 PE=1 SV=3	0	16.699	18	5	5	5	1	372	39.7	9.8	52	5
SFB-1	FALSE	High	Master Protein	Q9QXK3	Coatomer subunit gamma-2 OS=Mus musculus OX=10090 GN=Copg2 PE=1 SV=1	0	20.342	7	5	5	5	1	871	97.6	5.8	109	5
SFB-1	FALSE	High	Master Protein	Q9DB05	Alpha-soluble NSF attachment protein OS=Mus musculus OX=10090 GN=Napa PE=1 SV=1	0	22.349	23	5	5	5	1	295	33.2	5.45	146	5
SFB-1	FALSE	High	Master Protein	A0A5F8MPK9	Phosphatidylinositol-3-phosphatase SAC1 OS=Mus musculus OX=10090 GN=Sacm1l PE=1 SV=1	0	18.35	11	5	5	5	1	609	69.4	7.28	56	5
SFB-1	FALSE	High	Master Protein	Q9Z1Q5	Chloride intracellular channel protein 1 OS=Mus musculus OX=10090 GN=Clic1 PE=1 SV=3	0	14.5	16	3	5	3	1	241	27	5.17	169	3
SFB-1	FALSE	High	Master Protein	Q9D1J1	Adaptin ear-binding coat-associated protein 2 OS=Mus musculus OX=10090 GN=Necap2 PE=1 SV=1	0	11.177	20	3	5	3	1	266	28.6	7.94	78	3
SFB-1	FALSE	High	Master Protein	Q99L45	Eukaryotic translation initiation factor 2 subunit 2 OS=Mus musculus OX=10090 GN=Eif2s2 PE=1 SV=1	0	13.116	15	5	5	5	1	331	38.1	5.8	61	5
SFB-1	FALSE	High	Master Protein	A0A0U1RNG7	Potassium channel tetramerisation domain-containing 14 OS=Mus musculus OX=10090 GN=Kctd14 PE=1 SV=1	0.004	2.25	4	1	5	1	1	287	33	8.13	31	1
SFB-1	FALSE	High	Master Protein	Q8BGH2	Sorting and assembly machinery component 50 homolog OS=Mus musculus OX=10090 GN=Samm50 PE=1 SV=1	0	15.576	10	4	5	4	1	469	51.8	6.8	71	4
SFB-1	FALSE	High	Master Protein	P61255	60S ribosomal protein L26 OS=Mus musculus OX=10090 GN=Rpl26 PE=1 SV=1	0	11.963	12	2	5	2	1	145	17.2	10.55	71	2
SFB-1	FALSE	High	Master Protein	A0A0R4J038	Bradykinin OS=Mus musculus OX=10090 GN=Kng1 PE=1 SV=1	0	15.259	8	4	5	4	1	661	73.1	6.6	58	4
SFB-1	FALSE	High	Master Protein	Q61510	E3 ubiquitin/ISG15 ligase TRIM25 OS=Mus musculus OX=10090 GN=Trim25 PE=1 SV=2	0	15.769	9	5	5	5	1	634	71.7	8.28	55	5
SFB-1	FALSE	High	Master Protein	S4R189	Rho guanine nucleotide exchange factor 40 OS=Mus musculus OX=10090 GN=Arhgef40 PE=1 SV=1	0	9.422	2	3	5	3	1	1526	166.1	5.55	0	3
SFB-1	FALSE	High	Master Protein	P15920	V-type proton ATPase 116 kDa subunit a2 OS=Mus musculus OX=10090 GN=Atp6v0a2 PE=1 SV=2	0	10.167	4	3	5	2	1	856	98.1	6.64	90	3
SFB-1	FALSE	High	Master Protein	A0A571BDS0	Xin actin-binding repeat-containing protein 1 OS=Mus musculus OX=10090 GN=Xirp1 PE=1 SV=1	0	12.56	4	4	5	4	1	1813	196.6	5.92	0	4
SFB-1	FALSE	High	Master Protein	D3Z6F0	Interferon-induced protein with tetratricpeptide repeats 1B-like 1 OS=Mus musculus OX=10090 GN=Ifit1bl1 PE=1 SV=1	0	10.178	6	2	5	1	1	470	54.5	8.16	88	2
SFB-1	FALSE	High	Master Protein	Q9Z1G4	V-type proton ATPase 116 kDa subunit a1 OS=Mus musculus OX=10090 GN=Atp6v0a1 PE=1 SV=3	0	12.373	5	3	5	2	1	839	96.4	6.76	110	3
SFB-1	FALSE	High	Master Protein	Q99KJ8	Dynactin subunit 2 OS=Mus musculus OX=10090 GN=Dctn2 PE=1 SV=3	0	14.808	15	4	5	4	1	402	44.1	5.26	60	4
SFB-1	FALSE	High	Master Protein	Q8K4Z5	Splicing factor 3A subunit 1 OS=Mus musculus OX=10090 GN=Sf3a1 PE=1 SV=1	0	16.522	7	5	5	5	1	791	88.5	5.22	61	5
SFB-1	FALSE	High	Master Protein	P97496	SWI/SNF complex subunit SMARCC1 OS=Mus musculus OX=10090 GN=Smarcc1 PE=1 SV=2	0	13.215	3	3	5	1	1	1104	122.8	5.73	51	3
SFB-1	FALSE	High	Master Protein	Q9DBJ3	Brain-specific angiogenesis inhibitor 1-associated protein 2-like protein 1 OS=Mus musculus OX=10090 GN=Baiap2l1 PE=1 SV=1	0	10.61	8	4	5	4	1	514	57.2	8.75	53	4
SFB-1	FALSE	High	Master Protein	P97311	DNA replication licensing factor MCM6 OS=Mus musculus OX=10090 GN=Mcm6 PE=1 SV=1	0	17.074	7	4	5	4	1	821	92.8	5.45	107	4
SFB-1	FALSE	High	Master Protein	A0A0R4J034	Pyridoxal-dependent decarboxylase domain-containing protein 1 OS=Mus musculus OX=10090 GN=Pdxdc1 PE=1 SV=1	0	15.895	6	3	5	3	1	789	87.4	5.67	81	3
SFB-1	FALSE	High	Master Protein	Q99MR6	Serrate RNA effector molecule homolog OS=Mus musculus OX=10090 GN=Srrt PE=1 SV=1	0	18.158	8	4	5	4	1	875	100.4	5.97	128	4
SFB-1	FALSE	High	Master Protein	Q9Z0E6	Guanylate-binding protein 2 OS=Mus musculus OX=10090 GN=Gbp2 PE=1 SV=1	0	16.958	10	4	5	4	1	589	66.7	5.71	84	4
SFB-1	FALSE	High	Master Protein	Q8R5L1	Complement component 1 Q subcomponent-binding protein, mitochondrial OS=Mus musculus OX=10090 GN=C1qbp PE=1 SV=1	0	16.378	24	4	5	4	1	279	31	4.87	108	4
SFB-1	FALSE	High	Master Protein	Q9WUA2	Phenylalanine--tRNA ligase beta subunit OS=Mus musculus OX=10090 GN=Farsb PE=1 SV=2	0	14.965	11	5	5	5	1	589	65.7	7.12	48	5
SFB-1	FALSE	High	Master Protein	Q9WUK4	Replication factor C subunit 2 OS=Mus musculus OX=10090 GN=Rfc2 PE=1 SV=1	0	12.639	9	3	5	3	1	349	38.7	6.44	115	3
SFB-1	FALSE	High	Master Protein	Q6DFW4	Nucleolar protein 58 OS=Mus musculus OX=10090 GN=Nop58 PE=1 SV=1	0	10.19	7	3	5	3	1	536	60.3	8.34	47	3
SFB-1	FALSE	High	Master Protein	Q9DBL7	Bifunctional coenzyme A synthase OS=Mus musculus OX=10090 GN=Coasy PE=1 SV=2	0	11.659	10	5	5	5	1	563	62	7.11	18	5
SFB-1	FALSE	High	Master Protein	P46467	Vacuolar protein sorting-associated protein 4B OS=Mus musculus OX=10090 GN=Vps4b PE=1 SV=2	0	15.988	14	4	5	4	1	444	49.4	7.11	43	4
SFB-1	FALSE	High	Master Protein	Q9QWL7	Keratin, type I cytoskeletal 17 OS=Mus musculus OX=10090 GN=Krt17 PE=1 SV=3	0	9.75	11	5	5	1	1	433	48.1	5.06	74	5
SFB-1	FALSE	High	Master Protein	P35585	AP-1 complex subunit mu-1 OS=Mus musculus OX=10090 GN=Ap1m1 PE=1 SV=3	0	14.228	11	3	5	2	1	423	48.5	7.3	66	3
SFB-1	FALSE	High	Master Protein	Q99PT1	Rho GDP-dissociation inhibitor 1 OS=Mus musculus OX=10090 GN=Arhgdia PE=1 SV=3	0	22.826	23	4	5	4	1	204	23.4	5.2	132	4
SFB-1	FALSE	High	Master Protein	Q99JT2	Serine/threonine-protein kinase 26 OS=Mus musculus OX=10090 GN=Stk26 PE=1 SV=1	0	10.026	12	3	5	3	1	416	46.6	5.24	53	3
SFB-1	FALSE	High	Master Protein	P24547	Inosine-5'-monophosphate dehydrogenase 2 OS=Mus musculus OX=10090 GN=Impdh2 PE=1 SV=2	0	13.989	8	5	5	5	1	514	55.8	7.28	73	5
SFB-1	FALSE	High	Master Protein	A2AWP8	Rho guanine nucleotide exchange factor 10-like protein OS=Mus musculus OX=10090 GN=Arhgef10l PE=1 SV=1	0	15.954	3	3	5	3	1	1280	139.9	5.82	111	3
SFB-1	FALSE	High	Master Protein	Q91Z96	BMP-2-inducible protein kinase OS=Mus musculus OX=10090 GN=Bmp2k PE=1 SV=1	0	9.468	5	3	5	3	1	1138	126.1	6.8	53	3
SFB-1	FALSE	High	Master Protein	E9Q7C4	Proline-rich 14-like OS=Mus musculus OX=10090 GN=Prr14l PE=1 SV=1	0.004	2.189	0	1	5	1	1	1971	215.7	7.25	0	1
SFB-1	FALSE	High	Master Protein	F8VQ87	5'-3' exoribonuclease 1 OS=Mus musculus OX=10090 GN=Xrn1 PE=1 SV=1	0	9.461	3	5	5	5	1	1723	194.6	7.62	0	5
SFB-1	FALSE	High	Master Protein	A0A0A0MQH5	Microtubule-actin cross-linking factor 1 (Fragment) OS=Mus musculus OX=10090 GN=Macf1 PE=1 SV=6	0	18.685	12	4	5	1	1	369	42.7	4.73	68	4
SFB-1	FALSE	High	Master Protein	Q61187	Tumor susceptibility gene 101 protein OS=Mus musculus OX=10090 GN=Tsg101 PE=1 SV=2	0	14.043	12	4	5	4	1	391	44.1	6.71	75	4
SFB-1	FALSE	High	Master Protein	O54833	Casein kinase II subunit alpha' OS=Mus musculus OX=10090 GN=Csnk2a2 PE=1 SV=1	0	17.306	12	4	5	3	1	350	41.2	8.56	65	4
SFB-1	FALSE	High	Master Protein	Q91WD5	NADH dehydrogenase [ubiquinone] iron-sulfur protein 2, mitochondrial OS=Mus musculus OX=10090 GN=Ndufs2 PE=1 SV=1	0	15.669	9	3	5	3	1	463	52.6	6.99	149	3
SFB-1	FALSE	High	Master Protein	E9QN70	Laminin subunit beta-1 OS=Mus musculus OX=10090 GN=Lamb1 PE=1 SV=1	0	20.878	4	4	5	4	1	1834	202.3	5.01	105	4
SFB-1	FALSE	High	Master Protein	B7ZCJ1	Rho GTPase-activating protein 21 OS=Mus musculus OX=10090 GN=Arhgap21 PE=1 SV=1	0	15.535	2	4	5	4	1	1955	216.8	7.64	135	4
SFB-1	FALSE	High	Master Protein	E9QA62	Leiomodin-3 OS=Mus musculus OX=10090 GN=Lmod3 PE=1 SV=1	0	13.152	8	4	5	4	1	571	65.6	5.22	29	4
SFB-1	FALSE	High	Master Protein	Q07113	Cation-independent mannose-6-phosphate receptor OS=Mus musculus OX=10090 GN=Igf2r PE=1 SV=1	0	22.581	4	5	5	5	1	2483	273.6	5.71	71	5
SFB-1	FALSE	High	Master Protein	P05202	Aspartate aminotransferase, mitochondrial OS=Mus musculus OX=10090 GN=Got2 PE=1 SV=1	0	16.537	14	4	5	4	1	430	47.4	9	88	4
SFB-1	FALSE	High	Master Protein	Q3UI33	Methionine aminopeptidase 2 OS=Mus musculus OX=10090 GN=Metap2 PE=1 SV=1	0	16.011	6	3	5	3	1	488	54.1	5.81	134	3
SFB-1	FALSE	High	Master Protein	P70677	Caspase-3 OS=Mus musculus OX=10090 GN=Casp3 PE=1 SV=1	0	13.591	13	3	5	3	1	277	31.5	6.92	80	3
SFB-1	FALSE	High	Master Protein	P70268	Serine/threonine-protein kinase N1 OS=Mus musculus OX=10090 GN=Pkn1 PE=1 SV=3	0	12.837	5	5	5	5	1	946	104.3	6.27	37	5
SFB-1	FALSE	High	Master Protein	Q8BTI8	Serine/arginine repetitive matrix protein 2 OS=Mus musculus OX=10090 GN=Srrm2 PE=1 SV=3	0	15.635	3	5	5	5	1	2703	294.7	12.03	33	5
SFB-1	FALSE	High	Master Protein	E9QAS8	Synaptic functional regulator FMR1 OS=Mus musculus OX=10090 GN=Fmr1 PE=1 SV=1	0	10.616	6	3	5	2	1	631	70.8	7.61	70	3
SFB-1	FALSE	High	Master Protein	O70475	UDP-glucose 6-dehydrogenase OS=Mus musculus OX=10090 GN=Ugdh PE=1 SV=1	0	13.474	7	4	5	4	1	493	54.8	7.56	129	4
SFB-1	FALSE	High	Master Protein	P62717	60S ribosomal protein L18a OS=Mus musculus OX=10090 GN=Rpl18a PE=1 SV=1	0	7.653	15	3	5	3	1	176	20.7	10.71	47	3
SFB-1	FALSE	High	Master Protein	P17918	Proliferating cell nuclear antigen OS=Mus musculus OX=10090 GN=Pcna PE=1 SV=2	0	10.776	13	3	5	3	1	261	28.8	4.77	42	3
SFB-1	FALSE	High	Master Protein	F2Z456	NADH-cytochrome b5 reductase OS=Mus musculus OX=10090 GN=Cyb5r3 PE=1 SV=1	0	17.979	25	5	5	5	1	313	34.9	9.1	72	5
SFB-1	FALSE	High	Master Protein	A0A1L1STE6	Isocitrate dehydrogenase [NAD] subunit, mitochondrial OS=Mus musculus OX=10090 GN=Idh3a PE=1 SV=1	0	15.139	13	4	4	4	1	384	41.5	6.93	44	4
SFB-1	FALSE	High	Master Protein	Q9JI10	Serine/threonine-protein kinase 3 OS=Mus musculus OX=10090 GN=Stk3 PE=1 SV=1	0	15.447	10	4	4	4	1	497	56.8	4.98	56	4
SFB-1	FALSE	High	Master Protein	Q8VBV7	COP9 signalosome complex subunit 8 OS=Mus musculus OX=10090 GN=Cops8 PE=1 SV=1	0	11.929	23	3	4	3	1	209	23.2	5.2	88	3
SFB-1	FALSE	High	Master Protein	O54950	5'-AMP-activated protein kinase subunit gamma-1 OS=Mus musculus OX=10090 GN=Prkag1 PE=1 SV=2	0	8.538	9	3	4	3	1	330	37.5	7.14	52	3
SFB-1	FALSE	High	Master Protein	Q9Z110	Delta-1-pyrroline-5-carboxylate synthase OS=Mus musculus OX=10090 GN=Aldh18a1 PE=1 SV=2	0	7.936	6	4	4	4	1	795	87.2	7.55	16	4
SFB-1	FALSE	High	Master Protein	Q1HFZ0	RNA cytosine C(5)-methyltransferase NSUN2 OS=Mus musculus OX=10090 GN=Nsun2 PE=1 SV=2	0	6.334	4	2	4	2	1	757	85.4	6.58	71	2
SFB-1	FALSE	High	Master Protein	E9QPX1	Collagen alpha-1(XVIII) chain OS=Mus musculus OX=10090 GN=Col18a1 PE=1 SV=1	0	13.371	3	2	4	2	1	1774	182.2	5.71	100	2
SFB-1	FALSE	High	Master Protein	Q9Z1R2	Large proline-rich protein BAG6 OS=Mus musculus OX=10090 GN=Bag6 PE=1 SV=1	0	8.182	2	2	4	2	1	1154	121	5.71	73	2
SFB-1	FALSE	High	Master Protein	Q6PAR5	GTPase-activating protein and VPS9 domain-containing protein 1 OS=Mus musculus OX=10090 GN=Gapvd1 PE=1 SV=2	0	5.974	2	2	4	2	1	1458	162.3	5.19	40	2
SFB-1	FALSE	High	Master Protein	P46935	E3 ubiquitin-protein ligase NEDD4 OS=Mus musculus OX=10090 GN=Nedd4 PE=1 SV=3	0	6.691	4	3	4	3	1	887	102.6	5.26	36	3
SFB-1	FALSE	High	Master Protein	E9PUA3	IQ motif and SEC7 domain-containing protein 1 OS=Mus musculus OX=10090 GN=Iqsec1 PE=1 SV=1	0	15.519	5	4	4	4	1	1099	122.6	8.47	73	4
SFB-1	FALSE	High	Master Protein	Q9CZ30	Obg-like ATPase 1 OS=Mus musculus OX=10090 GN=Ola1 PE=1 SV=1	0	13.118	11	4	4	4	1	396	44.7	7.81	36	4
SFB-1	FALSE	High	Master Protein	Q9CWK8	Sorting nexin-2 OS=Mus musculus OX=10090 GN=Snx2 PE=1 SV=2	0	12.966	8	4	4	4	1	519	58.4	5.12	75	4
SFB-1	FALSE	High	Master Protein	Q99MB1	Toll-like receptor 3 OS=Mus musculus OX=10090 GN=Tlr3 PE=1 SV=2	0	10.621	5	4	4	4	1	905	103.6	7.93	30	4
SFB-1	FALSE	High	Master Protein	A2A8L5	Receptor-type tyrosine-protein phosphatase F OS=Mus musculus OX=10090 GN=Ptprf PE=1 SV=1	0	6.084	1	2	4	2	1	1898	211.4	6.65	28	2
SFB-1	FALSE	High	Master Protein	Q99K28	ADP-ribosylation factor GTPase-activating protein 2 OS=Mus musculus OX=10090 GN=Arfgap2 PE=1 SV=1	0	11.257	6	3	4	3	1	520	56.6	8.18	63	3
SFB-1	FALSE	High	Master Protein	Q8BP92	Reticulocalbin-2 OS=Mus musculus OX=10090 GN=Rcn2 PE=1 SV=1	0	12.571	12	3	4	3	1	320	37.2	4.42	72	3
SFB-1	FALSE	High	Master Protein	Q9D1M4	Eukaryotic translation elongation factor 1 epsilon-1 OS=Mus musculus OX=10090 GN=Eef1e1 PE=1 SV=1	0	10.155	17	3	4	3	1	174	19.8	8.59	129	3
SFB-1	FALSE	High	Master Protein	Q8K0Y2	Keratin, type I cuticular Ha3-I OS=Mus musculus OX=10090 GN=Krt33a PE=1 SV=1	0	13.4	8	3	4	2	1	404	46.1	4.83	93	3
SFB-1	FALSE	High	Master Protein	Q9Z2I9	Succinate--CoA ligase [ADP-forming] subunit beta, mitochondrial OS=Mus musculus OX=10090 GN=Sucla2 PE=1 SV=2	0	12.211	7	2	4	2	1	463	50.1	7.01	112	2
SFB-1	FALSE	High	Master Protein	P56960	Exosome component 10 OS=Mus musculus OX=10090 GN=Exosc10 PE=1 SV=2	0	12.178	5	4	4	4	1	887	100.9	8.29	70	4
SFB-1	FALSE	High	Master Protein	Q91WT8	RNA-binding protein 47 OS=Mus musculus OX=10090 GN=Rbm47 PE=1 SV=1	0	16.09	9	4	4	4	1	590	64	8.19	68	4
SFB-1	FALSE	High	Master Protein	Q9WV80	Sorting nexin-1 OS=Mus musculus OX=10090 GN=Snx1 PE=1 SV=1	0	11.797	8	3	4	3	1	522	58.9	5.22	133	3
SFB-1	FALSE	High	Master Protein	E9QN31	Probable 28S rRNA (cytosine-C(5))-methyltransferase OS=Mus musculus OX=10090 GN=Nop2 PE=1 SV=1	0	6.313	3	2	4	2	1	794	86.9	9.19	18	2
SFB-1	FALSE	High	Master Protein	Q8CGY8	UDP-N-acetylglucosamine--peptide N-acetylglucosaminyltransferase 110 kDa subunit OS=Mus musculus OX=10090 GN=Ogt PE=1 SV=2	0	10.084	5	4	4	4	1	1046	116.9	6.7	20	4
SFB-1	FALSE	High	Master Protein	Q9CR67	Transmembrane protein 33 OS=Mus musculus OX=10090 GN=Tmem33 PE=1 SV=1	0	7.83	12	3	4	3	1	247	28	9.66	81	3
SFB-1	FALSE	High	Master Protein	B7ZN28	Papilin OS=Mus musculus OX=10090 GN=Papln PE=1 SV=1	0	8.251	4	3	4	3	1	1302	141.3	7.81	53	3
SFB-1	FALSE	High	Master Protein	P32233	Developmentally-regulated GTP-binding protein 1 OS=Mus musculus OX=10090 GN=Drg1 PE=1 SV=1	0	9.042	7	2	4	2	1	367	40.5	8.9	39	2
SFB-1	FALSE	High	Master Protein	E9Q6E5	Serine and arginine-rich-splicing factor 11 OS=Mus musculus OX=10090 GN=Srsf11 PE=1 SV=1	0	7.876	5	2	4	2	1	511	56.7	10.7	41	2
SFB-1	FALSE	High	Master Protein	P62911	60S ribosomal protein L32 OS=Mus musculus OX=10090 GN=Rpl32 PE=1 SV=2	0	11.014	11	2	4	2	1	135	15.9	11.33	91	2
SFB-1	FALSE	High	Master Protein	Q8R2K3	Single-stranded DNA-binding protein, mitochondrial OS=Mus musculus OX=10090 GN=Ssbp1 PE=1 SV=1	0	13.733	28	3	4	3	1	148	17.1	9.79	67	3
SFB-1	FALSE	High	Master Protein	Q810A7	ATP-dependent RNA helicase DDX42 OS=Mus musculus OX=10090 GN=Ddx42 PE=1 SV=3	0	11.862	5	3	4	3	1	929	101.9	6.98	44	3
SFB-1	FALSE	High	Master Protein	O09106	Histone deacetylase 1 OS=Mus musculus OX=10090 GN=Hdac1 PE=1 SV=1	0	13.053	10	3	4	2	1	482	55	5.48	16	3
SFB-1	FALSE	High	Master Protein	G3X9J0	Signal-induced proliferation-associated 1-like protein 3 OS=Mus musculus OX=10090 GN=Sipa1l3 PE=1 SV=1	0	11.687	2	3	4	3	1	1776	194.9	8.32	64	3
SFB-1	FALSE	High	Master Protein	Q9CPQ8	ATP synthase subunit g, mitochondrial OS=Mus musculus OX=10090 GN=Atp5mg PE=1 SV=1	0	12.052	23	2	4	2	1	103	11.4	9.74	65	2
SFB-1	FALSE	Medium	Master Protein	Q1HKZ5	Mitogen-activated protein kinase kinase kinase 13 OS=Mus musculus OX=10090 GN=Map3k13 PE=1 SV=1	0.02	1.445	2	1	4	1	1	959	106.9	6.74	0	1
SFB-1	FALSE	High	Master Protein	P61222	ATP-binding cassette sub-family E member 1 OS=Mus musculus OX=10090 GN=Abce1 PE=1 SV=1	0	10.683	7	3	4	3	1	599	67.3	8.34	36	3
SFB-1	FALSE	High	Master Protein	Q80VD1	Protein FAM98B OS=Mus musculus OX=10090 GN=Fam98b PE=1 SV=1	0	7.576	5	2	4	2	1	429	45.3	8.5	33	2
SFB-1	FALSE	High	Master Protein	O35593	26S proteasome non-ATPase regulatory subunit 14 OS=Mus musculus OX=10090 GN=Psmd14 PE=1 SV=2	0	5.261	6	2	4	2	1	310	34.6	6.52	26	2
SFB-1	FALSE	High	Master Protein	Q8R3F5	Malonyl-CoA-acyl carrier protein transacylase, mitochondrial OS=Mus musculus OX=10090 GN=Mcat PE=1 SV=3	0	15.358	10	3	4	3	1	381	41.9	8.1	86	3
SFB-1	FALSE	High	Master Protein	Q9DCE9	Interferon gamma-induced GTPase OS=Mus musculus OX=10090 GN=Igtp PE=1 SV=1	0	12.194	12	3	4	2	1	423	48.5	7.77	78	3
SFB-1	FALSE	High	Master Protein	O35295	Transcriptional activator protein Pur-beta OS=Mus musculus OX=10090 GN=Purb PE=1 SV=3	0	19.331	22	3	4	3	1	324	33.9	5.43	134	3
SFB-1	FALSE	Medium	Master Protein	Q920L1	Acyl-CoA (8-3)-desaturase OS=Mus musculus OX=10090 GN=Fads1 PE=1 SV=1	0.027	1.199	5	1	4	1	1	447	52.3	9.29	0	1
SFB-1	FALSE	High	Master Protein	A2AFQ2	3-hydroxyacyl-CoA dehydrogenase type-2 OS=Mus musculus OX=10090 GN=Hsd17b10 PE=1 SV=1	0	15.369	18	3	4	3	1	271	28.4	8.76	179	3
SFB-1	FALSE	High	Master Protein	Q60770	Syntaxin-binding protein 3 OS=Mus musculus OX=10090 GN=Stxbp3 PE=1 SV=1	0	9.814	6	3	4	3	1	592	67.9	8.02	42	3
SFB-1	FALSE	High	Master Protein	Q9QXB9	Developmentally-regulated GTP-binding protein 2 OS=Mus musculus OX=10090 GN=Drg2 PE=1 SV=1	0	9.754	9	2	4	2	1	364	40.7	8.88	59	2
SFB-1	FALSE	High	Master Protein	Q60865	Caprin-1 OS=Mus musculus OX=10090 GN=Caprin1 PE=1 SV=2	0	11.219	5	3	4	3	1	707	78.1	5.25	36	3
SFB-1	FALSE	High	Master Protein	Q8BJ71	Nuclear pore complex protein Nup93 OS=Mus musculus OX=10090 GN=Nup93 PE=1 SV=1	0	11.744	5	4	4	4	1	819	93.2	5.72	20	4
SFB-1	FALSE	High	Master Protein	Q9DB15	39S ribosomal protein L12, mitochondrial OS=Mus musculus OX=10090 GN=Mrpl12 PE=1 SV=2	0	11.83	11	3	4	3	1	201	21.7	9.29	78	3
SFB-1	FALSE	High	Master Protein	Q569Z6	Thyroid hormone receptor-associated protein 3 OS=Mus musculus OX=10090 GN=Thrap3 PE=1 SV=1	0	9.353	2	2	4	2	1	951	108.1	10.17	86	2
SFB-1	FALSE	High	Master Protein	P53994	Ras-related protein Rab-2A OS=Mus musculus OX=10090 GN=Rab2a PE=1 SV=1	0	13.973	22	4	4	4	1	212	23.5	6.54	50	4
SFB-1	FALSE	High	Master Protein	Q9DC69	NADH dehydrogenase [ubiquinone] 1 alpha subcomplex subunit 9, mitochondrial OS=Mus musculus OX=10090 GN=Ndufa9 PE=1 SV=2	0	4.175	7	1	4	1	1	377	42.5	9.74	33	1
SFB-1	FALSE	High	Master Protein	Q11011	Puromycin-sensitive aminopeptidase OS=Mus musculus OX=10090 GN=Npepps PE=1 SV=2	0	13.971	5	4	4	4	1	920	103.3	5.9	42	4
SFB-1	FALSE	High	Master Protein	Q91VE6	MKI67 FHA domain-interacting nucleolar phosphoprotein OS=Mus musculus OX=10090 GN=Nifk PE=1 SV=1	0	17.435	22	4	4	4	1	317	36.2	10.24	115	4
SFB-1	FALSE	High	Master Protein	P25976	Nucleolar transcription factor 1 OS=Mus musculus OX=10090 GN=Ubtf PE=1 SV=1	0	16.199	6	4	4	4	1	765	89.5	5.76	77	4
SFB-1	FALSE	High	Master Protein	O88738	Baculoviral IAP repeat-containing protein 6 OS=Mus musculus OX=10090 GN=Birc6 PE=1 SV=2	0	10.896	1	3	4	3	1	4882	531.8	6.07	71	3
SFB-1	FALSE	High	Master Protein	P48758	Carbonyl reductase [NADPH] 1 OS=Mus musculus OX=10090 GN=Cbr1 PE=1 SV=3	0	14.365	15	4	4	4	1	277	30.6	8.31	70	4
SFB-1	FALSE	High	Master Protein	Q3UMB9	WASH complex subunit 4 OS=Mus musculus OX=10090 GN=Washc4 PE=1 SV=2	0	11.42	4	4	4	4	1	1173	136.3	7.37	44	4
SFB-1	FALSE	High	Master Protein	A2AWA9	Rab GTPase-activating protein 1 OS=Mus musculus OX=10090 GN=Rabgap1 PE=1 SV=1	0	9.275	4	4	4	4	1	1064	120.7	5.25	38	4
SFB-1	FALSE	High	Master Protein	E9QAU4	Enhancer trap locus 4 OS=Mus musculus OX=10090 GN=Etl4 PE=1 SV=1	0	12.748	2	4	4	4	1	1997	218.3	8.28	54	4
SFB-1	FALSE	High	Master Protein	O08583	THO complex subunit 4 OS=Mus musculus OX=10090 GN=Alyref PE=1 SV=3	0	11.377	20	2	4	2	1	255	26.9	11.15	108	2
SFB-1	FALSE	High	Master Protein	A0A0R4J0P6	Poly(A)-specific ribonuclease PARN OS=Mus musculus OX=10090 GN=Parn PE=1 SV=1	0	8.03	5	3	4	3	1	624	71.5	6.24	0	3
SFB-1	FALSE	High	Master Protein	P51660	Peroxisomal multifunctional enzyme type 2 OS=Mus musculus OX=10090 GN=Hsd17b4 PE=1 SV=3	0	12.96	5	3	4	3	1	735	79.4	8.57	74	3
SFB-1	FALSE	High	Master Protein	Q9D997	GlcNAc kinase OS=Mus musculus OX=10090 GN=Nagk PE=1 SV=1	0	11.087	11	3	4	3	1	361	39.3	6.15	39	3
SFB-1	FALSE	High	Master Protein	Q9WTX2	Interferon-inducible double-stranded RNA-dependent protein kinase activator A OS=Mus musculus OX=10090 GN=Prkra PE=1 SV=1	0	13.545	12	3	4	3	1	313	34.3	8.43	76	3
SFB-1	FALSE	High	Master Protein	P70441	Na(+)/H(+) exchange regulatory cofactor NHE-RF1 OS=Mus musculus OX=10090 GN=Slc9a3r1 PE=1 SV=3	0	18.917	16	3	4	3	1	355	38.6	5.9	112	3
SFB-1	FALSE	High	Master Protein	A0A6Q6PUT5	Pre-mRNA-processing factor 40 homolog A (Fragment) OS=Mus musculus OX=10090 GN=Prpf40a PE=4 SV=1	0	9.782	3	3	4	3	1	966	109.8	8.12	34	3
SFB-1	FALSE	High	Master Protein	O55111	Desmoglein-2 OS=Mus musculus OX=10090 GN=Dsg2 PE=1 SV=3	0	11.438	5	4	4	4	1	1122	122.3	5.3	36	4
SFB-1	FALSE	High	Master Protein	Q3THS6	S-adenosylmethionine synthase isoform type-2 OS=Mus musculus OX=10090 GN=Mat2a PE=1 SV=2	0	6.264	4	1	4	1	1	395	43.7	6.48	137	1
SFB-1	FALSE	High	Master Protein	Q9CZW4	Long-chain-fatty-acid--CoA ligase 3 OS=Mus musculus OX=10090 GN=Acsl3 PE=1 SV=2	0	11.218	5	3	4	2	1	720	80.4	8.54	42	3
SFB-1	FALSE	High	Master Protein	Q9DBJ1	Phosphoglycerate mutase 1 OS=Mus musculus OX=10090 GN=Pgam1 PE=1 SV=3	0	13.633	17	3	4	3	1	254	28.8	7.18	79	3
SFB-1	FALSE	High	Master Protein	Q80YE7	Death-associated protein kinase 1 OS=Mus musculus OX=10090 GN=Dapk1 PE=1 SV=3	0	12.568	3	4	4	4	1	1442	161.3	6.89	45	4
SFB-1	FALSE	High	Master Protein	E9PY39	Predicted gene 20431 OS=Mus musculus OX=10090 GN=Gm20431 PE=3 SV=1	0	8.091	7	3	4	3	1	371	42.1	6.76	22	3
SFB-1	FALSE	High	Master Protein	P70271	PDZ and LIM domain protein 4 OS=Mus musculus OX=10090 GN=Pdlim4 PE=1 SV=3	0	4.595	5	2	4	2	1	330	35.5	8.05	50	2
SFB-1	FALSE	High	Master Protein	P49717	DNA replication licensing factor MCM4 OS=Mus musculus OX=10090 GN=Mcm4 PE=1 SV=1	0	12.772	8	4	4	4	1	862	96.7	7.2	48	4
SFB-1	FALSE	High	Master Protein	A0A5F8MPN8	Malate dehydrogenase OS=Mus musculus OX=10090 GN=Mdh1 PE=1 SV=1	0	18.47	16	4	4	4	1	355	39	6.93	81	4
SFB-1	FALSE	High	Master Protein	Q9WV68	Peroxisomal 2,4-dienoyl-CoA reductase OS=Mus musculus OX=10090 GN=Decr2 PE=1 SV=1	0	11.236	14	3	4	3	1	292	31.3	8.81	67	3
SFB-1	FALSE	High	Master Protein	Q7TMC8	L-fucose kinase OS=Mus musculus OX=10090 GN=Fcsk PE=1 SV=1	0	7.179	2	3	4	3	1	1090	119.2	6.6	27	3
SFB-1	FALSE	High	Master Protein	A2AQR0	Glycerol-3-phosphate dehydrogenase OS=Mus musculus OX=10090 GN=Gpd2 PE=1 SV=1	0	16.522	7	4	4	4	1	745	82.8	6.42	55	4
SFB-1	FALSE	High	Master Protein	Q3TW96	UDP-N-acetylhexosamine pyrophosphorylase-like protein 1 OS=Mus musculus OX=10090 GN=Uap1l1 PE=1 SV=1	0	11.708	10	4	4	4	1	507	56.6	5.43	44	4
SFB-1	FALSE	High	Master Protein	P49962	Signal recognition particle 9 kDa protein OS=Mus musculus OX=10090 GN=Srp9 PE=1 SV=2	0	7.383	22	2	4	2	1	86	10.2	7.99	48	2
SFB-1	FALSE	High	Master Protein	G3X9M0	28S ribosomal protein S29, mitochondrial OS=Mus musculus OX=10090 GN=Dap3 PE=1 SV=1	0	9.877	7	2	4	2	1	396	45.3	9.11	114	2
SFB-1	FALSE	High	Master Protein	Q99LC3	NADH dehydrogenase [ubiquinone] 1 alpha subcomplex subunit 10, mitochondrial OS=Mus musculus OX=10090 GN=Ndufa10 PE=1 SV=1	0	11.695	12	3	4	3	1	355	40.6	7.78	50	3
SFB-1	FALSE	High	Master Protein	A0A0N4SUH6	RNA-binding protein 8A OS=Mus musculus OX=10090 GN=Rbm8a2 PE=3 SV=1	0	15.235	21	2	4	2	1	174	19.9	6.43	147	2
SFB-1	FALSE	High	Master Protein	Q9Z0P5	Twinfilin-2 OS=Mus musculus OX=10090 GN=Twf2 PE=1 SV=1	0	13.422	15	3	4	3	1	349	39.4	6.8	74	3
SFB-1	FALSE	High	Master Protein	P54276	DNA mismatch repair protein Msh6 OS=Mus musculus OX=10090 GN=Msh6 PE=1 SV=3	0	8.512	2	2	4	2	1	1358	151	6.73	47	2
SFB-1	FALSE	High	Master Protein	Q9JLZ6	Hypermethylated in cancer 2 protein OS=Mus musculus OX=10090 GN=Hic2 PE=2 SV=4	0	4.513	2	1	4	1	1	619	66.7	6.35	40	1
SFB-1	FALSE	High	Master Protein	P42208	Septin-2 OS=Mus musculus OX=10090 GN=Septin2 PE=1 SV=2	0	17.328	17	4	4	4	1	361	41.5	6.55	34	4
SFB-1	FALSE	High	Master Protein	Q8VHN8	Tudor-interacting repair regulator protein OS=Mus musculus OX=10090 GN=Nudt16l1 PE=1 SV=2	0	10.062	18	3	4	3	1	211	23.4	9.26	35	3
SFB-1	FALSE	High	Master Protein	Q9DBC3	Cap-specific mRNA (nucleoside-2'-O-)-methyltransferase 1 OS=Mus musculus OX=10090 GN=Cmtr1 PE=1 SV=1	0	10.264	5	4	4	4	1	837	95.6	7.27	21	4
SFB-1	FALSE	High	Master Protein	Q80ZJ8	EF-hand calcium-binding domain-containing protein 4A OS=Mus musculus OX=10090 GN=Cracr2b PE=2 SV=2	0	9.132	7	2	4	2	1	394	44.4	5.2	60	2
SFB-1	FALSE	High	Master Protein	Q8VCH0	3-ketoacyl-CoA thiolase B, peroxisomal OS=Mus musculus OX=10090 GN=Acaa1b PE=1 SV=1	0	7.505	10	3	4	3	1	424	44	8.51	19	3
SFB-1	FALSE	High	Master Protein	F8VPK0	Tetratricopeptide repeat domain 37 OS=Mus musculus OX=10090 GN=Ttc37 PE=1 SV=1	0	11.937	3	3	4	3	1	1563	173.8	7.12	94	3
SFB-1	FALSE	High	Master Protein	Q9D819	Inorganic pyrophosphatase OS=Mus musculus OX=10090 GN=Ppa1 PE=1 SV=1	0	12.618	11	3	4	3	1	289	32.6	5.6	56	3
SFB-1	FALSE	High	Master Protein	O08749	Dihydrolipoyl dehydrogenase, mitochondrial OS=Mus musculus OX=10090 GN=Dld PE=1 SV=2	0	11.837	9	3	4	3	1	509	54.2	7.9	66	3
SFB-1	FALSE	High	Master Protein	Q64674	Spermidine synthase OS=Mus musculus OX=10090 GN=Srm PE=1 SV=1	0	12.537	17	4	4	4	1	302	34	5.5	27	4
SFB-1	FALSE	High	Master Protein	A0A0G2JDY6	Nexilin (Fragment) OS=Mus musculus OX=10090 GN=Nexn PE=1 SV=4	0	10.818	11	3	4	1	1	354	42.5	6.67	54	3
SFB-1	FALSE	High	Master Protein	Q61897	Keratin, type I cuticular Ha3-II OS=Mus musculus OX=10090 GN=Krt33b PE=1 SV=2	0	9.958	7	3	4	1	1	404	45.8	4.82	84	3
SFB-1	FALSE	High	Master Protein	Q9R1P4	Proteasome subunit alpha type-1 OS=Mus musculus OX=10090 GN=Psma1 PE=1 SV=1	0	11.289	14	2	4	2	1	263	29.5	6.46	48	2
SFB-1	FALSE	High	Master Protein	Q9D8B3	Charged multivesicular body protein 4b OS=Mus musculus OX=10090 GN=Chmp4b PE=1 SV=2	0	9.723	18	3	4	3	1	224	24.9	4.82	23	3
SFB-1	FALSE	High	Master Protein	Q8BZ03	Serine/threonine-protein kinase D2 OS=Mus musculus OX=10090 GN=Prkd2 PE=1 SV=1	0	10.662	7	4	4	4	1	875	96.5	6.89	22	4
SFB-1	FALSE	High	Master Protein	O70503	Very-long-chain 3-oxoacyl-CoA reductase OS=Mus musculus OX=10090 GN=Hsd17b12 PE=1 SV=1	0	9.842	8	2	4	2	1	312	34.7	9.52	53	2
SFB-1	FALSE	High	Master Protein	G3UZP7	H-2 class I histocompatibility antigen, D-K alpha chain OS=Mus musculus OX=10090 GN=H2-D1 PE=1 SV=2	0	9.773	9	3	4	3	1	380	42.8	6.37	64	3
SFB-1	FALSE	High	Master Protein	Q8VBT6	Apolipoprotein B receptor OS=Mus musculus OX=10090 GN=Apobr PE=1 SV=1	0	20.106	6	4	4	4	1	942	102.6	4.36	178	4
SFB-1	FALSE	High	Master Protein	A0A1W2P845	Cysteine and glycine-rich protein 2 OS=Mus musculus OX=10090 GN=Csrp2 PE=1 SV=1	0	9.4	13	2	4	2	1	197	21.6	8.78	101	2
SFB-1	FALSE	High	Master Protein	F6RPJ9	Insulin-degrading enzyme (Fragment) OS=Mus musculus OX=10090 GN=Ide PE=1 SV=1	0	9.932	4	4	4	4	1	987	114.2	6.27	33	4
SFB-1	FALSE	High	Master Protein	A0A571BEG7	InaD-like protein OS=Mus musculus OX=10090 GN=Patj PE=1 SV=1	0	9.577	3	4	4	4	1	1858	200.8	4.98	38	4
SFB-1	FALSE	High	Master Protein	A0A0R4J0I9	Prolow-density lipoprotein receptor-related protein 1 OS=Mus musculus OX=10090 GN=Lrp1 PE=1 SV=1	0	13.551	1	4	4	4	1	4545	504.4	5.36	66	4
SFB-1	FALSE	High	Master Protein	Q8BK72	28S ribosomal protein S27, mitochondrial OS=Mus musculus OX=10090 GN=Mrps27 PE=1 SV=2	0	7.432	8	3	4	3	1	415	47.7	5.5	65	3
SFB-1	FALSE	High	Master Protein	H3BKH6	S-formylglutathione hydrolase OS=Mus musculus OX=10090 GN=Esd PE=1 SV=1	0	9.187	11	2	4	2	1	295	32.8	7.83	47	2
SFB-1	FALSE	High	Master Protein	Q9WUQ2	Prolactin regulatory element-binding protein OS=Mus musculus OX=10090 GN=Preb PE=1 SV=1	0	12.679	9	3	4	3	1	417	45.4	8.76	62	3
SFB-1	FALSE	High	Master Protein	A0A0U1RNX8	B-cell CLL/lymphoma 7 protein family member C OS=Mus musculus OX=10090 GN=Bcl7c PE=1 SV=1	0	11.187	16	2	4	2	1	241	26.3	10.65	125	2
SFB-1	FALSE	High	Master Protein	Q62234	Myomesin-1 OS=Mus musculus OX=10090 GN=Myom1 PE=1 SV=2	0	14.563	3	4	4	4	1	1667	185.3	6.16	59	4
SFB-1	FALSE	High	Master Protein	P21550	Beta-enolase OS=Mus musculus OX=10090 GN=Eno3 PE=1 SV=3	0	10.127	7	2	4	1	1	434	47	7.18	122	2
SFB-1	FALSE	High	Master Protein	Q6PFA2	Clathrin light chain OS=Mus musculus OX=10090 GN=Clta PE=1 SV=1	0	11.505	13	2	4	2	1	218	23.6	4.5	136	2
SFB-1	FALSE	High	Master Protein	F8WJ93	Echinoderm microtubule-associated protein-like 4 OS=Mus musculus OX=10090 GN=Eml4 PE=1 SV=1	0	15.025	5	4	4	4	1	988	109.9	6.49	69	4
SFB-1	FALSE	High	Master Protein	P68037	Ubiquitin-conjugating enzyme E2 L3 OS=Mus musculus OX=10090 GN=Ube2l3 PE=1 SV=1	0	11.855	31	2	4	2	1	154	17.9	8.51	69	2
SFB-1	FALSE	High	Master Protein	Q91VW5	Golgin subfamily A member 4 OS=Mus musculus OX=10090 GN=Golga4 PE=1 SV=2	0	10.031	1	3	4	3	1	2238	257.4	5.36	32	3
SFB-1	FALSE	High	Master Protein	Q9Z1D1	Eukaryotic translation initiation factor 3 subunit G OS=Mus musculus OX=10090 GN=Eif3g PE=1 SV=2	0	11.247	12	2	4	2	1	320	35.6	5.9	72	2
SFB-1	FALSE	High	Master Protein	Q5EG47	5'-AMP-activated protein kinase catalytic subunit alpha-1 OS=Mus musculus OX=10090 GN=Prkaa1 PE=1 SV=2	0	10.63	6	4	4	4	1	559	63.9	8.12	87	4
SFB-1	FALSE	High	Master Protein	G5E8J3	WD repeat-containing protein 11 OS=Mus musculus OX=10090 GN=Wdr11 PE=1 SV=1	0	7.449	2	3	4	3	1	1223	135.9	7.11	51	3
SFB-1	FALSE	High	Master Protein	G5E8V9	ADP-ribosylation factor-interacting protein 1 OS=Mus musculus OX=10090 GN=Arfip1 PE=1 SV=1	0	9.533	8	2	4	2	1	373	41.5	6.76	17	2
SFB-1	FALSE	High	Master Protein	Q8VH51	RNA-binding protein 39 OS=Mus musculus OX=10090 GN=Rbm39 PE=1 SV=2	0	13.461	8	3	4	3	1	530	59.4	10.1	92	3
SFB-1	FALSE	High	Master Protein	Q9WV35	C->U-editing enzyme APOBEC-2 OS=Mus musculus OX=10090 GN=Apobec2 PE=1 SV=1	0	16.442	31	3	4	3	1	224	25.6	4.79	110	3
SFB-1	FALSE	High	Master Protein	Q5SUR0	Phosphoribosylformylglycinamidine synthase OS=Mus musculus OX=10090 GN=Pfas PE=1 SV=1	0	7.527	2	2	4	2	1	1337	144.5	5.67	108	2
SFB-1	FALSE	High	Master Protein	Q9QXN0	Protein Shroom3 OS=Mus musculus OX=10090 GN=Shroom3 PE=1 SV=2	0	15.646	4	4	4	4	1	1986	214.8	7.97	48	4
SFB-1	FALSE	High	Master Protein	Q5DTM8	E3 ubiquitin-protein ligase BRE1A OS=Mus musculus OX=10090 GN=Rnf20 PE=1 SV=2	0	7.506	4	4	4	4	1	973	113.5	5.96	0	4
SFB-1	FALSE	High	Master Protein	E9PYK3	Protein mono-ADP-ribosyltransferase PARP4 OS=Mus musculus OX=10090 GN=Parp4 PE=1 SV=1	0	9.959	3	4	4	4	1	1969	216	6.07	43	4
SFB-1	FALSE	High	Master Protein	Q3U367	4-trimethylaminobutyraldehyde dehydrogenase OS=Mus musculus OX=10090 GN=Aldh9a1 PE=1 SV=1	0	12.869	7	3	4	3	1	518	55.9	7.46	42	3
SFB-1	FALSE	High	Master Protein	A0A0R4J0H7	Condensin complex subunit 1 OS=Mus musculus OX=10090 GN=Ncapd2 PE=1 SV=1	0	7.993	3	4	4	4	1	1392	155.5	6.42	17	4
SFB-1	FALSE	High	Master Protein	P97384	Annexin A11 OS=Mus musculus OX=10090 GN=Anxa11 PE=1 SV=2	0	5.01	4	2	4	1	1	503	54	7.66	69	2
SFB-1	FALSE	High	Master Protein	B1ASP2	Tyrosine-protein kinase OS=Mus musculus OX=10090 GN=Jak1 PE=1 SV=1	0	5.264	2	2	4	2	1	1153	133.3	7.53	23	2
SFB-1	FALSE	High	Master Protein	P67984	60S ribosomal protein L22 OS=Mus musculus OX=10090 GN=Rpl22 PE=1 SV=2	0	8.977	19	2	4	2	1	128	14.8	9.19	118	2
SFB-1	FALSE	High	Master Protein	P63163	Small nuclear ribonucleoprotein-associated protein N OS=Mus musculus OX=10090 GN=Snrpn PE=1 SV=1	0	5.292	7	2	4	2	1	240	24.6	11.19	60	2
SFB-1	FALSE	High	Master Protein	Q9CQ65	S-methyl-5'-thioadenosine phosphorylase OS=Mus musculus OX=10090 GN=Mtap PE=1 SV=1	0	16.702	23	4	4	4	1	283	31	7.14	117	4
SFB-1	FALSE	High	Master Protein	Q6NS46	Protein RRP5 homolog OS=Mus musculus OX=10090 GN=Pdcd11 PE=1 SV=2	0	14.911	3	4	4	4	1	1862	207.6	8.75	62	4
SFB-1	FALSE	High	Master Protein	Q1XH17	Tripartite motif-containing protein 72 OS=Mus musculus OX=10090 GN=Trim72 PE=1 SV=1	0	11.588	13	4	4	4	1	477	52.8	6.42	40	4
SFB-1	FALSE	High	Master Protein	Q8VE70	Programmed cell death protein 10 OS=Mus musculus OX=10090 GN=Pdcd10 PE=1 SV=1	0	11.251	23	3	4	3	1	212	24.7	8.19	59	3
SFB-1	FALSE	High	Master Protein	A0A0R4J0J6	THO complex subunit 5 homolog OS=Mus musculus OX=10090 GN=Thoc5 PE=1 SV=1	0	10.985	8	4	4	4	1	683	78.7	7.12	41	4
SFB-1	FALSE	High	Master Protein	A0A0B4J1E2	SNW domain-containing protein 1 OS=Mus musculus OX=10090 GN=Snw1 PE=1 SV=1	0	8.326	7	3	4	3	1	536	61.4	9.48	46	3
SFB-1	FALSE	High	Master Protein	P11247	Myeloperoxidase OS=Mus musculus OX=10090 GN=Mpo PE=1 SV=2	0	8.943	6	4	4	4	1	718	81.1	9.55	34	4
SFB-1	FALSE	High	Master Protein	H3BJD6	Protein phosphatase 1, regulatory subunit 9A OS=Mus musculus OX=10090 GN=Ppp1r9a PE=1 SV=1	0	8.569	4	3	4	2	1	1292	144.3	5.55	40	3
SFB-1	FALSE	High	Master Protein	Q9Z1T1	AP-3 complex subunit beta-1 OS=Mus musculus OX=10090 GN=Ap3b1 PE=1 SV=2	0	9.196	3	3	4	3	1	1105	122.7	5.66	56	3
SFB-1	FALSE	High	Master Protein	Q99P31	Hsp70-binding protein 1 OS=Mus musculus OX=10090 GN=Hspbp1 PE=1 SV=1	0	12.351	12	3	4	3	1	357	39.1	5.36	49	3
SFB-1	FALSE	High	Master Protein	Q9CQR6	Serine/threonine-protein phosphatase 6 catalytic subunit OS=Mus musculus OX=10090 GN=Ppp6c PE=1 SV=1	0	12.712	11	3	4	3	1	305	35.1	5.69	75	3
SFB-1	FALSE	High	Master Protein	K3W4M4	ATP-dependent (S)-NAD(P)H-hydrate dehydratase OS=Mus musculus OX=10090 GN=Naxd PE=1 SV=1	0	14.614	16	4	4	4	1	365	38.9	8.24	56	4
SFB-1	FALSE	High	Master Protein	Q7TT37	Elongator complex protein 1 OS=Mus musculus OX=10090 GN=Elp1 PE=1 SV=2	0	10.027	2	3	4	3	1	1333	149.5	6	55	3
SFB-1	FALSE	High	Master Protein	F7AA26	Paralemmin A kinase anchor protein (Fragment) OS=Mus musculus OX=10090 GN=Pakap PE=1 SV=1	0	6.189	2	2	4	2	1	1137	126	5.27	46	2
SFB-1	FALSE	High	Master Protein	Q6A068	Cell division cycle 5-like protein OS=Mus musculus OX=10090 GN=Cdc5l PE=1 SV=2	0	13.648	6	4	4	4	1	802	92.1	8.02	70	4
SFB-1	FALSE	High	Master Protein	Q91VS8	FERM, ARHGEF and pleckstrin domain-containing protein 2 OS=Mus musculus OX=10090 GN=Farp2 PE=1 SV=2	0	12.148	4	4	4	4	1	1065	121.2	8.44	72	4
SFB-1	FALSE	High	Master Protein	Q8C8U0	Liprin-beta-1 OS=Mus musculus OX=10090 GN=Ppfibp1 PE=1 SV=3	0	17.286	6	4	4	3	1	969	108.5	5.49	102	4
SFB-1	FALSE	High	Master Protein	Q60668	Heterogeneous nuclear ribonucleoprotein D0 OS=Mus musculus OX=10090 GN=Hnrnpd PE=1 SV=2	0.001	3.435	6	2	4	2	1	355	38.3	7.81	23	2
SFB-1	FALSE	High	Master Protein	Q61239	Protein farnesyltransferase/geranylgeranyltransferase type-1 subunit alpha OS=Mus musculus OX=10090 GN=Fnta PE=1 SV=1	0	13.026	19	4	4	4	1	377	44	4.93	63	4
SFB-1	FALSE	High	Master Protein	Q5SQ20	Pescadillo homolog OS=Mus musculus OX=10090 GN=Pes1 PE=1 SV=1	0	12.38	9	4	4	4	1	588	68.2	6.84	42	4
SFB-1	FALSE	High	Master Protein	Q62433	Protein NDRG1 OS=Mus musculus OX=10090 GN=Ndrg1 PE=1 SV=1	0	15.325	8	2	4	2	1	394	43	6.1	75	2
SFB-1	FALSE	High	Master Protein	E9QNY3	Myosin regulatory light chain 10 OS=Mus musculus OX=10090 GN=Myl10 PE=1 SV=1	0	4.404	7	1	4	1	1	147	16.9	4.7	106	1
SFB-1	FALSE	High	Master Protein	Q04736	Tyrosine-protein kinase Yes OS=Mus musculus OX=10090 GN=Yes1 PE=1 SV=3	0	7.639	9	4	4	3	1	541	60.6	6.64	31	4
SFB-1	FALSE	High	Master Protein	Q9WVA3	Mitotic checkpoint protein BUB3 OS=Mus musculus OX=10090 GN=Bub3 PE=1 SV=2	0	4.875	5	2	4	2	1	326	36.9	6.84	68	2
SFB-1	FALSE	High	Master Protein	Q8CCJ3	E3 UFM1-protein ligase 1 OS=Mus musculus OX=10090 GN=Ufl1 PE=1 SV=2	0	17.678	7	4	4	4	1	793	89.5	6.67	70	4
SFB-1	FALSE	High	Master Protein	Q9QZD8	Mitochondrial dicarboxylate carrier OS=Mus musculus OX=10090 GN=Slc25a10 PE=1 SV=2	0	11.799	19	4	4	4	1	287	31.7	9.32	57	4
SFB-1	FALSE	High	Master Protein	Q91XD6	Vacuolar protein-sorting-associated protein 36 OS=Mus musculus OX=10090 GN=Vps36 PE=1 SV=1	0	6.085	6	2	4	2	1	386	43.7	7.15	15	2
SFB-1	FALSE	High	Master Protein	O35857	Mitochondrial import inner membrane translocase subunit TIM44 OS=Mus musculus OX=10090 GN=Timm44 PE=1 SV=2	0	9.102	6	2	4	2	1	452	51.1	8.13	114	2
SFB-1	FALSE	High	Master Protein	Q8BI84	Transport and Golgi organization protein 1 homolog OS=Mus musculus OX=10090 GN=Mia3 PE=1 SV=2	0	10.786	3	3	4	3	1	1930	213.5	4.75	91	3
SFB-1	FALSE	High	Master Protein	P70388	DNA repair protein RAD50 OS=Mus musculus OX=10090 GN=Rad50 PE=1 SV=1	0	13.547	3	3	4	3	1	1312	153.4	6.95	70	3
SFB-1	FALSE	High	Master Protein	O70194	Eukaryotic translation initiation factor 3 subunit D OS=Mus musculus OX=10090 GN=Eif3d PE=1 SV=2	0	16.301	11	4	4	4	1	548	63.9	6.05	87	4
SFB-1	FALSE	High	Master Protein	Q99M51	Cytoplasmic protein NCK1 OS=Mus musculus OX=10090 GN=Nck1 PE=1 SV=1	0	8.524	8	3	4	3	1	377	42.9	6.47	27	3
SFB-1	FALSE	High	Master Protein	O55222	Integrin-linked protein kinase OS=Mus musculus OX=10090 GN=Ilk PE=1 SV=2	0	12.177	8	3	4	3	1	452	51.3	8.07	96	3
SFB-1	FALSE	High	Master Protein	Q01149	Collagen alpha-2(I) chain OS=Mus musculus OX=10090 GN=Col1a2 PE=1 SV=2	0	7.533	3	3	4	3	1	1372	129.5	9.19	56	3
SFB-1	FALSE	High	Master Protein	Q8BWM0	Prostaglandin E synthase 2 OS=Mus musculus OX=10090 GN=Ptges2 PE=1 SV=3	0	14.196	14	3	4	3	1	384	43.3	9	96	3
SFB-1	FALSE	High	Master Protein	P29452	Caspase-1 OS=Mus musculus OX=10090 GN=Casp1 PE=1 SV=1	0	10.466	11	3	4	3	1	402	45.6	6.04	55	3
SFB-1	FALSE	High	Master Protein	Q6DFZ1	Golgi-specific brefeldin A-resistance factor 1 OS=Mus musculus OX=10090 GN=Gbf1 PE=1 SV=1	0	9.541	2	4	4	4	1	1861	206.7	5.8	0	4
SFB-1	FALSE	High	Master Protein	P47713	Cytosolic phospholipase A2 OS=Mus musculus OX=10090 GN=Pla2g4a PE=1 SV=1	0	8.703	5	4	4	4	1	748	85.2	5.43	52	4
SFB-1	FALSE	High	Master Protein	Q99J47	Dehydrogenase/reductase SDR family member 7B OS=Mus musculus OX=10090 GN=Dhrs7b PE=1 SV=1	0	9.25	12	2	4	2	1	323	35	9.63	43	2
SFB-1	FALSE	High	Master Protein	Q3UYV9	Nuclear cap-binding protein subunit 1 OS=Mus musculus OX=10090 GN=Ncbp1 PE=1 SV=2	0	16.064	6	4	4	4	1	790	91.9	6.64	71	4
SFB-1	FALSE	High	Master Protein	Q3TDN2	FAS-associated factor 2 OS=Mus musculus OX=10090 GN=Faf2 PE=1 SV=2	0	8.275	6	2	4	2	1	445	52.4	5.47	36	2
SFB-1	FALSE	High	Master Protein	E9PUB7	Protein misato homolog 1 OS=Mus musculus OX=10090 GN=Msto1 PE=1 SV=1	0	9.431	8	4	4	4	1	556	61.2	6.46	30	4
SFB-1	FALSE	High	Master Protein	Q9Z2I0	Mitochondrial proton/calcium exchanger protein OS=Mus musculus OX=10090 GN=Letm1 PE=1 SV=1	0	14.877	7	4	4	4	1	738	82.9	6.52	65	4
SFB-1	FALSE	High	Master Protein	G3X8X0	RNA helicase OS=Mus musculus OX=10090 GN=Dhx16 PE=1 SV=1	0	9.048	4	3	4	2	1	1044	119	6.61	31	3
SFB-1	FALSE	High	Master Protein	Q99LJ0	CTTNBP2 N-terminal-like protein OS=Mus musculus OX=10090 GN=Cttnbp2nl PE=1 SV=1	0	10.65	6	4	4	4	1	638	69.8	7.71	37	4
SFB-1	FALSE	High	Master Protein	P52479	Ubiquitin carboxyl-terminal hydrolase 10 OS=Mus musculus OX=10090 GN=Usp10 PE=1 SV=3	0	12.992	7	4	4	4	1	792	87	5.17	42	4
SFB-1	FALSE	High	Master Protein	E9Q2T3	Tenascin XB OS=Mus musculus OX=10090 GN=Tnxb PE=1 SV=1	0	10.537	2	4	4	4	1	3126	339.7	5.4	55	4
SFB-1	FALSE	High	Master Protein	Q61425	Hydroxyacyl-coenzyme A dehydrogenase, mitochondrial OS=Mus musculus OX=10090 GN=Hadh PE=1 SV=2	0	12.271	15	3	4	3	1	314	34.4	8.65	102	3
SFB-1	FALSE	High	Master Protein	E9PXC0	Signal recognition particle 54 kDa protein OS=Mus musculus OX=10090 GN=Srp54c PE=1 SV=1	0	8.538	7	2	4	2	1	504	55.8	8.92	32	2
SFB-1	FALSE	High	Master Protein	I1E4X1	Syntaxin 5A OS=Mus musculus OX=10090 GN=Stx5a PE=1 SV=1	0	5.937	8	2	4	2	1	442	49.1	8.98	35	2
SFB-1	FALSE	High	Master Protein	Q9QUM9	Proteasome subunit alpha type-6 OS=Mus musculus OX=10090 GN=Psma6 PE=1 SV=1	0	12.658	10	2	4	2	1	246	27.4	6.76	110	2
SFB-1	FALSE	High	Master Protein	Q6PHQ9	Polyadenylate-binding protein OS=Mus musculus OX=10090 GN=Pabpc4 PE=1 SV=1	0	14.269	7	4	4	3	1	660	72.2	9.39	89	4
SFB-1	FALSE	High	Master Protein	Q8BIJ7	RUN and FYVE domain-containing protein 1 OS=Mus musculus OX=10090 GN=Rufy1 PE=1 SV=1	0	7.124	5	3	4	3	1	712	80.3	5.68	28	3
SFB-1	FALSE	High	Master Protein	Q9QXX4	Calcium-binding mitochondrial carrier protein Aralar2 OS=Mus musculus OX=10090 GN=Slc25a13 PE=1 SV=1	0	11.903	6	4	4	2	1	676	74.4	8.6	65	4
SFB-1	FALSE	High	Master Protein	Q9ER80	Receptor-transporting protein 4 OS=Mus musculus OX=10090 GN=Rtp4 PE=1 SV=1	0	5.148	8	2	4	2	1	249	28.4	9.03	58	2
SFB-1	FALSE	High	Master Protein	Q9D8C4	Interferon-induced 35 kDa protein homolog OS=Mus musculus OX=10090 GN=Ifi35 PE=1 SV=3	0	18.266	21	4	4	4	1	286	31.9	5.87	116	4
SFB-1	FALSE	High	Master Protein	Q8K019	Bcl-2-associated transcription factor 1 OS=Mus musculus OX=10090 GN=Bclaf1 PE=1 SV=2	0	9.268	4	2	4	2	1	919	105.9	9.99	88	2
SFB-1	FALSE	High	Master Protein	P35486	Pyruvate dehydrogenase E1 component subunit alpha, somatic form, mitochondrial OS=Mus musculus OX=10090 GN=Pdha1 PE=1 SV=1	0	7.998	6	2	4	2	1	390	43.2	8.19	25	2
SFB-1	FALSE	High	Master Protein	P11928	2'-5'-oligoadenylate synthase 1A OS=Mus musculus OX=10090 GN=Oas1a PE=1 SV=2	0	16.546	15	4	4	4	1	367	42.4	8.09	94	4
SFB-1	FALSE	High	Master Protein	Q99J09	Methylosome protein 50 OS=Mus musculus OX=10090 GN=Wdr77 PE=1 SV=1	0	8.565	9	2	4	2	1	342	36.9	5.27	44	2
SFB-1	FALSE	High	Master Protein	Q8BSY0	Aspartyl/asparaginyl beta-hydroxylase OS=Mus musculus OX=10090 GN=Asph PE=1 SV=1	0	9.894	6	4	4	4	1	741	83	5.08	43	4
SFB-1	FALSE	High	Master Protein	Q8BX90	Fibronectin type-III domain-containing protein 3A OS=Mus musculus OX=10090 GN=Fndc3a PE=1 SV=3	0	9.286	2	3	4	3	1	1198	131.9	6.64	27	3
SFB-1	FALSE	High	Master Protein	F8WJ05	Inter-alpha-trypsin inhibitor heavy chain H1 OS=Mus musculus OX=10090 GN=Itih1 PE=1 SV=1	0	11.957	3	3	4	3	1	911	101.6	6.96	61	3
SFB-1	FALSE	High	Master Protein	P28352	DNA-(apurinic or apyrimidinic site) endonuclease OS=Mus musculus OX=10090 GN=Apex1 PE=1 SV=2	0	14.037	16	3	4	3	1	317	35.5	7.91	91	3
SFB-1	FALSE	High	Master Protein	A2A5S3	Double-stranded RNA-binding protein Staufen homolog 1 OS=Mus musculus OX=10090 GN=Stau1 PE=1 SV=1	0	9.465	10	4	4	4	1	495	54.8	9.52	14	4
SFB-1	FALSE	High	Master Protein	A0A0G2JGS4	Calcium/calmodulin-dependent protein kinase OS=Mus musculus OX=10090 GN=Camk2d PE=1 SV=1	0	11.362	6	3	4	3	1	533	60	7.27	105	3
SFB-1	FALSE	High	Master Protein	Q80UW5	Serine/threonine-protein kinase MRCK gamma OS=Mus musculus OX=10090 GN=Cdc42bpg PE=1 SV=2	0	7.1	2	3	4	2	1	1551	172	6.05	30	3
SFB-1	FALSE	High	Master Protein	A0A0A0MQN4	Ubiquitin-like modifier-activating enzyme ATG7 OS=Mus musculus OX=10090 GN=Atg7 PE=1 SV=1	0	11.429	6	3	4	3	1	741	82.2	6.84	44	3
SFB-1	FALSE	High	Master Protein	Q04750	DNA topoisomerase 1 OS=Mus musculus OX=10090 GN=Top1 PE=1 SV=2	0	6.308	4	3	4	3	1	767	90.8	9.33	31	3
SFB-1	FALSE	High	Master Protein	Q9CYG7	Mitochondrial import receptor subunit TOM34 OS=Mus musculus OX=10090 GN=Tomm34 PE=1 SV=1	0	9.044	13	3	4	3	1	309	34.3	9.14	38	3
SFB-1	FALSE	High	Master Protein	G3X973	Stabilin-1 OS=Mus musculus OX=10090 GN=Stab1 PE=1 SV=1	0	5.099	1	2	4	2	1	2571	276.3	6.61	32	2
SFB-1	FALSE	High	Master Protein	Q8JZM7	Parafibromin OS=Mus musculus OX=10090 GN=Cdc73 PE=1 SV=1	0	8.925	5	3	4	3	1	531	60.5	9.61	38	3
SFB-1	FALSE	High	Master Protein	A2AH25	Rho GTPase-activating protein 1 OS=Mus musculus OX=10090 GN=Arhgap1 PE=1 SV=1	0	10.042	6	3	4	3	1	479	54.4	5.87	35	3
SFB-1	FALSE	High	Master Protein	O88545	COP9 signalosome complex subunit 6 OS=Mus musculus OX=10090 GN=Cops6 PE=1 SV=1	0	7.035	10	2	4	2	1	324	35.9	5.73	0	2
SFB-1	FALSE	High	Master Protein	Q6ZQ73	Cullin-associated NEDD8-dissociated protein 2 OS=Mus musculus OX=10090 GN=Cand2 PE=1 SV=2	0	7.2	3	3	4	3	1	1235	135.5	5.58	0	3
SFB-1	FALSE	High	Master Protein	P97371	Proteasome activator complex subunit 1 OS=Mus musculus OX=10090 GN=Psme1 PE=1 SV=2	0	7.665	12	3	4	3	1	249	28.7	5.97	22	3
SFB-1	FALSE	High	Master Protein	Q68FM7	Rho guanine nucleotide exchange factor (GEF) 11 OS=Mus musculus OX=10090 GN=Arhgef11 PE=1 SV=1	0	11.657	3	4	4	4	1	1552	171.7	5.58	37	4
SFB-1	FALSE	High	Master Protein	P97290	Plasma protease C1 inhibitor OS=Mus musculus OX=10090 GN=Serping1 PE=1 SV=3	0	11.34	7	3	4	3	1	504	55.5	6.29	25	3
SFB-1	FALSE	High	Master Protein	Q8BL97	Serine/arginine-rich splicing factor 7 OS=Mus musculus OX=10090 GN=Srsf7 PE=1 SV=1	0	6.436	8	2	4	2	1	267	30.8	11.9	25	2
SFB-1	FALSE	High	Master Protein	Q91YT0	NADH dehydrogenase [ubiquinone] flavoprotein 1, mitochondrial OS=Mus musculus OX=10090 GN=Ndufv1 PE=1 SV=1	0	9.971	7	3	4	3	1	464	50.8	8.21	20	3
SFB-1	FALSE	High	Master Protein	Q99M28	RNA-binding protein with serine-rich domain 1 OS=Mus musculus OX=10090 GN=Rnps1 PE=1 SV=1	0	14.214	12	3	4	3	1	305	34.2	11.84	155	3
SFB-1	FALSE	High	Master Protein	Q8R480	Nuclear pore complex protein Nup85 OS=Mus musculus OX=10090 GN=Nup85 PE=1 SV=1	0	11.445	5	3	4	3	1	656	74.7	5.57	78	3
SFB-1	FALSE	High	Master Protein	Q9D0R2	Threonine--tRNA ligase 1, cytoplasmic OS=Mus musculus OX=10090 GN=Tars1 PE=1 SV=2	0	12.406	5	4	4	4	1	722	83.3	7.36	63	4
SFB-1	FALSE	High	Master Protein	Q5SXY1	Cytospin-B OS=Mus musculus OX=10090 GN=Specc1 PE=1 SV=2	0	13.533	6	4	4	4	1	1067	118	6.64	81	4
SFB-1	FALSE	High	Master Protein	Q6P8X1	Sorting nexin-6 OS=Mus musculus OX=10090 GN=Snx6 PE=1 SV=2	0	10.437	8	3	3	3	1	406	46.6	6.16	0	3
SFB-1	FALSE	High	Master Protein	Q9CQF3	Cleavage and polyadenylation specificity factor subunit 5 OS=Mus musculus OX=10090 GN=Nudt21 PE=1 SV=1	0	7.665	12	3	3	3	1	227	26.2	8.82	49	3
SFB-1	FALSE	High	Master Protein	E9PUU4	Gem-associated protein 5 OS=Mus musculus OX=10090 GN=Gemin5 PE=1 SV=1	0	11.032	3	3	3	3	1	1503	166.6	6.74	44	3
SFB-1	FALSE	High	Master Protein	Q8R323	Replication factor C subunit 3 OS=Mus musculus OX=10090 GN=Rfc3 PE=1 SV=1	0	7.825	9	3	3	3	1	356	40.5	8.38	33	3
SFB-1	FALSE	High	Master Protein	Q9CQ40	39S ribosomal protein L49, mitochondrial OS=Mus musculus OX=10090 GN=Mrpl49 PE=1 SV=1	0	4.648	8	1	3	1	1	166	19.1	9.5	77	1
SFB-1	FALSE	High	Master Protein	Q80X68	Citrate synthase OS=Mus musculus OX=10090 GN=Csl PE=1 SV=1	0	7.628	5	1	3	1	1	466	52.3	8.79	19	1
SFB-1	FALSE	High	Master Protein	P62715	Serine/threonine-protein phosphatase 2A catalytic subunit beta isoform OS=Mus musculus OX=10090 GN=Ppp2cb PE=1 SV=1	0	5.619	4	1	3	1	1	309	35.6	5.43	16	1
SFB-1	FALSE	High	Master Protein	A0A1D5RLL4	Transformation/transcription domain-associated protein OS=Mus musculus OX=10090 GN=Trrap PE=1 SV=1	0	6.414	1	3	3	3	1	3859	437.1	8.18	36	3
SFB-1	FALSE	High	Master Protein	P00493	Hypoxanthine-guanine phosphoribosyltransferase OS=Mus musculus OX=10090 GN=Hprt1 PE=1 SV=3	0	6.925	11	2	3	2	1	218	24.6	6.68	92	2
SFB-1	FALSE	High	Master Protein	Q9QZS3	Protein numb homolog OS=Mus musculus OX=10090 GN=Numb PE=1 SV=1	0	11.912	9	3	3	3	1	653	70.8	8.65	16	3
SFB-1	FALSE	High	Master Protein	Q61830	Macrophage mannose receptor 1 OS=Mus musculus OX=10090 GN=Mrc1 PE=1 SV=2	0	8.222	2	3	3	3	1	1456	164.9	6.83	16	3
SFB-1	FALSE	High	Master Protein	Q80TR8	DDB1- and CUL4-associated factor 1 OS=Mus musculus OX=10090 GN=Dcaf1 PE=1 SV=4	0	6.691	2	3	3	3	1	1506	168.8	5.08	52	3
SFB-1	FALSE	High	Master Protein	Q8BH59	Calcium-binding mitochondrial carrier protein Aralar1 OS=Mus musculus OX=10090 GN=Slc25a12 PE=1 SV=1	0	8.222	4	3	3	1	1	677	74.5	8.25	61	3
SFB-1	FALSE	High	Master Protein	P60898	DNA-directed RNA polymerase II subunit RPB9 OS=Mus musculus OX=10090 GN=Polr2i PE=1 SV=1	0	4.704	18	1	3	1	1	125	14.5	5.14	63	1
SFB-1	FALSE	High	Master Protein	P62305	Small nuclear ribonucleoprotein E OS=Mus musculus OX=10090 GN=Snrpe PE=1 SV=1	0	7.664	12	1	3	1	1	92	10.8	9.44	44	1
SFB-1	FALSE	High	Master Protein	Q71FD7	Filamin-binding LIM protein 1 OS=Mus musculus OX=10090 GN=Fblim1 PE=1 SV=2	0	10.462	10	2	3	2	1	375	41	6.51	51	2
SFB-1	FALSE	High	Master Protein	Q9WTX6	Cullin-1 OS=Mus musculus OX=10090 GN=Cul1 PE=1 SV=1	0	12.274	6	3	3	3	1	776	89.6	8	40	3
SFB-1	FALSE	High	Master Protein	Q99M87	DnaJ homolog subfamily A member 3, mitochondrial OS=Mus musculus OX=10090 GN=Dnaja3 PE=1 SV=1	0	6.889	6	2	3	2	1	480	52.4	9.22	14	2
SFB-1	FALSE	High	Master Protein	Q91YW3	DnaJ homolog subfamily C member 3 OS=Mus musculus OX=10090 GN=Dnajc3 PE=1 SV=1	0	9.401	11	3	3	3	1	504	57.4	5.85	25	3
SFB-1	FALSE	High	Master Protein	Q9R0E1	Multifunctional procollagen lysine hydroxylase and glycosyltransferase LH3 OS=Mus musculus OX=10090 GN=Plod3 PE=1 SV=1	0	11.048	4	3	3	3	1	741	84.9	6.23	85	3
SFB-1	FALSE	High	Master Protein	P23242	Gap junction alpha-1 protein OS=Mus musculus OX=10090 GN=Gja1 PE=1 SV=2	0	9.145	7	1	3	1	1	382	43	8.76	59	1
SFB-1	FALSE	High	Master Protein	Q8C4J7	Transducin beta-like protein 3 OS=Mus musculus OX=10090 GN=Tbl3 PE=2 SV=1	0	10.619	5	3	3	3	1	801	88.2	6.81	72	3
SFB-1	FALSE	High	Master Protein	P49615	Cyclin-dependent-like kinase 5 OS=Mus musculus OX=10090 GN=Cdk5 PE=1 SV=1	0	12.304	15	3	3	3	1	292	33.3	7.66	53	3
SFB-1	FALSE	High	Master Protein	P60670	Nuclear protein localization protein 4 homolog OS=Mus musculus OX=10090 GN=Nploc4 PE=1 SV=3	0	7.025	6	3	3	3	1	608	68	6.46	0	3
SFB-1	FALSE	High	Master Protein	Q9D880	Mitochondrial import inner membrane translocase subunit TIM50 OS=Mus musculus OX=10090 GN=Timm50 PE=1 SV=1	0	4.262	3	1	3	1	1	353	39.8	8.13	101	1
SFB-1	FALSE	High	Master Protein	Q9R0P5	Destrin OS=Mus musculus OX=10090 GN=Dstn PE=1 SV=3	0	16.55	15	2	3	2	1	165	18.5	7.97	106	2
SFB-1	FALSE	High	Master Protein	Q9Z1J3	Cysteine desulfurase, mitochondrial OS=Mus musculus OX=10090 GN=Nfs1 PE=1 SV=3	0	7.418	5	2	3	2	1	459	50.5	8.16	80	2
SFB-1	FALSE	High	Master Protein	B2RXQ2	Ppfia1 protein OS=Mus musculus OX=10090 GN=Ppfia1 PE=1 SV=1	0	11.218	3	3	3	3	1	1266	142.6	6.25	78	3
SFB-1	FALSE	High	Master Protein	O08582	GTP-binding protein 1 OS=Mus musculus OX=10090 GN=Gtpbp1 PE=1 SV=2	0	9.586	5	3	3	3	1	668	72.3	8.29	49	3
SFB-1	FALSE	High	Master Protein	A0A0J9YUD5	Nucleoporin 205 OS=Mus musculus OX=10090 GN=Nup205 PE=1 SV=1	0	6.879	2	3	3	3	1	2061	233	6.62	22	3
SFB-1	FALSE	High	Master Protein	Q8CEC0	Nuclear pore complex protein Nup88 OS=Mus musculus OX=10090 GN=Nup88 PE=1 SV=1	0.001	3.92	3	2	3	2	1	753	84.9	6.27	56	2
SFB-1	FALSE	High	Master Protein	Q9D4H8	Cullin-2 OS=Mus musculus OX=10090 GN=Cul2 PE=1 SV=2	0	4.275	4	3	3	3	1	745	86.8	7.01	23	3
SFB-1	FALSE	High	Master Protein	P70336	Rho-associated protein kinase 2 OS=Mus musculus OX=10090 GN=Rock2 PE=1 SV=1	0	10.671	3	3	3	2	1	1388	160.5	5.99	35	3
SFB-1	FALSE	High	Master Protein	A7TU71	Protein Shroom2 OS=Mus musculus OX=10090 GN=Shroom2 PE=1 SV=1	0	7.5	3	2	3	2	1	1487	165.2	6.7	30	2
SFB-1	FALSE	High	Master Protein	P48722	Heat shock 70 kDa protein 4L OS=Mus musculus OX=10090 GN=Hspa4l PE=1 SV=2	0	5.834	3	2	3	2	1	838	94.3	5.74	46	2
SFB-1	FALSE	High	Master Protein	Q9ES74	Serine/threonine-protein kinase Nek7 OS=Mus musculus OX=10090 GN=Nek7 PE=1 SV=1	0	8.684	9	2	3	2	1	302	34.5	8.25	59	2
SFB-1	FALSE	High	Master Protein	Q9D9V3	Ethylmalonyl-CoA decarboxylase OS=Mus musculus OX=10090 GN=Echdc1 PE=1 SV=2	0	5.243	7	2	3	2	1	322	35.4	7.01	22	2
SFB-1	FALSE	High	Master Protein	Q3V1D3	AMP deaminase 1 OS=Mus musculus OX=10090 GN=Ampd1 PE=1 SV=2	0	11.776	6	3	3	3	1	745	86.1	6.92	20	3
SFB-1	FALSE	High	Master Protein	Q9CQC7	NADH dehydrogenase [ubiquinone] 1 beta subcomplex subunit 4 OS=Mus musculus OX=10090 GN=Ndufb4 PE=1 SV=3	0	8.964	28	2	3	2	1	129	15.1	9.89	104	2
SFB-1	FALSE	High	Master Protein	Q99JZ4	GTP-binding protein SAR1a OS=Mus musculus OX=10090 GN=Sar1a PE=1 SV=1	0	8.626	12	2	3	2	1	198	22.4	6.68	77	2
SFB-1	FALSE	High	Master Protein	Q9Z2X1	Heterogeneous nuclear ribonucleoprotein F OS=Mus musculus OX=10090 GN=Hnrnpf PE=1 SV=3	0	9.027	9	2	3	1	1	415	45.7	5.49	56	2
SFB-1	FALSE	High	Master Protein	D3Z5N6	Zinc finger protein ubi-d4 OS=Mus musculus OX=10090 GN=Dpf2 PE=1 SV=1	0	7.573	6	2	3	2	1	405	45.8	7.14	0	2
SFB-1	FALSE	High	Master Protein	O70585	Dystrobrevin beta OS=Mus musculus OX=10090 GN=Dtnb PE=1 SV=3	0	4.797	3	2	3	2	1	659	74.4	8.62	34	2
SFB-1	FALSE	High	Master Protein	O54825	Bystin OS=Mus musculus OX=10090 GN=Bysl PE=1 SV=3	0	8.173	6	3	3	3	1	436	49.8	7.78	31	3
SFB-1	FALSE	High	Master Protein	E9QMV2	Costars family protein ABRACL OS=Mus musculus OX=10090 GN=Abracl PE=1 SV=1	0	14.721	31	2	3	2	1	81	9.1	5.8	53	2
SFB-1	FALSE	High	Master Protein	Q91V76	Ester hydrolase C11orf54 homolog OS=Mus musculus OX=10090 PE=1 SV=1	0	11.999	12	3	3	3	1	315	35	6.29	49	3
SFB-1	FALSE	High	Master Protein	P03975	IgE-binding protein OS=Mus musculus OX=10090 GN=Iap PE=2 SV=1	0	13.175	9	3	3	3	1	557	62.7	9.31	82	3
SFB-1	FALSE	High	Master Protein	P48453	Serine/threonine-protein phosphatase 2B catalytic subunit beta isoform OS=Mus musculus OX=10090 GN=Ppp3cb PE=1 SV=2	0	10.625	7	3	3	2	1	525	59.1	5.91	66	3
SFB-1	FALSE	High	Master Protein	Q9R0H0	Peroxisomal acyl-coenzyme A oxidase 1 OS=Mus musculus OX=10090 GN=Acox1 PE=1 SV=5	0	11.228	7	3	3	3	1	661	74.6	8.48	28	3
SFB-1	FALSE	High	Master Protein	Q99JW5	Epithelial cell adhesion molecule OS=Mus musculus OX=10090 GN=Epcam PE=1 SV=1	0	10.576	11	2	3	2	1	315	35	5.95	73	2
SFB-1	FALSE	High	Master Protein	Q9CPY7	Cytosol aminopeptidase OS=Mus musculus OX=10090 GN=Lap3 PE=1 SV=3	0	8.873	7	3	3	3	1	519	56.1	7.72	37	3
SFB-1	FALSE	High	Master Protein	Q9D0F6	Replication factor C subunit 5 OS=Mus musculus OX=10090 GN=Rfc5 PE=1 SV=1	0	11.769	13	3	3	3	1	339	38.1	7.81	85	3
SFB-1	FALSE	High	Master Protein	A0A494BB75	WD repeat-containing protein 26 OS=Mus musculus OX=10090 GN=Wdr26 PE=1 SV=1	0	7.714	4	3	3	3	1	729	78.5	6.34	15	3
SFB-1	FALSE	High	Master Protein	Q3U3V1	Coagulation factor X OS=Mus musculus OX=10090 GN=F10 PE=1 SV=1	0	10.029	8	3	3	3	1	493	55.2	5.64	39	3
SFB-1	FALSE	High	Master Protein	Q63850	Nuclear pore glycoprotein p62 OS=Mus musculus OX=10090 GN=Nup62 PE=1 SV=2	0	9.469	7	2	3	2	1	526	53.2	5.31	49	2
SFB-1	FALSE	High	Master Protein	A0A5F8MPY3	Non-specific protein-tyrosine kinase OS=Mus musculus OX=10090 GN=Ptk2 PE=1 SV=1	0.001	4.044	2	2	3	2	1	1093	123.7	6.68	21	2
SFB-1	FALSE	High	Master Protein	Q6PIP5	NudC domain-containing protein 1 OS=Mus musculus OX=10090 GN=Nudcd1 PE=1 SV=2	0	6.35	5	2	3	2	1	582	66.7	5.3	61	2
SFB-1	FALSE	High	Master Protein	A0A3B2WCL5	Ran-binding protein 3 OS=Mus musculus OX=10090 GN=Ranbp3 PE=1 SV=1	0	6.441	4	2	3	2	1	558	59.3	4.94	41	2
SFB-1	FALSE	High	Master Protein	Q99LH1	Nucleolar GTP-binding protein 2 OS=Mus musculus OX=10090 GN=Gnl2 PE=1 SV=2	0	9.21	3	2	3	2	1	728	83.3	9.2	48	2
SFB-1	FALSE	High	Master Protein	Q91W50	Cold shock domain-containing protein E1 OS=Mus musculus OX=10090 GN=Csde1 PE=1 SV=1	0	8.655	4	3	3	3	1	798	88.7	6.37	33	3
SFB-1	FALSE	High	Master Protein	D3Z5G7	Carboxylic ester hydrolase OS=Mus musculus OX=10090 GN=Ces1b PE=1 SV=1	0	7.835	4	2	3	2	1	567	62.2	5.22	104	2
SFB-1	FALSE	High	Master Protein	K4DI59	DNA ligase OS=Mus musculus OX=10090 GN=Lig3 PE=1 SV=1	0	7.026	2	3	3	3	1	1016	113.1	8.98	0	3
SFB-1	FALSE	High	Master Protein	Q9D2C2	Protein SAAL1 OS=Mus musculus OX=10090 GN=Saal1 PE=1 SV=1	0	9.475	5	2	3	2	1	474	52.7	4.53	52	2
SFB-1	FALSE	High	Master Protein	G5E8I8	Calcium homeostasis endoplasmic reticulum protein OS=Mus musculus OX=10090 GN=Cherp PE=1 SV=2	0	7.926	2	2	3	2	1	949	107.6	9.33	48	2
SFB-1	FALSE	High	Master Protein	E9PUR0	Ankyrin repeat and KH domain-containing 1 OS=Mus musculus OX=10090 GN=Ankhd1 PE=1 SV=1	0	9.158	1	3	3	3	1	2548	269.5	5.87	19	3
SFB-1	FALSE	High	Master Protein	Q61081	Hsp90 co-chaperone Cdc37 OS=Mus musculus OX=10090 GN=Cdc37 PE=1 SV=1	0	8.253	6	2	3	2	1	379	44.6	5.34	70	2
SFB-1	FALSE	High	Master Protein	D3Z5I1	Zinc finger CCCH-type antiviral protein 1 OS=Mus musculus OX=10090 GN=Zc3hav1 PE=1 SV=1	0	5.115	1	1	3	1	1	996	112.5	8.07	63	1
SFB-1	FALSE	High	Master Protein	Q924B0	Inositol-1-monophosphatase OS=Mus musculus OX=10090 GN=Impa1 PE=1 SV=1	0	8.381	11	2	3	2	1	277	30.4	5.19	51	2
SFB-1	FALSE	High	Master Protein	F6TVX7	Phosphatidylserine decarboxylase (Fragment) OS=Mus musculus OX=10090 GN=Gm20671 PE=3 SV=1	0.002	2.832	1	1	3	1	1	576	64.3	9.47	41	1
SFB-1	FALSE	High	Master Protein	Q9Z1M8	Protein Red OS=Mus musculus OX=10090 GN=Ik PE=1 SV=2	0	9.117	5	3	3	3	1	557	65.6	6.64	44	3
SFB-1	FALSE	High	Master Protein	Q9WTX5	S-phase kinase-associated protein 1 OS=Mus musculus OX=10090 GN=Skp1 PE=1 SV=3	0	10.899	25	2	3	2	1	163	18.7	4.54	116	2
SFB-1	FALSE	High	Master Protein	Q8VDP3	[F-actin]-monooxygenase MICAL1 OS=Mus musculus OX=10090 GN=Mical1 PE=1 SV=1	0	10.945	3	3	3	3	1	1048	116.7	6.05	40	3
SFB-1	FALSE	High	Master Protein	Q921K8	TRPM8 channel-associated factor 2 OS=Mus musculus OX=10090 GN=Tcaf2 PE=1 SV=1	0	6.887	2	2	3	2	1	919	101.5	6.52	44	2
SFB-1	FALSE	High	Master Protein	P61226	Ras-related protein Rap-2b OS=Mus musculus OX=10090 GN=Rap2b PE=1 SV=1	0.001	3.66	5	1	3	1	1	183	20.5	4.81	39	1
SFB-1	FALSE	High	Master Protein	P60766	Cell division control protein 42 homolog OS=Mus musculus OX=10090 GN=Cdc42 PE=1 SV=2	0	5.308	9	1	3	1	1	191	21.2	6.55	94	1
SFB-1	FALSE	High	Master Protein	B9EI38	RalBP1-associated Eps domain-containing protein 2 OS=Mus musculus OX=10090 GN=Reps2 PE=1 SV=1	0	9.645	6	3	3	2	1	648	70.6	7.25	41	3
SFB-1	FALSE	High	Master Protein	P41241	Tyrosine-protein kinase CSK OS=Mus musculus OX=10090 GN=Csk PE=1 SV=2	0.001	3.749	4	2	3	2	1	450	50.7	7.06	35	2
SFB-1	FALSE	High	Master Protein	Q9EPN1	Neurobeachin OS=Mus musculus OX=10090 GN=Nbea PE=1 SV=1	0	9.508	1	3	3	2	1	2936	326.5	6.2	50	3
SFB-1	FALSE	High	Master Protein	Q8R3N6	THO complex subunit 1 OS=Mus musculus OX=10090 GN=Thoc1 PE=1 SV=1	0	10.136	5	3	3	3	1	657	75.4	4.97	33	3
SFB-1	FALSE	High	Master Protein	Q3UHJ0	AP2-associated protein kinase 1 OS=Mus musculus OX=10090 GN=Aak1 PE=1 SV=2	0	15.683	6	3	3	3	1	959	103.3	6.7	56	3
SFB-1	FALSE	High	Master Protein	Q6ZPR5	Sphingomyelin phosphodiesterase 4 OS=Mus musculus OX=10090 GN=Smpd4 PE=1 SV=2	0	6.873	3	2	3	2	1	823	93.2	8.13	88	2
SFB-1	FALSE	High	Master Protein	Q91YH5	Atlastin-3 OS=Mus musculus OX=10090 GN=Atl3 PE=1 SV=1	0	10.967	11	3	3	3	1	541	60.5	6.1	29	3
SFB-1	FALSE	High	Master Protein	P63028	Translationally-controlled tumor protein OS=Mus musculus OX=10090 GN=Tpt1 PE=1 SV=1	0	15.949	23	3	3	3	1	172	19.5	4.86	107	3
SFB-1	FALSE	High	Master Protein	A0A286YCG8	Signal sequence receptor subunit alpha OS=Mus musculus OX=10090 GN=Ssr1 PE=1 SV=1	0.001	3.069	3	1	3	1	1	318	35.5	4.44	58	1
SFB-1	FALSE	High	Master Protein	Q8C2E7	WASH complex subunit 5 OS=Mus musculus OX=10090 GN=Washc5 PE=1 SV=2	0	5.449	3	3	3	3	1	1159	134	7.12	16	3
SFB-1	FALSE	High	Master Protein	Q9D6M3	Mitochondrial glutamate carrier 1 OS=Mus musculus OX=10090 GN=Slc25a22 PE=1 SV=1	0	5.422	7	2	3	2	1	323	34.6	9.09	38	2
SFB-1	FALSE	High	Master Protein	Q91X72	Hemopexin OS=Mus musculus OX=10090 GN=Hpx PE=1 SV=2	0	8.981	8	3	3	3	1	460	51.3	7.8	47	3
SFB-1	FALSE	High	Master Protein	P97429	Annexin A4 OS=Mus musculus OX=10090 GN=Anxa4 PE=1 SV=4	0	13.91	14	3	3	3	1	319	35.9	5.57	91	3
SFB-1	FALSE	High	Master Protein	Q91V88	Nephronectin OS=Mus musculus OX=10090 GN=Npnt PE=1 SV=1	0	13.111	7	3	3	3	1	561	61.5	8.35	83	3
SFB-1	FALSE	High	Master Protein	Q64514	Tripeptidyl-peptidase 2 OS=Mus musculus OX=10090 GN=Tpp2 PE=1 SV=3	0	10.011	4	3	3	3	1	1262	139.8	6.58	41	3
SFB-1	FALSE	High	Master Protein	P62320	Small nuclear ribonucleoprotein Sm D3 OS=Mus musculus OX=10090 GN=Snrpd3 PE=1 SV=1	0	7.579	15	2	3	2	1	126	13.9	10.32	31	2
SFB-1	FALSE	High	Master Protein	A2ALS4	Rap1 GTPase-activating protein 1 OS=Mus musculus OX=10090 GN=Rap1gap PE=1 SV=1	0	9.896	5	3	3	3	1	729	81.2	7.09	47	3
SFB-1	FALSE	High	Master Protein	Q9R1T2	SUMO-activating enzyme subunit 1 OS=Mus musculus OX=10090 GN=Sae1 PE=1 SV=1	0	8.991	10	2	3	2	1	350	38.6	5.36	94	2
SFB-1	FALSE	High	Master Protein	Q9Z2U0	Proteasome subunit alpha type-7 OS=Mus musculus OX=10090 GN=Psma7 PE=1 SV=1	0	14.257	19	3	3	3	1	248	27.8	8.46	84	3
SFB-1	FALSE	High	Master Protein	P01831	Thy-1 membrane glycoprotein OS=Mus musculus OX=10090 GN=Thy1 PE=1 SV=1	0	13.937	23	3	3	3	1	162	18.1	8.97	40	3
SFB-1	FALSE	High	Master Protein	Q9JIG7	Coiled-coil domain-containing protein 22 OS=Mus musculus OX=10090 GN=Ccdc22 PE=1 SV=1	0	6.177	6	3	3	3	1	627	70.8	6.01	22	3
SFB-1	FALSE	High	Master Protein	Q9DCX2	ATP synthase subunit d, mitochondrial OS=Mus musculus OX=10090 GN=Atp5pd PE=1 SV=3	0	12.734	28	3	3	3	1	161	18.7	5.69	72	3
SFB-1	FALSE	High	Master Protein	Q8BP67	60S ribosomal protein L24 OS=Mus musculus OX=10090 GN=Rpl24 PE=1 SV=2	0	9.703	8	1	3	1	1	157	17.8	11.25	122	1
SFB-1	FALSE	High	Master Protein	Q9CXF4	TBC1 domain family member 15 OS=Mus musculus OX=10090 GN=Tbc1d15 PE=1 SV=1	0	7.038	3	2	3	2	1	671	76.5	5.3	39	2
SFB-1	FALSE	High	Master Protein	Q8BHF7	CDP-diacylglycerol--glycerol-3-phosphate 3-phosphatidyltransferase, mitochondrial OS=Mus musculus OX=10090 GN=Pgs1 PE=1 SV=1	0	11.476	7	3	3	3	1	553	62.5	8.9	62	3
SFB-1	FALSE	High	Master Protein	A2A841	Band 4.1 OS=Mus musculus OX=10090 GN=Epb41 PE=1 SV=1	0	11.651	4	3	3	3	1	869	97.2	5.49	51	3
SFB-1	FALSE	High	Master Protein	P30681	High mobility group protein B2 OS=Mus musculus OX=10090 GN=Hmgb2 PE=1 SV=3	0	9.89	12	2	3	2	1	210	24.1	7.31	60	2
SFB-1	FALSE	High	Master Protein	Q3V3R1	Monofunctional C1-tetrahydrofolate synthase, mitochondrial OS=Mus musculus OX=10090 GN=Mthfd1l PE=1 SV=2	0	7.361	4	3	3	3	1	977	105.7	7.02	30	3
SFB-1	FALSE	High	Master Protein	Q99MQ4	Asporin OS=Mus musculus OX=10090 GN=Aspn PE=1 SV=1	0	4.19	5	2	3	2	1	373	42.5	8.57	25	2
SFB-1	FALSE	High	Master Protein	P10922	Histone H1.0 OS=Mus musculus OX=10090 GN=H1-0 PE=2 SV=4	0	8.073	7	1	3	1	1	194	20.8	10.9	44	1
SFB-1	FALSE	High	Master Protein	Q99K85	Phosphoserine aminotransferase OS=Mus musculus OX=10090 GN=Psat1 PE=1 SV=1	0	7.457	8	3	3	3	1	370	40.4	8.03	60	3
SFB-1	FALSE	High	Master Protein	Q9D379	Epoxide hydrolase 1 OS=Mus musculus OX=10090 GN=Ephx1 PE=1 SV=2	0	8.001	9	3	3	3	1	455	52.5	8.35	18	3
SFB-1	FALSE	Medium	Master Protein	Q00560	Interleukin-6 receptor subunit beta OS=Mus musculus OX=10090 GN=Il6st PE=1 SV=2	0.026	1.224	2	1	3	1	1	917	102.4	5.52	0	1
SFB-1	FALSE	High	Master Protein	Q9R0E2	Procollagen-lysine,2-oxoglutarate 5-dioxygenase 1 OS=Mus musculus OX=10090 GN=Plod1 PE=1 SV=1	0	8.321	3	2	3	2	1	728	83.5	6.54	69	2
SFB-1	FALSE	High	Master Protein	E9QP99	Golgin subfamily A member 3 OS=Mus musculus OX=10090 GN=Golga3 PE=1 SV=1	0	9.838	2	3	3	3	1	1487	167.2	5.38	37	3
SFB-1	FALSE	High	Master Protein	P63328	Serine/threonine-protein phosphatase 2B catalytic subunit alpha isoform OS=Mus musculus OX=10090 GN=Ppp3ca PE=1 SV=1	0	8.318	4	2	3	1	1	521	58.6	5.86	68	2
SFB-1	FALSE	High	Master Protein	P07309	Transthyretin OS=Mus musculus OX=10090 GN=Ttr PE=1 SV=1	0	8.771	16	2	3	2	1	147	15.8	6.16	104	2
SFB-1	FALSE	High	Master Protein	O88983	Syntaxin-8 OS=Mus musculus OX=10090 GN=Stx8 PE=1 SV=1	0.009	1.817	3	1	3	1	1	236	26.9	5.01	50	1
SFB-1	FALSE	High	Master Protein	P62317	Small nuclear ribonucleoprotein Sm D2 OS=Mus musculus OX=10090 GN=Snrpd2 PE=1 SV=1	0	7.679	31	3	3	3	1	118	13.5	9.91	53	3
SFB-1	FALSE	High	Master Protein	Q6P549	Phosphatidylinositol 3,4,5-trisphosphate 5-phosphatase 2 OS=Mus musculus OX=10090 GN=Inppl1 PE=1 SV=1	0	10.62	4	3	3	3	1	1257	138.9	6.54	60	3
SFB-1	FALSE	High	Master Protein	P56135	ATP synthase subunit f, mitochondrial OS=Mus musculus OX=10090 GN=Atp5mf PE=1 SV=3	0	8.937	26	2	3	2	1	88	10.3	9.95	53	2
SFB-1	FALSE	High	Master Protein	P63158	High mobility group protein B1 OS=Mus musculus OX=10090 GN=Hmgb1 PE=1 SV=2	0	11.008	7	2	3	2	1	215	24.9	5.74	88	2
SFB-1	FALSE	High	Master Protein	Q8BKG3	Inactive tyrosine-protein kinase 7 OS=Mus musculus OX=10090 GN=Ptk7 PE=1 SV=1	0	7.534	3	3	3	3	1	1062	117.5	6.84	16	3
SFB-1	FALSE	High	Master Protein	Q9DCW4	Electron transfer flavoprotein subunit beta OS=Mus musculus OX=10090 GN=Etfb PE=1 SV=3	0	5.843	7	2	3	2	1	255	27.6	8.1	28	2
SFB-1	FALSE	High	Master Protein	Q8CB44	GRAM domain-containing protein 4 OS=Mus musculus OX=10090 GN=Gramd4 PE=1 SV=1	0	9.794	7	3	3	3	1	633	72.2	9.07	17	3
SFB-1	FALSE	High	Master Protein	Q9CPP0	Nucleoplasmin-3 OS=Mus musculus OX=10090 GN=Npm3 PE=1 SV=3	0	6.358	9	1	3	1	1	175	19	4.82	31	1
SFB-1	FALSE	High	Master Protein	Q3U308	Cytoplasmic tRNA 2-thiolation protein 2 OS=Mus musculus OX=10090 GN=Ctu2 PE=1 SV=1	0	7.882	4	2	3	2	1	514	56.1	7.08	63	2
SFB-1	FALSE	High	Master Protein	Q3UUU2	Far upstream element-binding protein 1 OS=Mus musculus OX=10090 GN=Fubp1 PE=1 SV=1	0	6.715	4	3	3	2	1	700	74.4	7.74	51	3
SFB-1	FALSE	High	Master Protein	O70492	Sorting nexin-3 OS=Mus musculus OX=10090 GN=Snx3 PE=1 SV=3	0	5.961	13	2	3	1	1	162	18.7	8.66	0	2
SFB-1	FALSE	High	Master Protein	E9QKE4	Rab3 GTPase-activating protein non-catalytic subunit OS=Mus musculus OX=10090 GN=Rab3gap2 PE=1 SV=1	0	7.097	2	2	3	2	1	1387	154.5	6.07	38	2
SFB-1	FALSE	High	Master Protein	A2A4P0	ATP-dependent RNA helicase DHX8 OS=Mus musculus OX=10090 GN=Dhx8 PE=2 SV=1	0	7.498	3	2	3	1	1	1244	142.5	8.12	33	2
SFB-1	FALSE	High	Master Protein	Q9D0J4	ADP-ribosylation factor-like protein 2 OS=Mus musculus OX=10090 GN=Arl2 PE=1 SV=1	0	7.757	11	2	3	2	1	184	20.9	5.96	51	2
SFB-1	FALSE	High	Master Protein	Q8C8K1	Receptor protein-tyrosine kinase OS=Mus musculus OX=10090 GN=Ephb4 PE=1 SV=1	0	6.27	2	2	3	1	1	996	109.7	7.03	40	2
SFB-1	FALSE	High	Master Protein	P06801	NADP-dependent malic enzyme OS=Mus musculus OX=10090 GN=Me1 PE=1 SV=2	0	8.266	7	3	3	3	1	572	63.9	7.44	41	3
SFB-1	FALSE	High	Master Protein	P62046	Leucine-rich repeat and calponin homology domain-containing protein 1 OS=Mus musculus OX=10090 GN=Lrch1 PE=1 SV=2	0	10.135	6	3	3	3	1	709	79	6.13	16	3
SFB-1	FALSE	High	Master Protein	P70335	Rho-associated protein kinase 1 OS=Mus musculus OX=10090 GN=Rock1 PE=1 SV=1	0	5.5	2	3	3	2	1	1354	158.1	5.86	34	3
SFB-1	FALSE	High	Master Protein	Q9Z1A1	TFG protein OS=Mus musculus OX=10090 GN=Tfg PE=1 SV=1	0	11.285	11	2	3	2	1	397	43	5.1	59	2
SFB-1	FALSE	High	Master Protein	P31324	cAMP-dependent protein kinase type II-beta regulatory subunit OS=Mus musculus OX=10090 GN=Prkar2b PE=1 SV=3	0	9.781	8	3	3	2	1	416	46.1	4.98	34	3
SFB-1	FALSE	High	Master Protein	Q8BPM0	Disheveled-associated activator of morphogenesis 1 OS=Mus musculus OX=10090 GN=Daam1 PE=1 SV=4	0	10.461	4	3	3	3	1	1077	123.3	7.46	21	3
SFB-1	FALSE	High	Master Protein	A0A0R4J293	Protein-glutamine gamma-glutamyltransferase K OS=Mus musculus OX=10090 GN=Tgm1 PE=1 SV=1	0	9.124	5	3	3	3	1	815	89.7	6.58	46	3
SFB-1	FALSE	High	Master Protein	A0A2I3BQV5	Exportin-7 OS=Mus musculus OX=10090 GN=Xpo7 PE=1 SV=1	0	11.748	4	3	3	3	1	1088	123.9	6.54	49	3
SFB-1	FALSE	High	Master Protein	Q9JLN9	Serine/threonine-protein kinase mTOR OS=Mus musculus OX=10090 GN=Mtor PE=1 SV=2	0	7.393	1	2	3	2	1	2549	288.6	7.17	51	2
SFB-1	FALSE	High	Master Protein	Q3V2H3	Sorting nexin-12 OS=Mus musculus OX=10090 GN=Snx12 PE=1 SV=1	0.001	3.25	9	2	3	1	1	170	19.8	8.44	23	2
SFB-1	FALSE	High	Master Protein	O54962	Barrier-to-autointegration factor OS=Mus musculus OX=10090 GN=Banf1 PE=1 SV=1	0	11.24	27	1	3	1	1	89	10.1	6.09	30	1
SFB-1	FALSE	High	Master Protein	P54731	FAS-associated factor 1 OS=Mus musculus OX=10090 GN=Faf1 PE=1 SV=2	0	6.672	4	2	3	2	1	649	73.8	4.86	32	2
SFB-1	FALSE	High	Master Protein	S4R1M2	Scaffold attachment factor B1 OS=Mus musculus OX=10090 GN=Safb PE=1 SV=1	0	10.219	5	3	3	3	1	939	105.3	5.38	69	3
SFB-1	FALSE	High	Master Protein	Q80U93	Nuclear pore complex protein Nup214 OS=Mus musculus OX=10090 GN=Nup214 PE=1 SV=2	0	6.607	1	2	3	2	1	2085	212.8	7.08	83	2
SFB-1	FALSE	High	Master Protein	A8DIL0	Galectin OS=Mus musculus OX=10090 GN=Lgals8 PE=1 SV=1	0	9.909	8	2	3	2	1	325	37	8.95	78	2
SFB-1	FALSE	High	Master Protein	O89001	Carboxypeptidase D OS=Mus musculus OX=10090 GN=Cpd PE=1 SV=2	0	7.381	2	3	3	3	1	1377	152.3	6.18	0	3
SFB-1	FALSE	High	Master Protein	P21614	Vitamin D-binding protein OS=Mus musculus OX=10090 GN=Gc PE=1 SV=2	0	10.531	7	3	3	3	1	476	53.6	5.5	49	3
SFB-1	FALSE	High	Master Protein	Q6ZWZ7	60S ribosomal protein L17 OS=Mus musculus OX=10090 GN=Rpl17 PE=1 SV=1	0	10.96	13	2	3	2	1	184	21.4	10.18	67	2
SFB-1	FALSE	High	Master Protein	Q8R307	Vacuolar protein sorting-associated protein 18 homolog OS=Mus musculus OX=10090 GN=Vps18 PE=1 SV=2	0	9.487	4	3	3	3	1	973	110.1	6.09	20	3
SFB-1	FALSE	High	Master Protein	Q9JKK7	Tropomodulin-2 OS=Mus musculus OX=10090 GN=Tmod2 PE=1 SV=2	0	10.388	10	2	3	2	1	351	39.5	5.35	25	2
SFB-1	FALSE	High	Master Protein	Q99PP7	E3 ubiquitin-protein ligase TRIM33 OS=Mus musculus OX=10090 GN=Trim33 PE=1 SV=2	0	7.914	3	3	3	3	1	1142	123.8	6.74	44	3
SFB-1	FALSE	High	Master Protein	Q3TB82	Pleckstrin homology domain-containing family F member 1 OS=Mus musculus OX=10090 GN=Plekhf1 PE=2 SV=1	0	7.116	8	2	3	2	1	279	31.1	8.1	37	2
SFB-1	FALSE	High	Master Protein	Q9CR00	26S proteasome non-ATPase regulatory subunit 9 OS=Mus musculus OX=10090 GN=Psmd9 PE=1 SV=1	0	6.814	10	2	3	2	1	222	24.7	6.43	0	2
SFB-1	FALSE	High	Master Protein	P62827	GTP-binding nuclear protein Ran OS=Mus musculus OX=10090 GN=Ran PE=1 SV=3	0	6.705	13	2	3	2	1	216	24.4	7.49	60	2
SFB-1	FALSE	High	Master Protein	Q5SRX1	TOM1-like protein 2 OS=Mus musculus OX=10090 GN=Tom1l2 PE=1 SV=1	0	15.254	9	2	3	2	1	507	55.6	4.82	122	2
SFB-1	FALSE	High	Master Protein	A0A0R4J2B2	BTB/POZ domain-containing protein KCTD12 OS=Mus musculus OX=10090 GN=Kctd12 PE=1 SV=1	0	8.028	7	2	3	2	1	327	35.9	5.81	55	2
SFB-1	FALSE	High	Master Protein	Q9QYJ0	DnaJ homolog subfamily A member 2 OS=Mus musculus OX=10090 GN=Dnaja2 PE=1 SV=1	0	11.732	10	3	3	3	1	412	45.7	6.48	36	3
SFB-1	FALSE	High	Master Protein	Q19LI2	Alpha-1B-glycoprotein OS=Mus musculus OX=10090 GN=A1bg PE=1 SV=1	0	9.144	4	2	3	2	1	512	56.5	6.79	90	2
SFB-1	FALSE	High	Master Protein	Q9DCE5	p21-activated protein kinase-interacting protein 1 OS=Mus musculus OX=10090 GN=Pak1ip1 PE=1 SV=2	0	9.846	10	3	3	3	1	382	42.1	8.47	51	3
SFB-1	FALSE	High	Master Protein	P08030	Adenine phosphoribosyltransferase OS=Mus musculus OX=10090 GN=Aprt PE=1 SV=2	0	11.582	22	3	3	3	1	180	19.7	6.79	114	3
SFB-1	FALSE	High	Master Protein	A2AGT5	Cytoskeleton-associated protein 5 OS=Mus musculus OX=10090 GN=Ckap5 PE=1 SV=1	0	8.024	2	3	3	3	1	2032	225.5	7.96	49	3
SFB-1	FALSE	High	Master Protein	Q8R2Y8	Peptidyl-tRNA hydrolase 2, mitochondrial OS=Mus musculus OX=10090 GN=Ptrh2 PE=1 SV=1	0	4.655	12	1	3	1	1	181	19.5	7.42	51	1
SFB-1	FALSE	High	Master Protein	P97807	Fumarate hydratase, mitochondrial OS=Mus musculus OX=10090 GN=Fh PE=1 SV=3	0	9.14	9	3	3	3	1	507	54.3	9.04	43	3
SFB-1	FALSE	High	Master Protein	O89112	Glutathione S-transferase LANCL1 OS=Mus musculus OX=10090 GN=Lancl1 PE=1 SV=1	0	6.236	5	2	3	2	1	399	45.3	7.77	0	2
SFB-1	FALSE	High	Master Protein	Q61136	Serine/threonine-protein kinase PRP4 homolog OS=Mus musculus OX=10090 GN=Prpf4b PE=1 SV=3	0.001	3.165	2	2	3	1	1	1007	116.9	10.23	28	2
SFB-1	FALSE	High	Master Protein	P24452	Macrophage-capping protein OS=Mus musculus OX=10090 GN=Capg PE=1 SV=2	0	11.08	15	3	3	3	1	352	39.2	7.2	49	3
SFB-1	FALSE	High	Master Protein	O35350	Calpain-1 catalytic subunit OS=Mus musculus OX=10090 GN=Capn1 PE=1 SV=1	0	7.873	5	2	3	2	1	713	82.1	5.87	29	2
SFB-1	FALSE	High	Master Protein	P45952	Medium-chain specific acyl-CoA dehydrogenase, mitochondrial OS=Mus musculus OX=10090 GN=Acadm PE=1 SV=1	0	6.175	8	3	3	3	1	421	46.5	8.37	18	3
SFB-1	FALSE	High	Master Protein	A0A0R4J0S4	Lethal(2) giant larvae protein homolog 1 OS=Mus musculus OX=10090 GN=Llgl1 PE=1 SV=1	0	9.166	3	3	3	3	1	1062	115.5	6.39	56	3
SFB-1	FALSE	High	Master Protein	G5E8S8	MAGUK p55 subfamily member 7 OS=Mus musculus OX=10090 GN=Mpp7 PE=1 SV=1	0	6.128	6	3	3	3	1	576	65.5	7.3	16	3
SFB-1	FALSE	High	Master Protein	P56546	C-terminal-binding protein 2 OS=Mus musculus OX=10090 GN=Ctbp2 PE=1 SV=2	0	11.309	9	3	3	3	1	445	48.9	6.95	37	3
SFB-1	FALSE	High	Master Protein	Q8C166	Copine-1 OS=Mus musculus OX=10090 GN=Cpne1 PE=1 SV=1	0	8.948	6	3	3	2	1	536	58.8	5.66	31	3
SFB-1	FALSE	High	Master Protein	Q9Z2N8	Actin-like protein 6A OS=Mus musculus OX=10090 GN=Actl6a PE=1 SV=2	0	10.562	6	2	3	2	1	429	47.4	5.6	56	2
SFB-1	FALSE	High	Master Protein	G3X957	Liprin-beta-2 OS=Mus musculus OX=10090 GN=Ppfibp2 PE=1 SV=1	0	14.843	5	3	3	2	1	882	98.6	6.27	77	3
SFB-1	FALSE	High	Master Protein	Q80YS6	Actin filament-associated protein 1 OS=Mus musculus OX=10090 GN=Afap1 PE=1 SV=1	0	4.883	4	3	3	3	1	731	80.6	8.68	39	3
SFB-1	FALSE	High	Master Protein	A0A087WR52	Arf-GAP domain and FG repeat-containing protein 1 (Fragment) OS=Mus musculus OX=10090 GN=Agfg1 PE=1 SV=1	0	7.641	7	2	3	2	1	580	60.1	8.4	36	2
SFB-1	FALSE	High	Master Protein	P42669	Transcriptional activator protein Pur-alpha OS=Mus musculus OX=10090 GN=Pura PE=1 SV=1	0.001	3.504	3	1	3	1	1	321	34.9	6.44	17	1
SFB-1	FALSE	High	Master Protein	Q99J77	Sialic acid synthase OS=Mus musculus OX=10090 GN=Nans PE=1 SV=1	0	12.732	10	2	3	2	1	359	40	7.06	121	2
SFB-1	FALSE	High	Master Protein	Q62189	U1 small nuclear ribonucleoprotein A OS=Mus musculus OX=10090 GN=Snrpa PE=1 SV=3	0	12.015	19	3	3	3	1	287	31.8	9.8	51	3
SFB-1	FALSE	High	Master Protein	P47791	Glutathione reductase, mitochondrial OS=Mus musculus OX=10090 GN=Gsr PE=1 SV=3	0	11.404	7	3	3	3	1	500	53.6	7.99	63	3
SFB-1	FALSE	High	Master Protein	H7BX01	Dynamin-like 120 kDa protein, form S1 OS=Mus musculus OX=10090 GN=Opa1 PE=1 SV=1	0	8.548	4	3	3	3	1	978	113.2	7.33	14	3
SFB-1	FALSE	High	Master Protein	Q3U3J1	2-oxoisovalerate dehydrogenase subunit alpha OS=Mus musculus OX=10090 GN=Bckdha PE=1 SV=1	0	12.322	9	3	3	3	1	446	50.7	8.06	44	3
SFB-1	FALSE	High	Master Protein	A0A2C9F2D2	Annexin OS=Mus musculus OX=10090 GN=Anxa7 PE=1 SV=1	0.003	2.612	2	1	3	1	1	485	52.2	5.52	0	1
SFB-1	FALSE	High	Master Protein	P62843	40S ribosomal protein S15 OS=Mus musculus OX=10090 GN=Rps15 PE=1 SV=2	0	6.607	22	3	3	3	1	145	17	10.39	39	3
SFB-1	FALSE	High	Master Protein	Q61205	Platelet-activating factor acetylhydrolase IB subunit alpha1 OS=Mus musculus OX=10090 GN=Pafah1b3 PE=1 SV=1	0.001	3.299	4	1	3	1	1	232	25.8	6.93	92	1
SFB-1	FALSE	High	Master Protein	Q8QZV7	Integrator complex subunit 13 OS=Mus musculus OX=10090 GN=IntS13 PE=1 SV=2	0	5.606	4	3	3	3	1	732	82.7	6.92	0	3
SFB-1	FALSE	High	Master Protein	Q01339	Beta-2-glycoprotein 1 OS=Mus musculus OX=10090 GN=Apoh PE=1 SV=1	0	5.274	5	2	3	2	1	345	38.6	8.22	54	2
SFB-1	FALSE	High	Master Protein	Q4FK66	Pre-mRNA-splicing factor 38A OS=Mus musculus OX=10090 GN=Prpf38a PE=1 SV=1	0	7.63	6	2	3	2	1	312	37.4	10.01	57	2
SFB-1	FALSE	High	Master Protein	Q8BZY3	RNA helicase OS=Mus musculus OX=10090 GN=Ddx19b PE=1 SV=1	0	9.548	8	3	3	3	1	494	55.6	8.54	22	3
SFB-1	FALSE	High	Master Protein	Q9CQ73	Plakophilin 2 OS=Mus musculus OX=10090 GN=Pkp2 PE=1 SV=1	0	8.027	6	3	3	3	1	795	88	9.33	23	3
SFB-1	FALSE	High	Master Protein	Q8K1B8	Fermitin family homolog 3 OS=Mus musculus OX=10090 GN=Fermt3 PE=1 SV=1	0	9.858	5	3	3	3	1	665	75.6	7.05	45	3
SFB-1	FALSE	High	Master Protein	Q68FL4	Putative adenosylhomocysteinase 3 OS=Mus musculus OX=10090 GN=Ahcyl2 PE=1 SV=1	0	5.646	4	2	3	2	1	613	66.9	7.36	36	2
SFB-1	FALSE	High	Master Protein	A0A0U1RP94	Non-specific serine/threonine protein kinase OS=Mus musculus OX=10090 GN=Csnk1g1 PE=1 SV=1	0	5.767	4	2	3	2	1	461	53	8.7	25	2
SFB-1	FALSE	High	Master Protein	J3QN31	Adenylosuccinate synthetase isozyme 1 OS=Mus musculus OX=10090 GN=Adssl1 PE=1 SV=1	0	11.303	8	3	3	3	1	480	52.7	8.19	52	3
SFB-1	FALSE	High	Master Protein	P61327	Protein mago nashi homolog OS=Mus musculus OX=10090 GN=Magoh PE=2 SV=1	0	4.786	19	2	3	2	1	146	17.2	6.11	28	2
SFB-1	FALSE	High	Master Protein	Q00519	Xanthine dehydrogenase/oxidase OS=Mus musculus OX=10090 GN=Xdh PE=1 SV=5	0	8.381	2	2	3	2	1	1335	146.5	7.56	49	2
SFB-1	FALSE	High	Master Protein	Q61033	Lamina-associated polypeptide 2, isoforms alpha/zeta OS=Mus musculus OX=10090 GN=Tmpo PE=1 SV=4	0	7.839	3	2	3	1	1	693	75.1	8.05	88	2
SFB-1	FALSE	High	Master Protein	Q6ZWQ7	Signal peptidase complex subunit 3 OS=Mus musculus OX=10090 GN=Spcs3 PE=1 SV=1	0	6.704	13	2	3	2	1	180	20.3	8.62	56	2
SFB-1	FALSE	High	Master Protein	Q4VA93	Protein kinase C OS=Mus musculus OX=10090 GN=Prkca PE=1 SV=1	0	9.929	4	2	3	2	1	672	76.8	7.05	64	2
SFB-1	FALSE	High	Master Protein	Q8BVY0	Ribosomal L1 domain-containing protein 1 OS=Mus musculus OX=10090 GN=Rsl1d1 PE=1 SV=1	0	7.948	8	2	3	2	1	452	50.4	9.98	88	2
SFB-1	FALSE	High	Master Protein	Q9JHI7	Exosome complex component RRP45 OS=Mus musculus OX=10090 GN=Exosc9 PE=1 SV=1	0	8.83	5	2	3	2	1	438	48.9	5.11	56	2
SFB-1	FALSE	High	Master Protein	P98063	Bone morphogenetic protein 1 OS=Mus musculus OX=10090 GN=Bmp1 PE=1 SV=2	0	5.735	2	2	3	2	1	991	111.6	6.95	21	2
SFB-1	FALSE	High	Master Protein	Q8R180	ERO1-like protein alpha OS=Mus musculus OX=10090 GN=Ero1a PE=1 SV=2	0	14.204	10	3	3	3	1	464	54.1	6.54	86	3
SFB-1	FALSE	High	Master Protein	Q03145	Ephrin type-A receptor 2 OS=Mus musculus OX=10090 GN=Epha2 PE=1 SV=3	0	6.536	2	2	3	1	1	977	108.8	6.23	76	2
SFB-1	FALSE	High	Master Protein	Q8BHN3	Neutral alpha-glucosidase AB OS=Mus musculus OX=10090 GN=Ganab PE=1 SV=1	0	8.085	3	2	3	2	1	944	106.8	6.06	63	2
SFB-1	FALSE	High	Master Protein	P11031	Activated RNA polymerase II transcriptional coactivator p15 OS=Mus musculus OX=10090 GN=Sub1 PE=1 SV=3	0	5.569	16	2	3	2	1	127	14.4	9.6	54	2
SFB-1	FALSE	High	Master Protein	A0A0N4SUH4	Pumilio homolog 3 OS=Mus musculus OX=10090 GN=Pum3 PE=1 SV=1	0	9.839	9	3	3	3	1	648	72.9	9.66	23	3
SFB-1	FALSE	High	Master Protein	Q9QXK7	Cleavage and polyadenylation specificity factor subunit 3 OS=Mus musculus OX=10090 GN=Cpsf3 PE=1 SV=2	0	7.986	6	3	3	3	1	684	77.5	5.6	41	3
SFB-1	FALSE	High	Master Protein	P27661	Histone H2AX OS=Mus musculus OX=10090 GN=H2ax PE=1 SV=2	0	9.469	22	2	3	1	1	143	15.1	10.74	73	2
SFB-1	FALSE	High	Master Protein	O35685	Nuclear migration protein nudC OS=Mus musculus OX=10090 GN=Nudc PE=1 SV=1	0	6.253	7	2	3	2	1	332	38.3	5.26	52	2
SFB-1	FALSE	High	Master Protein	Q9EPL8	Importin-7 OS=Mus musculus OX=10090 GN=Ipo7 PE=1 SV=2	0	8.554	3	3	3	3	1	1038	119.4	4.82	64	3
SFB-1	FALSE	High	Master Protein	Q9Z0N1	Eukaryotic translation initiation factor 2 subunit 3, X-linked OS=Mus musculus OX=10090 GN=Eif2s3x PE=1 SV=2	0	7.094	6	2	3	2	1	472	51	8.4	29	2
SFB-1	FALSE	High	Master Protein	P70399	TP53-binding protein 1 OS=Mus musculus OX=10090 GN=Tp53bp1 PE=1 SV=3	0	11.114	2	3	3	3	1	1969	212.6	4.63	51	3
SFB-1	FALSE	High	Master Protein	Q9DBE9	pre-rRNA 2'-O-ribose RNA methyltransferase FTSJ3 OS=Mus musculus OX=10090 GN=Ftsj3 PE=1 SV=1	0	7.319	5	2	3	2	1	838	95.5	8.38	25	2
SFB-1	FALSE	High	Master Protein	Q99JY8	Phospholipid phosphatase 3 OS=Mus musculus OX=10090 GN=Plpp3 PE=1 SV=1	0.001	3.56	7	2	3	2	1	312	35.2	9.07	25	2
SFB-1	FALSE	High	Master Protein	Q9WVE8	Protein kinase C and casein kinase substrate in neurons protein 2 OS=Mus musculus OX=10090 GN=Pacsin2 PE=1 SV=1	0	10.602	4	2	3	2	1	486	55.8	5.2	21	2
SFB-1	FALSE	High	Master Protein	Q99PS0	Keratin, type I cytoskeletal 23 OS=Mus musculus OX=10090 GN=Krt23 PE=1 SV=1	0	8.53	13	3	3	3	1	422	48	6.23	38	3
SFB-1	FALSE	High	Master Protein	Q8VCT3	Aminopeptidase B OS=Mus musculus OX=10090 GN=Rnpep PE=1 SV=2	0	5.865	3	2	3	2	1	650	72.4	5.35	38	2
SFB-1	FALSE	High	Master Protein	Q9Z129	ATP-dependent DNA helicase Q1 OS=Mus musculus OX=10090 GN=Recql PE=1 SV=2	0	4.652	3	2	3	2	1	648	72.4	8.34	22	2
SFB-1	FALSE	High	Master Protein	P31725	Protein S100-A9 OS=Mus musculus OX=10090 GN=S100a9 PE=1 SV=3	0	4.799	11	1	3	1	1	113	13	7.17	87	1
SFB-1	FALSE	High	Master Protein	Q8BYJ6	TBC1 domain family member 4 OS=Mus musculus OX=10090 GN=Tbc1d4 PE=1 SV=2	0	11.578	4	3	3	3	1	1307	147.4	7.33	33	3
SFB-1	FALSE	High	Master Protein	Q8CFE4	SCY1-like protein 2 OS=Mus musculus OX=10090 GN=Scyl2 PE=1 SV=1	0	6.1	4	2	3	2	1	930	103.3	8.02	32	2
SFB-1	FALSE	High	Master Protein	Q62000	Mimecan OS=Mus musculus OX=10090 GN=Ogn PE=1 SV=1	0.007	1.889	2	1	3	1	1	298	34	5.74	25	1
SFB-1	FALSE	High	Master Protein	Q9WUP7	Ubiquitin carboxyl-terminal hydrolase isozyme L5 OS=Mus musculus OX=10090 GN=Uchl5 PE=1 SV=2	0	7.667	7	2	3	2	1	329	37.6	5.33	33	2
SFB-1	FALSE	High	Master Protein	P62889	60S ribosomal protein L30 OS=Mus musculus OX=10090 GN=Rpl30 PE=1 SV=2	0	6.473	10	2	3	2	1	115	12.8	9.63	32	2
SFB-1	FALSE	High	Master Protein	Q569Z5	Probable ATP-dependent RNA helicase DDX46 OS=Mus musculus OX=10090 GN=Ddx46 PE=1 SV=2	0	9.078	3	3	3	3	1	1032	117.4	9.26	40	3
SFB-1	FALSE	High	Master Protein	Q9D7N3	28S ribosomal protein S9, mitochondrial OS=Mus musculus OX=10090 GN=Mrps9 PE=1 SV=3	0	8.848	6	2	3	2	1	390	44.9	8.81	65	2
SFB-1	FALSE	High	Master Protein	P58242	Acid sphingomyelinase-like phosphodiesterase 3b OS=Mus musculus OX=10090 GN=Smpdl3b PE=1 SV=1	0	8.195	8	2	3	2	1	456	51.6	6.43	25	2
SFB-1	FALSE	High	Master Protein	P70122	Ribosome maturation protein SBDS OS=Mus musculus OX=10090 GN=Sbds PE=1 SV=4	0	7.199	11	3	3	3	1	250	28.8	8.76	42	3
SFB-1	FALSE	High	Master Protein	Q9DB27	Malignant T-cell-amplified sequence 1 OS=Mus musculus OX=10090 GN=Mcts1 PE=1 SV=1	0.001	3.955	9	1	3	1	1	181	20.5	8.82	27	1
SFB-1	FALSE	High	Master Protein	Q9DBE8	Alpha-1,3/1,6-mannosyltransferase ALG2 OS=Mus musculus OX=10090 GN=Alg2 PE=1 SV=2	0	8.146	5	2	3	2	1	415	47.4	7.97	78	2
SFB-1	FALSE	High	Master Protein	P70460	Vasodilator-stimulated phosphoprotein OS=Mus musculus OX=10090 GN=Vasp PE=1 SV=4	0	7.056	8	2	3	2	1	375	39.6	8.53	31	2
SFB-1	FALSE	High	Master Protein	Q9R099	Transducin beta-like protein 2 OS=Mus musculus OX=10090 GN=Tbl2 PE=1 SV=2	0	8.138	7	2	3	2	1	442	49.6	9.04	55	2
SFB-1	FALSE	High	Master Protein	Q8BX10	Serine/threonine-protein phosphatase PGAM5, mitochondrial OS=Mus musculus OX=10090 GN=Pgam5 PE=1 SV=1	0	9.365	12	3	3	3	1	288	32	9.04	60	3
SFB-1	FALSE	High	Master Protein	Q8K0C9	GDP-mannose 4,6 dehydratase OS=Mus musculus OX=10090 GN=Gmds PE=1 SV=1	0	9.697	9	2	3	2	1	372	42	7.03	43	2
SFB-1	FALSE	High	Master Protein	Q9D289	Trafficking protein particle complex subunit 6B OS=Mus musculus OX=10090 GN=Trappc6b PE=1 SV=1	0.001	3.991	9	2	3	2	1	158	17.9	8.68	42	2
SFB-1	FALSE	High	Master Protein	A0A1Y7VMW4	Alpha-actinin-2 (Fragment) OS=Mus musculus OX=10090 GN=Actn2 PE=1 SV=2	0	6.919	16	2	3	1	1	192	22.5	5.12	49	2
SFB-1	FALSE	High	Master Protein	Q9QZZ4	Unconventional myosin-XV OS=Mus musculus OX=10090 GN=Myo15a PE=1 SV=2	0.001	3.862	0	1	3	1	1	3511	395.4	9.16	43	1
SFB-1	FALSE	High	Master Protein	Q99JB2	Stomatin-like protein 2, mitochondrial OS=Mus musculus OX=10090 GN=Stoml2 PE=1 SV=1	0	7.356	5	1	3	1	1	353	38.4	8.87	112	1
SFB-1	FALSE	High	Master Protein	Q3UW53	Protein Niban 1 OS=Mus musculus OX=10090 GN=Niban1 PE=1 SV=2	0	13.905	4	3	3	3	1	926	102.6	4.78	76	3
SFB-1	FALSE	High	Master Protein	A0A571BFA7	Protein FAM83H OS=Mus musculus OX=10090 GN=Fam83h PE=1 SV=1	0	10.444	3	3	3	3	1	1409	153.1	6.9	18	3
SFB-1	FALSE	High	Master Protein	Q8R010	Aminoacyl tRNA synthase complex-interacting multifunctional protein 2 OS=Mus musculus OX=10090 GN=Aimp2 PE=1 SV=2	0	12.468	14	2	3	2	1	320	35.4	7.83	59	2
SFB-1	FALSE	High	Master Protein	O70589	Peripheral plasma membrane protein CASK OS=Mus musculus OX=10090 GN=Cask PE=1 SV=2	0	10.904	4	3	3	2	1	926	105	6.43	49	3
SFB-1	FALSE	High	Master Protein	Q9Z1F9	SUMO-activating enzyme subunit 2 OS=Mus musculus OX=10090 GN=Uba2 PE=1 SV=1	0	15.604	9	3	3	3	1	638	70.5	5.24	95	3
SFB-1	FALSE	High	Master Protein	A0A0R4J0S7	Uveal autoantigen with coiled-coil domains and ankyrin repeats OS=Mus musculus OX=10090 GN=Uaca PE=1 SV=1	0	15.819	3	3	3	3	1	1413	160.8	7.2	71	3
SFB-1	FALSE	High	Master Protein	Q8BL66	Early endosome antigen 1 OS=Mus musculus OX=10090 GN=Eea1 PE=1 SV=2	0	10.056	3	3	3	3	1	1411	160.8	5.77	29	3
SFB-1	FALSE	High	Master Protein	O08529	Calpain-2 catalytic subunit OS=Mus musculus OX=10090 GN=Capn2 PE=1 SV=4	0	10.208	4	3	3	3	1	700	79.8	4.96	20	3
SFB-1	FALSE	High	Master Protein	F7DEU6	Inosine-5'-monophosphate dehydrogenase OS=Mus musculus OX=10090 GN=Impdh1 PE=1 SV=2	0	6.961	7	2	3	2	1	538	57.7	6.89	43	2
SFB-1	FALSE	High	Master Protein	Q64310	Surfeit locus protein 4 OS=Mus musculus OX=10090 GN=Surf4 PE=1 SV=1	0	5.737	10	2	3	2	1	269	30.4	7.78	71	2
SFB-1	FALSE	High	Master Protein	Q6PDI5	Proteasome adapter and scaffold protein ECM29 OS=Mus musculus OX=10090 GN=Ecpas PE=1 SV=3	0	10.804	2	3	3	3	1	1840	203.6	7.06	60	3
SFB-1	FALSE	High	Master Protein	A0A6I8MX18	Protein argonaute-1 OS=Mus musculus OX=10090 GN=Ago1 PE=1 SV=1	0	7.088	4	3	3	1	1	895	101.6	9.17	25	3
SFB-1	FALSE	High	Master Protein	Q80TL7	Protein MON2 homolog OS=Mus musculus OX=10090 GN=Mon2 PE=1 SV=2	0	8.497	2	3	3	3	1	1715	189	6.13	28	3
SFB-1	FALSE	High	Master Protein	B2RWS6	Histone acetyltransferase p300 OS=Mus musculus OX=10090 GN=Ep300 PE=1 SV=2	0	8.187	1	3	3	2	1	2412	263.1	8.54	24	3
SFB-1	FALSE	High	Master Protein	Q3TJZ6	Protein FAM98A OS=Mus musculus OX=10090 GN=Fam98a PE=1 SV=1	0	8.96	7	2	3	2	1	515	55	8.95	113	2
SFB-1	FALSE	High	Master Protein	E9Q718	Procollagen-lysine 5-dioxygenase OS=Mus musculus OX=10090 GN=Plod2 PE=1 SV=1	0	12.544	5	3	3	3	1	758	86.8	6.89	126	3
SFB-1	FALSE	High	Master Protein	A2ADH1	Dolichyl-diphosphooligosaccharide--protein glycosyltransferase subunit MAGT1 OS=Mus musculus OX=10090 GN=Magt1 PE=1 SV=1	0.001	3.47	2	1	3	1	1	368	41.6	10.05	59	1
SFB-1	FALSE	High	Master Protein	P84099	60S ribosomal protein L19 OS=Mus musculus OX=10090 GN=Rpl19 PE=1 SV=1	0	5.37	9	2	3	2	1	196	23.5	11.47	32	2
SFB-1	FALSE	High	Master Protein	Q8CGU1	Calcium-binding and coiled-coil domain-containing protein 1 OS=Mus musculus OX=10090 GN=Calcoco1 PE=1 SV=2	0	8.609	6	3	3	3	1	691	77.2	4.82	40	3
SFB-1	FALSE	High	Master Protein	P45376	Aldo-keto reductase family 1 member B1 OS=Mus musculus OX=10090 GN=Akr1b1 PE=1 SV=3	0	7.826	8	2	3	2	1	316	35.7	7.18	72	2
SFB-1	FALSE	High	Master Protein	Q61543	Golgi apparatus protein 1 OS=Mus musculus OX=10090 GN=Glg1 PE=1 SV=1	0	9.515	3	3	3	3	1	1175	133.6	6.84	64	3
SFB-1	FALSE	High	Master Protein	E9PUQ7	tRNA (uracil-5-)-methyltransferase homolog A OS=Mus musculus OX=10090 GN=Trmt2a PE=1 SV=1	0.001	3.217	4	2	3	2	1	613	67.6	7.3	0	2
SFB-1	FALSE	High	Master Protein	P37040	NADPH--cytochrome P450 reductase OS=Mus musculus OX=10090 GN=Por PE=1 SV=2	0	5.32	3	2	3	2	1	678	77	5.53	31	2
SFB-1	FALSE	High	Master Protein	P70290	55 kDa erythrocyte membrane protein OS=Mus musculus OX=10090 GN=Mpp1 PE=1 SV=1	0	9.768	7	3	3	3	1	466	52.2	7.2	24	3
SFB-1	FALSE	High	Master Protein	Q921G6	Leucine-rich repeat and calponin homology domain-containing protein 4 OS=Mus musculus OX=10090 GN=Lrch4 PE=1 SV=1	0	5.714	4	2	3	2	1	680	73.1	7.53	24	2
SFB-1	FALSE	High	Master Protein	Q9R0U0	Serine/arginine-rich splicing factor 10 OS=Mus musculus OX=10090 GN=Srsf10 PE=1 SV=2	0	6.822	9	3	3	3	1	262	31.3	11.27	34	3
SFB-1	FALSE	High	Master Protein	Q8BH80	Vesicle-associated membrane protein, associated protein B and C OS=Mus musculus OX=10090 GN=Vapb PE=1 SV=1	0	10.497	11	2	3	2	1	243	26.9	7.78	61	2
SFB-1	FALSE	High	Master Protein	Q8R2Q8	Bone marrow stromal antigen 2 OS=Mus musculus OX=10090 GN=Bst2 PE=1 SV=1	0.001	3.745	5	1	3	1	1	172	19.1	7.34	84	1
SFB-1	FALSE	High	Master Protein	F8VQC1	Signal recognition particle subunit SRP72 OS=Mus musculus OX=10090 GN=Srp72 PE=1 SV=1	0	12.42	6	3	3	3	1	671	74.6	9.23	55	3
SFB-1	FALSE	High	Master Protein	P62267	40S ribosomal protein S23 OS=Mus musculus OX=10090 GN=Rps23 PE=1 SV=3	0	8.871	8	1	3	1	1	143	15.8	10.49	77	1
SFB-1	FALSE	High	Master Protein	A0A3Q4EI12	Ras-related protein Rab-18 OS=Mus musculus OX=10090 GN=Rab18 PE=1 SV=1	0	10.553	16	3	3	3	1	212	23.8	5.25	47	3
SFB-1	FALSE	High	Master Protein	P97360	Transcription factor ETV6 OS=Mus musculus OX=10090 GN=Etv6 PE=1 SV=1	0	4.954	3	2	3	2	1	485	56.4	7.33	57	2
SFB-1	FALSE	High	Master Protein	Q8VDM6	Heterogeneous nuclear ribonucleoprotein U-like protein 1 OS=Mus musculus OX=10090 GN=Hnrnpul1 PE=1 SV=1	0	5.921	2	2	3	2	1	859	95.9	6.58	36	2
SFB-1	FALSE	High	Master Protein	Q7TPD0	Integrator complex subunit 3 OS=Mus musculus OX=10090 GN=Ints3 PE=1 SV=2	0	13.506	6	3	3	3	1	1041	117.9	5.8	67	3
SFB-1	FALSE	High	Master Protein	P84104	Serine/arginine-rich splicing factor 3 OS=Mus musculus OX=10090 GN=Srsf3 PE=1 SV=1	0.003	2.525	5	1	3	1	1	164	19.3	11.65	74	1
SFB-1	FALSE	High	Master Protein	P20108	Thioredoxin-dependent peroxide reductase, mitochondrial OS=Mus musculus OX=10090 GN=Prdx3 PE=1 SV=1	0.001	3.891	5	1	3	1	1	257	28.1	7.58	29	1
SFB-1	FALSE	High	Master Protein	Q7TPH6	E3 ubiquitin-protein ligase MYCBP2 OS=Mus musculus OX=10090 GN=Mycbp2 PE=1 SV=3	0	7.532	1	3	3	3	1	4749	520.9	7.09	18	3
SFB-1	FALSE	High	Master Protein	A0A6I8MWW6	DBF4-type zinc finger-containing protein 2 homolog OS=Mus musculus OX=10090 GN=Zdbf2 PE=1 SV=1	0.007	1.94	0	1	3	1	1	2498	274.3	5.25	0	1
SFB-1	FALSE	High	Master Protein	Q8K2Q0	COMM domain-containing protein 9 OS=Mus musculus OX=10090 GN=Commd9 PE=1 SV=3	0	6.537	14	2	3	2	1	198	21.8	5.82	28	2
SFB-1	FALSE	High	Master Protein	P46061	Ran GTPase-activating protein 1 OS=Mus musculus OX=10090 GN=Rangap1 PE=1 SV=2	0	9.339	7	3	3	3	1	589	63.5	4.68	31	3
SFB-1	FALSE	High	Master Protein	Q99PG2	Opioid growth factor receptor OS=Mus musculus OX=10090 GN=Ogfr PE=1 SV=1	0	7.39	4	2	3	2	1	633	70.6	4.77	58	2
SFB-1	FALSE	High	Master Protein	A2AEY2	Four and a half LIM domains protein 1 OS=Mus musculus OX=10090 GN=Fhl1 PE=1 SV=1	0	6.664	7	2	3	2	1	323	36.2	9.01	42	2
SFB-1	FALSE	High	Master Protein	A2ACM0	Regulatory-associated protein of mTOR OS=Mus musculus OX=10090 GN=Rptor PE=1 SV=1	0	10.941	3	3	3	3	1	1335	149.4	6.87	54	3
SFB-1	FALSE	High	Master Protein	I1E4X5	VPS35 endosomal protein sorting factor-like OS=Mus musculus OX=10090 GN=Vps35l PE=1 SV=1	0	7.31	3	3	3	3	1	991	111.9	7.58	19	3
SFB-1	FALSE	High	Master Protein	P07742	Ribonucleoside-diphosphate reductase large subunit OS=Mus musculus OX=10090 GN=Rrm1 PE=1 SV=2	0	10.984	5	3	3	3	1	792	90.2	6.7	42	3
SFB-1	FALSE	High	Master Protein	A0A0U1RPL0	Ataxin-2-like protein OS=Mus musculus OX=10090 GN=Atxn2l PE=1 SV=1	0	8.078	3	2	3	2	1	1096	115.2	8.66	19	2
SFB-1	FALSE	High	Master Protein	Q3TJD7	PDZ and LIM domain protein 7 OS=Mus musculus OX=10090 GN=Pdlim7 PE=1 SV=1	0	6.572	4	2	3	2	1	457	50.1	8.47	37	2
SFB-1	FALSE	High	Master Protein	Q922H4	Mannose-1-phosphate guanyltransferase alpha OS=Mus musculus OX=10090 GN=Gmppa PE=1 SV=1	0	9.266	10	3	3	3	1	420	46.2	7.62	25	3
SFB-1	FALSE	High	Master Protein	Q9DBR1	5'-3' exoribonuclease 2 OS=Mus musculus OX=10090 GN=Xrn2 PE=1 SV=1	0	6.886	4	3	3	3	1	951	108.6	7.59	22	3
SFB-1	FALSE	High	Master Protein	E9PX59	Sterile alpha motif domain-containing protein 9-like OS=Mus musculus OX=10090 GN=Samd9l PE=1 SV=1	0	11.543	3	3	3	3	1	1579	182.1	7.03	35	3
SFB-1	FALSE	High	Master Protein	Q6P5B5	Fragile X mental retardation syndrome-related protein 2 OS=Mus musculus OX=10090 GN=Fxr2 PE=1 SV=1	0	9.028	7	3	3	2	1	674	74.2	6.23	41	3
SFB-1	FALSE	High	Master Protein	Q9Z0Y1	Dynactin subunit 3 OS=Mus musculus OX=10090 GN=Dctn3 PE=1 SV=2	0	7.584	13	3	3	3	1	186	21	6.06	32	3
SFB-1	FALSE	High	Master Protein	A0A0G2JEA5	Predicted gene 43738 OS=Mus musculus OX=10090 GN=Gm43738 PE=4 SV=1	0	6.626	2	1	3	1	1	862	95.2	7.21	75	1
SFB-1	FALSE	High	Master Protein	P17563	Methanethiol oxidase OS=Mus musculus OX=10090 GN=Selenbp1 PE=1 SV=2	0	10.868	9	3	3	3	1	472	52.5	6.29	47	3
SFB-1	FALSE	High	Master Protein	P83741	Serine/threonine-protein kinase WNK1 OS=Mus musculus OX=10090 GN=Wnk1 PE=1 SV=2	0	7.512	1	2	3	2	1	2377	250.8	6.43	0	2
SFB-1	FALSE	High	Master Protein	Q8VDC1	FYVE and coiled-coil domain-containing protein 1 OS=Mus musculus OX=10090 GN=Fyco1 PE=1 SV=1	0	10.386	3	3	3	3	1	1437	162.2	4.98	35	3
SFB-1	FALSE	High	Master Protein	A0A0J9YUL3	Septin-11 OS=Mus musculus OX=10090 GN=Septin11 PE=1 SV=1	0	13.411	10	3	3	2	1	432	49.8	6.68	39	3
SFB-1	FALSE	High	Master Protein	Q8CIN4	Serine/threonine-protein kinase PAK 2 OS=Mus musculus OX=10090 GN=Pak2 PE=1 SV=1	0	8.157	7	3	3	3	1	524	57.9	5.77	21	3
SFB-1	FALSE	High	Master Protein	A0A2I3BRL8	Predicted gene 7324 OS=Mus musculus OX=10090 GN=Gm7324 PE=4 SV=1	0	6.432	5	2	3	2	1	388	42.2	9.99	70	2
SFB-1	FALSE	High	Master Protein	A2CEK3	Phosphoglucomutase-1 OS=Mus musculus OX=10090 GN=Pgm1 PE=1 SV=1	0.001	3.738	2	1	3	1	1	580	63.7	5.72	45	1
SFB-1	FALSE	High	Master Protein	Q9D2V7	Coronin-7 OS=Mus musculus OX=10090 GN=Coro7 PE=1 SV=2	0	9.808	4	2	3	2	1	922	100.7	5.77	149	2
SFB-1	FALSE	High	Master Protein	P38060	Hydroxymethylglutaryl-CoA lyase, mitochondrial OS=Mus musculus OX=10090 GN=Hmgcl PE=1 SV=2	0	7.765	8	2	3	2	1	325	34.2	8.41	47	2
SFB-1	FALSE	High	Master Protein	Q9DBD5	Proline-, glutamic acid- and leucine-rich protein 1 OS=Mus musculus OX=10090 GN=Pelp1 PE=1 SV=2	0	7.409	3	3	3	3	1	1123	118	4.36	31	3
SFB-1	FALSE	High	Master Protein	Q7TSC1	Protein PRRC2A OS=Mus musculus OX=10090 GN=Prrc2a PE=1 SV=1	0	8.477	2	2	3	2	1	2158	229.1	9.39	74	2
SFB-1	FALSE	High	Master Protein	Q922W5	Pyrroline-5-carboxylate reductase 1, mitochondrial OS=Mus musculus OX=10090 GN=Pycr1 PE=1 SV=1	0	7.677	7	2	3	2	1	309	32.4	6.86	60	2
SFB-1	FALSE	High	Master Protein	G3X8Y3	N-alpha-acetyltransferase 15, NatA auxiliary subunit OS=Mus musculus OX=10090 GN=Naa15 PE=1 SV=1	0	9.495	4	3	3	3	1	865	101	7.52	44	3
SFB-1	FALSE	High	Master Protein	Q8JZQ2	AFG3-like protein 2 OS=Mus musculus OX=10090 GN=Afg3l2 PE=1 SV=1	0	9.463	4	3	3	3	1	802	89.5	8.6	38	3
SFB-1	FALSE	High	Master Protein	Q9DBL9	1-acylglycerol-3-phosphate O-acyltransferase ABHD5 OS=Mus musculus OX=10090 GN=Abhd5 PE=1 SV=1	0	8.544	8	2	3	2	1	351	39.1	6.79	45	2
SFB-1	FALSE	High	Master Protein	Q3UJD6	Ubiquitin carboxyl-terminal hydrolase 19 OS=Mus musculus OX=10090 GN=Usp19 PE=1 SV=1	0	9.708	4	3	3	3	1	1360	150.5	6.38	23	3
SFB-1	FALSE	High	Master Protein	P62075	Mitochondrial import inner membrane translocase subunit Tim13 OS=Mus musculus OX=10090 GN=Timm13 PE=1 SV=1	0	7.31	22	2	3	2	1	95	10.5	8.18	0	2
SFB-1	FALSE	High	Master Protein	P11352	Glutathione peroxidase 1 OS=Mus musculus OX=10090 GN=Gpx1 PE=1 SV=2	0	7.769	13	2	3	2	1	201	22.3	7.21	43	2
SFB-1	FALSE	High	Master Protein	Q80VP1	Epsin-1 OS=Mus musculus OX=10090 GN=Epn1 PE=1 SV=3	0	9.194	4	2	3	2	1	575	60.2	4.81	77	2
SFB-1	FALSE	High	Master Protein	Q02780	Nuclear factor 1 A-type OS=Mus musculus OX=10090 GN=Nfia PE=1 SV=1	0	11.973	5	2	3	1	1	532	58.5	8.56	57	2
SFB-1	FALSE	High	Master Protein	A0A0R4J0P1	Isobutyryl-CoA dehydrogenase, mitochondrial OS=Mus musculus OX=10090 GN=Acad8 PE=1 SV=1	0	5.948	7	2	2	2	1	413	45.1	8.02	32	2
SFB-1	FALSE	High	Master Protein	P62311	U6 snRNA-associated Sm-like protein LSm3 OS=Mus musculus OX=10090 GN=Lsm3 PE=1 SV=2	0	7.03	32	2	2	2	1	102	11.8	4.7	0	2
SFB-1	FALSE	High	Master Protein	Q7TQI3	Ubiquitin thioesterase OTUB1 OS=Mus musculus OX=10090 GN=Otub1 PE=1 SV=2	0.001	3.609	3	1	2	1	1	271	31.3	4.94	55	1
SFB-1	FALSE	High	Master Protein	E9Q8I0	Complement factor H OS=Mus musculus OX=10090 GN=Cfh PE=1 SV=1	0	4.504	2	1	2	1	1	1252	141.2	7.11	30	1
SFB-1	FALSE	High	Master Protein	Q9DCT2	NADH dehydrogenase [ubiquinone] iron-sulfur protein 3, mitochondrial OS=Mus musculus OX=10090 GN=Ndufs3 PE=1 SV=2	0	8.187	9	2	2	2	1	263	30.1	7.17	52	2
SFB-1	FALSE	High	Master Protein	P27573	Myelin protein P0 OS=Mus musculus OX=10090 GN=Mpz PE=1 SV=1	0	8.545	10	2	2	2	1	248	27.6	9.47	47	2
SFB-1	FALSE	High	Master Protein	A0A0R4J039	Histidine-rich glycoprotein OS=Mus musculus OX=10090 GN=Hrg PE=1 SV=1	0	5.299	3	2	2	2	1	536	60.4	7.61	21	2
SFB-1	FALSE	High	Master Protein	Q61578	NADPH:adrenodoxin oxidoreductase, mitochondrial OS=Mus musculus OX=10090 GN=Fdxr PE=1 SV=1	0	5.24	4	2	2	2	1	494	54.2	8.66	44	2
SFB-1	FALSE	High	Master Protein	Q99KG5	Lipolysis-stimulated lipoprotein receptor OS=Mus musculus OX=10090 GN=Lsr PE=1 SV=1	0.001	3.879	4	2	2	2	1	594	66.1	6.54	22	2
SFB-1	FALSE	High	Master Protein	Q80U95	Ubiquitin-protein ligase E3C OS=Mus musculus OX=10090 GN=Ube3c PE=1 SV=2	0.001	3.671	2	2	2	2	1	1083	123.9	6.39	0	2
SFB-1	FALSE	High	Master Protein	Q9D3A8	Carboxyl-terminal PDZ ligand of neuronal nitric oxide synthase protein OS=Mus musculus OX=10090 GN=Nos1ap PE=1 SV=3	0	6.48	4	2	2	2	1	503	55.8	6.09	65	2
SFB-1	FALSE	High	Master Protein	Q9DBE0	Cysteine sulfinic acid decarboxylase OS=Mus musculus OX=10090 GN=Csad PE=1 SV=1	0	6.214	5	2	2	2	1	493	55.1	6.61	0	2
SFB-1	FALSE	High	Master Protein	P70699	Lysosomal alpha-glucosidase OS=Mus musculus OX=10090 GN=Gaa PE=1 SV=2	0	4.645	3	2	2	2	1	953	106.2	5.83	19	2
SFB-1	FALSE	High	Master Protein	A0A2R8W6P0	Integrin-associated protein OS=Mus musculus OX=10090 GN=Cd47 PE=1 SV=1	0	4.659	4	1	2	1	1	342	37.3	7.74	22	1
SFB-1	FALSE	High	Master Protein	Q8VEH3	ADP-ribosylation factor-like protein 8A OS=Mus musculus OX=10090 GN=Arl8a PE=1 SV=1	0.001	3.971	10	2	2	2	1	186	21.4	7.77	0	2
SFB-1	FALSE	High	Master Protein	Q9Z1K5	E3 ubiquitin-protein ligase ARIH1 OS=Mus musculus OX=10090 GN=Arih1 PE=1 SV=3	0	4.21	3	1	2	1	1	555	64	5.08	23	1
SFB-1	FALSE	High	Master Protein	Q99JX4	Eukaryotic translation initiation factor 3 subunit M OS=Mus musculus OX=10090 GN=Eif3m PE=1 SV=1	0	7.085	10	2	2	2	1	374	42.5	5.74	0	2
SFB-1	FALSE	High	Master Protein	Q9D1Q6	Endoplasmic reticulum resident protein 44 OS=Mus musculus OX=10090 GN=Erp44 PE=1 SV=1	0	4.732	4	2	2	2	1	406	46.8	5.27	40	2
SFB-1	FALSE	High	Master Protein	A0A5F8MPF2	Tensin-3 OS=Mus musculus OX=10090 GN=Tns3 PE=1 SV=1	0	10.424	2	2	2	2	1	1589	171.7	7.2	47	2
SFB-1	FALSE	High	Master Protein	Q8BYZ7	Engulfment and cell motility protein 3 OS=Mus musculus OX=10090 GN=Elmo3 PE=1 SV=2	0	5.7	3	2	2	2	1	720	81.7	6.47	0	2
SFB-1	FALSE	High	Master Protein	Q9WUN2	Serine/threonine-protein kinase TBK1 OS=Mus musculus OX=10090 GN=Tbk1 PE=1 SV=1	0	5.403	2	1	2	1	1	729	83.4	6.87	102	1
SFB-1	FALSE	High	Master Protein	Q4VBE8	WD repeat-containing protein 18 OS=Mus musculus OX=10090 GN=Wdr18 PE=1 SV=1	0	6.432	4	2	2	2	1	431	47.2	6.89	38	2
SFB-1	FALSE	High	Master Protein	P55264	Adenosine kinase OS=Mus musculus OX=10090 GN=Adk PE=1 SV=2	0	4.701	5	2	2	2	1	361	40.1	6.21	0	2
SFB-1	FALSE	Medium	Master Protein	P03888	NADH-ubiquinone oxidoreductase chain 1 OS=Mus musculus OX=10090 GN=Mtnd1 PE=1 SV=3	0.014	1.595	3	1	2	1	1	318	36	6.93	0	1
SFB-1	FALSE	High	Master Protein	Q9D0M3	Cytochrome c1, heme protein, mitochondrial OS=Mus musculus OX=10090 GN=Cyc1 PE=1 SV=1	0	6.759	7	1	2	1	1	325	35.3	9.16	41	1
SFB-1	FALSE	High	Master Protein	Q61035	Histidine--tRNA ligase, cytoplasmic OS=Mus musculus OX=10090 GN=Hars1 PE=1 SV=2	0	7.729	6	2	2	2	1	509	57.4	6	22	2
SFB-1	FALSE	High	Master Protein	E9QMP6	Non-specific serine/threonine protein kinase OS=Mus musculus OX=10090 GN=Mark2 PE=1 SV=2	0	5.318	3	2	2	1	1	776	86.3	9.67	51	2
SFB-1	FALSE	High	Master Protein	E9PUH7	Nuclear factor 1 OS=Mus musculus OX=10090 GN=Nfix PE=1 SV=1	0.001	4.082	5	2	2	1	1	494	54.1	8.75	29	2
SFB-1	FALSE	High	Master Protein	Q99LM2	CDK5 regulatory subunit-associated protein 3 OS=Mus musculus OX=10090 GN=Cdk5rap3 PE=1 SV=1	0	4.195	4	2	2	2	1	503	57	4.83	32	2
SFB-1	FALSE	High	Master Protein	O88712	C-terminal-binding protein 1 OS=Mus musculus OX=10090 GN=Ctbp1 PE=1 SV=2	0	7.831	7	2	2	2	1	441	47.7	6.77	0	2
SFB-1	FALSE	High	Master Protein	Q91VA6	Polymerase delta-interacting protein 2 OS=Mus musculus OX=10090 GN=Poldip2 PE=1 SV=1	0.002	3	6	2	2	2	1	368	41.8	8.63	0	2
SFB-1	FALSE	High	Master Protein	Q9QY81	Nuclear pore membrane glycoprotein 210 OS=Mus musculus OX=10090 GN=Nup210 PE=1 SV=2	0	5.947	2	2	2	2	1	1886	204	6.65	42	2
SFB-1	FALSE	Medium	Master Protein	Q7TSH4	Centriolar coiled-coil protein of 110 kDa OS=Mus musculus OX=10090 GN=Ccp110 PE=1 SV=1	0.027	1.203	1	1	2	1	1	1004	111.1	8.85	0	1
SFB-1	FALSE	High	Master Protein	Q9Z0G0	PDZ domain-containing protein GIPC1 OS=Mus musculus OX=10090 GN=Gipc1 PE=1 SV=1	0	9.883	8	2	2	2	1	333	36.1	5.91	73	2
SFB-1	FALSE	Medium	Master Protein	Q99JR5	Tubulointerstitial nephritis antigen-like OS=Mus musculus OX=10090 GN=Tinagl1 PE=1 SV=1	0.02	1.389	3	1	2	1	1	466	52.6	6.77	0	1
SFB-1	FALSE	High	Master Protein	P28654	Decorin OS=Mus musculus OX=10090 GN=Dcn PE=1 SV=1	0	7.149	6	2	2	2	1	354	39.8	8.68	31	2
SFB-1	FALSE	High	Master Protein	Q61214	Dual specificity tyrosine-phosphorylation-regulated kinase 1A OS=Mus musculus OX=10090 GN=Dyrk1a PE=1 SV=1	0.001	3.904	1	1	2	1	1	763	85.4	8.75	63	1
SFB-1	FALSE	High	Master Protein	Q6GQT9	Nodal modulator 1 OS=Mus musculus OX=10090 GN=Nomo1 PE=1 SV=1	0	5.764	2	2	2	2	1	1214	133.3	6.09	14	2
SFB-1	FALSE	High	Master Protein	H3BJW3	Cleavage and polyadenylation specificity factor subunit 6 OS=Mus musculus OX=10090 GN=Cpsf6 PE=1 SV=1	0	7.962	5	2	2	2	1	588	63.4	7.71	33	2
SFB-1	FALSE	High	Master Protein	P08121	Collagen alpha-1(III) chain OS=Mus musculus OX=10090 GN=Col3a1 PE=1 SV=4	0	4.745	1	1	2	1	1	1464	138.9	6.52	62	1
SFB-1	FALSE	High	Master Protein	Q80X73	Protein pelota homolog OS=Mus musculus OX=10090 GN=Pelo PE=1 SV=3	0	4.499	5	2	2	2	1	385	43.3	5.99	29	2
SFB-1	FALSE	High	Master Protein	Q3UHD6	Sorting nexin-27 OS=Mus musculus OX=10090 GN=Snx27 PE=1 SV=2	0	5.366	4	2	2	2	1	539	61	6.4	23	2
SFB-1	FALSE	High	Master Protein	P01902	H-2 class I histocompatibility antigen, K-D alpha chain OS=Mus musculus OX=10090 GN=H2-K1 PE=1 SV=1	0	6.234	5	2	2	2	1	368	41.5	6.62	23	2
SFB-1	FALSE	High	Master Protein	Q8BX02	KN motif and ankyrin repeat domain-containing protein 2 OS=Mus musculus OX=10090 GN=Kank2 PE=1 SV=1	0.002	2.952	3	2	2	2	1	843	90.2	5.55	0	2
SFB-1	FALSE	High	Master Protein	Q9WVJ2	26S proteasome non-ATPase regulatory subunit 13 OS=Mus musculus OX=10090 GN=Psmd13 PE=1 SV=1	0	7.03	5	2	2	2	1	376	42.8	5.71	48	2
SFB-1	FALSE	High	Master Protein	Q8K2V6	Importin-11 OS=Mus musculus OX=10090 GN=Ipo11 PE=1 SV=1	0	5.784	2	2	2	2	1	975	112.3	5.26	30	2
SFB-1	FALSE	High	Master Protein	Q9JMA1	Ubiquitin carboxyl-terminal hydrolase 14 OS=Mus musculus OX=10090 GN=Usp14 PE=1 SV=3	0	5.965	4	2	2	2	1	493	56	5.24	32	2
SFB-1	FALSE	High	Master Protein	Q91VJ4	Serine/threonine-protein kinase 38 OS=Mus musculus OX=10090 GN=Stk38 PE=1 SV=1	0	9.955	6	2	2	2	1	465	54.1	7.34	56	2
SFB-1	FALSE	High	Master Protein	Q8C5W0	Calmin OS=Mus musculus OX=10090 GN=Clmn PE=1 SV=2	0.001	3.968	2	1	2	1	1	1052	117.2	5.03	20	1
SFB-1	FALSE	High	Master Protein	B2RXS4	Plexin-B2 OS=Mus musculus OX=10090 GN=Plxnb2 PE=1 SV=1	0	7.204	1	2	2	2	1	1842	206.1	5.87	25	2
SFB-1	FALSE	High	Master Protein	Q8VI75	Importin-4 OS=Mus musculus OX=10090 GN=Ipo4 PE=1 SV=1	0.001	4.097	2	2	2	2	1	1082	119.2	5.03	0	2
SFB-1	FALSE	High	Master Protein	A0A0N4SW73	Rab11 family-interacting protein 5 OS=Mus musculus OX=10090 GN=Rab11fip5 PE=1 SV=1	0	6.175	3	2	2	2	1	1318	139.5	5.12	41	2
SFB-1	FALSE	High	Master Protein	P05132	cAMP-dependent protein kinase catalytic subunit alpha OS=Mus musculus OX=10090 GN=Prkaca PE=1 SV=3	0	6.011	10	2	2	2	1	351	40.5	8.79	16	2
SFB-1	FALSE	High	Master Protein	D3Z780	Translation initiation factor eIF-2B subunit delta OS=Mus musculus OX=10090 GN=Eif2b4 PE=1 SV=1	0	9.989	6	2	2	2	1	566	62.3	9.2	73	2
SFB-1	FALSE	High	Master Protein	Q05CL8	La-related protein 7 OS=Mus musculus OX=10090 GN=Larp7 PE=1 SV=2	0	6.313	5	2	2	2	1	570	64.8	9.54	33	2
SFB-1	FALSE	High	Master Protein	Q8BTY8	Sec1 family domain-containing protein 2 OS=Mus musculus OX=10090 GN=Scfd2 PE=1 SV=1	0	6.962	3	2	2	2	1	684	74.7	6.81	64	2
SFB-1	FALSE	High	Master Protein	Q61550	Double-strand-break repair protein rad21 homolog OS=Mus musculus OX=10090 GN=Rad21 PE=1 SV=3	0	6.134	5	2	2	2	1	635	72	4.64	67	2
SFB-1	FALSE	High	Master Protein	A0A2I3BPS1	Glia maturation factor beta (Fragment) OS=Mus musculus OX=10090 GN=Gmfb PE=1 SV=1	0	8.38	15	1	2	1	1	155	18.4	5.08	66	1
SFB-1	FALSE	High	Master Protein	P32848	Parvalbumin alpha OS=Mus musculus OX=10090 GN=Pvalb PE=1 SV=3	0	4.175	21	2	2	2	1	110	11.9	5.19	39	2
SFB-1	FALSE	High	Master Protein	Q9D964	Glycine amidinotransferase, mitochondrial OS=Mus musculus OX=10090 GN=Gatm PE=1 SV=1	0	6.724	6	2	2	2	1	423	48.3	7.88	36	2
SFB-1	FALSE	High	Master Protein	O70310	Glycylpeptide N-tetradecanoyltransferase 1 OS=Mus musculus OX=10090 GN=Nmt1 PE=1 SV=1	0	6.777	6	2	2	1	1	496	56.9	8	32	2
SFB-1	FALSE	High	Master Protein	Q60749	KH domain-containing, RNA-binding, signal transduction-associated protein 1 OS=Mus musculus OX=10090 GN=Khdrbs1 PE=1 SV=2	0.001	3.318	2	1	2	1	1	443	48.3	8.72	39	1
SFB-1	FALSE	High	Master Protein	Q3UMT1	Protein phosphatase 1 regulatory subunit 12C OS=Mus musculus OX=10090 GN=Ppp1r12c PE=1 SV=1	0.003	2.578	2	2	2	2	1	782	84.6	6	32	2
SFB-1	FALSE	High	Master Protein	Q9D0B0	Serine/arginine-rich splicing factor 9 OS=Mus musculus OX=10090 GN=Srsf9 PE=1 SV=1	0	5.475	9	2	2	2	1	222	25.6	8.65	25	2
SFB-1	FALSE	High	Master Protein	Q91VE0	Long-chain fatty acid transport protein 4 OS=Mus musculus OX=10090 GN=Slc27a4 PE=1 SV=1	0	5.571	3	2	2	2	1	643	72.3	8.59	16	2
SFB-1	FALSE	High	Master Protein	I7HPW4	G protein-coupled receptor, family C, group 5, member C OS=Mus musculus OX=10090 GN=Gprc5c PE=1 SV=1	0	6.727	6	2	2	2	1	441	48.5	7.84	32	2
SFB-1	FALSE	High	Master Protein	Q9CX56	26S proteasome non-ATPase regulatory subunit 8 OS=Mus musculus OX=10090 GN=Psmd8 PE=1 SV=2	0.003	2.307	2	1	2	1	1	353	39.9	9.58	41	1
SFB-1	FALSE	High	Master Protein	Q9QYR9	Acyl-coenzyme A thioesterase 2, mitochondrial OS=Mus musculus OX=10090 GN=Acot2 PE=1 SV=2	0	6.249	5	2	2	2	1	453	49.6	7.36	44	2
SFB-1	FALSE	High	Master Protein	Q80TM9	Nischarin OS=Mus musculus OX=10090 GN=Nisch PE=1 SV=2	0	5.462	2	2	2	2	1	1593	174.9	5.16	0	2
SFB-1	FALSE	High	Master Protein	B1AZI6	THO complex subunit 2 OS=Mus musculus OX=10090 GN=Thoc2 PE=1 SV=1	0	5.517	1	2	2	2	1	1594	182.7	8.44	15	2
SFB-1	FALSE	High	Master Protein	O54784	Death-associated protein kinase 3 OS=Mus musculus OX=10090 GN=Dapk3 PE=1 SV=1	0.001	3.367	3	1	2	1	1	448	51.4	8.7	18	1
SFB-1	FALSE	High	Master Protein	Q9DCC4	Pyrroline-5-carboxylate reductase 3 OS=Mus musculus OX=10090 GN=Pycr3 PE=1 SV=2	0.001	3.998	4	1	2	1	1	274	28.7	7.27	40	1
SFB-1	FALSE	High	Master Protein	Q9JM14	5'(3')-deoxyribonucleotidase, cytosolic type OS=Mus musculus OX=10090 GN=Nt5c PE=1 SV=1	0	10.919	16	2	2	2	1	200	23.1	5.49	72	2
SFB-1	FALSE	High	Master Protein	B9EJ86	Oxysterol-binding protein-related protein 8 OS=Mus musculus OX=10090 GN=Osbpl8 PE=1 SV=1	0	7.494	3	2	2	2	1	889	101.2	6.96	36	2
SFB-1	FALSE	High	Master Protein	A5D6P2	Par-3 (Partitioning defective 3) homolog (C. elegans) OS=Mus musculus OX=10090 GN=Pard3 PE=1 SV=1	0	4.174	2	2	2	2	1	1334	149	7.94	32	2
SFB-1	FALSE	High	Master Protein	Q3ULJ0	Glycerol-3-phosphate dehydrogenase 1-like protein OS=Mus musculus OX=10090 GN=Gpd1l PE=1 SV=2	0	4.338	3	1	2	1	1	351	38.2	6.77	69	1
SFB-1	FALSE	High	Master Protein	Q8BHC4	Dephospho-CoA kinase domain-containing protein OS=Mus musculus OX=10090 GN=Dcakd PE=1 SV=1	0	9.126	13	2	2	2	1	231	26.5	9.58	50	2
SFB-1	FALSE	High	Master Protein	Q9WV85	Nucleoside diphosphate kinase 3 OS=Mus musculus OX=10090 GN=Nme3 PE=1 SV=3	0	5.059	16	2	2	2	1	169	19.1	6.68	0	2
SFB-1	FALSE	High	Master Protein	Q7TNL5	Serine/threonine-protein phosphatase 2A 56 kDa regulatory subunit OS=Mus musculus OX=10090 GN=Ppp2r5d PE=1 SV=1	0.001	3.243	4	2	2	1	1	595	69.1	7.96	22	2
SFB-1	FALSE	Medium	Master Protein	E9PUE1	R3H and coiled-coil domain-containing protein 1 OS=Mus musculus OX=10090 GN=R3hcc1 PE=1 SV=2	0.034	1.078	2	1	2	1	1	488	54.1	4.94	0	1
SFB-1	FALSE	High	Master Protein	Q9R112	Sulfide:quinone oxidoreductase, mitochondrial OS=Mus musculus OX=10090 GN=Sqor PE=1 SV=3	0	8.194	6	2	2	2	1	450	50.3	9.09	66	2
SFB-1	FALSE	High	Master Protein	A0A0R4J0G0	Phosphoenolpyruvate carboxykinase (GTP) OS=Mus musculus OX=10090 GN=Pck2 PE=1 SV=1	0	6.414	4	2	2	2	1	667	73.4	7.74	56	2
SFB-1	FALSE	Medium	Master Protein	Q80VW7	Microtubule organization protein AKNA OS=Mus musculus OX=10090 GN=Akna PE=1 SV=1	0.019	1.467	0	1	2	1	1	1404	153	6.19	0	1
SFB-1	FALSE	High	Master Protein	Q9QYF1	Retinol dehydrogenase 11 OS=Mus musculus OX=10090 GN=Rdh11 PE=1 SV=2	0	8.318	8	2	2	2	1	316	35.1	8.91	54	2
SFB-1	FALSE	High	Master Protein	P51885	Lumican OS=Mus musculus OX=10090 GN=Lum PE=1 SV=2	0.001	3.848	3	1	2	1	1	338	38.2	6.43	28	1
SFB-1	FALSE	High	Master Protein	P28867	Protein kinase C delta type OS=Mus musculus OX=10090 GN=Prkcd PE=1 SV=3	0	6.079	3	2	2	2	1	674	77.5	7.39	21	2
SFB-1	FALSE	High	Master Protein	Q60809	CCR4-NOT transcription complex subunit 7 OS=Mus musculus OX=10090 GN=Cnot7 PE=1 SV=1	0	8.162	9	2	2	2	1	285	32.7	4.84	46	2
SFB-1	FALSE	High	Master Protein	Q3UMC0	ATPase family protein 2 homolog OS=Mus musculus OX=10090 GN=Spata5 PE=1 SV=2	0	6.98	3	2	2	2	1	893	97.2	8.24	69	2
SFB-1	FALSE	High	Master Protein	Q921W0	Charged multivesicular body protein 1a OS=Mus musculus OX=10090 GN=Chmp1a PE=1 SV=1	0	5.013	9	2	2	2	1	196	21.6	8.06	42	2
SFB-1	FALSE	High	Master Protein	Q9R0R1	Melanotransferrin OS=Mus musculus OX=10090 GN=Meltf PE=2 SV=1	0	4.532	2	1	2	1	1	738	81.2	6.14	70	1
SFB-1	FALSE	High	Master Protein	Q8K2R5	Zinc finger protein 668 OS=Mus musculus OX=10090 GN=Znf668 PE=2 SV=1	0.003	2.538	3	2	2	2	1	619	68.3	8.87	0	2
SFB-1	FALSE	High	Master Protein	Q99JR1	Sideroflexin-1 OS=Mus musculus OX=10090 GN=Sfxn1 PE=1 SV=3	0	8.919	7	2	2	1	1	322	35.6	9.23	73	2
SFB-1	FALSE	High	Master Protein	Q6P5D8	Structural maintenance of chromosomes flexible hinge domain-containing protein 1 OS=Mus musculus OX=10090 GN=Smchd1 PE=1 SV=2	0.001	3.328	1	2	2	2	1	2007	225.5	7.24	25	2
SFB-1	FALSE	High	Master Protein	Q9Z315	U4/U6.U5 tri-snRNP-associated protein 1 OS=Mus musculus OX=10090 GN=Sart1 PE=1 SV=1	0	5.053	2	2	2	2	1	806	90.8	5.82	37	2
SFB-1	FALSE	High	Master Protein	Q61990	Poly(rC)-binding protein 2 OS=Mus musculus OX=10090 GN=Pcbp2 PE=1 SV=1	0	7.214	7	2	2	2	1	362	38.2	6.79	46	2
SFB-1	FALSE	High	Master Protein	Q9ESW4	Acylglycerol kinase, mitochondrial OS=Mus musculus OX=10090 GN=Agk PE=1 SV=1	0	9.237	8	2	2	2	1	421	46.9	8.4	29	2
SFB-1	FALSE	High	Master Protein	A2AFF6	Cohesin subunit SA-2 OS=Mus musculus OX=10090 GN=Stag2 PE=1 SV=1	0.001	3.164	2	2	2	2	1	1268	145.6	5.52	0	2
SFB-1	FALSE	High	Master Protein	P01898	H-2 class I histocompatibility antigen, Q10 alpha chain OS=Mus musculus OX=10090 GN=H2-Q10 PE=1 SV=3	0	5.587	7	2	2	2	1	325	37.2	5.25	25	2
SFB-1	FALSE	High	Master Protein	Q8JZN5	Complex I assembly factor ACAD9, mitochondrial OS=Mus musculus OX=10090 GN=Acad9 PE=1 SV=2	0	9.98	6	2	2	2	1	625	68.7	7.46	35	2
SFB-1	FALSE	High	Master Protein	Q6NVF0	Inositol polyphosphate 5-phosphatase OCRL OS=Mus musculus OX=10090 GN=Ocrl PE=1 SV=1	0	8.479	3	2	2	2	1	900	104.2	6.27	55	2
SFB-1	FALSE	High	Master Protein	Q9D7B2	LIM and senescent cell antigen-like-containing domain protein OS=Mus musculus OX=10090 GN=Lims1 PE=1 SV=2	0.001	3.34	3	1	2	1	1	396	45.6	7.88	16	1
SFB-1	FALSE	High	Master Protein	Q61553	Fascin OS=Mus musculus OX=10090 GN=Fscn1 PE=1 SV=4	0	5.073	4	2	2	2	1	493	54.5	6.89	23	2
SFB-1	FALSE	High	Master Protein	Q8K0P3	MTOR-associated protein MEAK7 OS=Mus musculus OX=10090 GN=Meak7 PE=2 SV=1	0.005	2.009	2	1	2	1	1	455	50.8	6.52	0	1
SFB-1	FALSE	High	Master Protein	Q9R0Q6	Actin-related protein 2/3 complex subunit 1A OS=Mus musculus OX=10090 GN=Arpc1a PE=1 SV=1	0	5.578	4	1	2	1	1	370	41.6	8.18	33	1
SFB-1	FALSE	High	Master Protein	F7DBB3	AHNAK nucleoprotein 2 (Fragment) OS=Mus musculus OX=10090 GN=Ahnak2 PE=1 SV=1	0	4.356	3	2	2	2	1	1576	166.4	5.78	0	2
SFB-1	FALSE	High	Master Protein	P61166	Transmembrane protein 258 OS=Mus musculus OX=10090 GN=Tmem258 PE=1 SV=1	0.001	3.422	10	1	2	1	1	79	9.1	5.83	16	1
SFB-1	FALSE	High	Master Protein	Q3UZG4	Aminoacyl tRNA synthase complex-interacting multifunctional protein 1 OS=Mus musculus OX=10090 GN=Aimp1 PE=1 SV=1	0	8.786	12	2	2	2	1	319	35.1	8.57	37	2
SFB-1	FALSE	High	Master Protein	P61759	Prefoldin subunit 3 OS=Mus musculus OX=10090 GN=Vbp1 PE=1 SV=2	0	6.621	10	2	2	2	1	196	22.4	6.28	40	2
SFB-1	FALSE	High	Master Protein	Q6P9Q6	FK506-binding protein 15 OS=Mus musculus OX=10090 GN=Fkbp15 PE=1 SV=2	0	7.88	4	2	2	2	1	1216	132.9	5.07	0	2
SFB-1	FALSE	High	Master Protein	G3X977	Inter-alpha-trypsin inhibitor heavy chain H2 OS=Mus musculus OX=10090 GN=Itih2 PE=1 SV=1	0	7.021	3	2	2	2	1	950	106.3	7.4	57	2
SFB-1	FALSE	High	Master Protein	Q8R570	Synaptosomal-associated protein 47 OS=Mus musculus OX=10090 GN=Snap47 PE=1 SV=1	0	7.407	6	2	2	2	1	413	46.5	5.76	58	2
SFB-1	FALSE	High	Master Protein	Q9R1P3	Proteasome subunit beta type-2 OS=Mus musculus OX=10090 GN=Psmb2 PE=1 SV=1	0	5.36	10	2	2	2	1	201	22.9	7.02	64	2
SFB-1	FALSE	High	Master Protein	Q9WTK5	Nuclear factor NF-kappa-B p100 subunit OS=Mus musculus OX=10090 GN=Nfkb2 PE=1 SV=1	0	6.931	3	2	2	2	1	899	96.8	6.37	0	2
SFB-1	FALSE	High	Master Protein	E9QJU8	Transformation-related protein 53-binding protein 2 OS=Mus musculus OX=10090 GN=Trp53bp2 PE=1 SV=1	0	5.599	2	2	2	2	1	1134	125.9	6.47	20	2
SFB-1	FALSE	High	Master Protein	Q9D3L3	Synaptosomal-associated protein OS=Mus musculus OX=10090 GN=Snap23 PE=1 SV=1	0	7.353	16	2	2	2	1	221	24.5	4.94	20	2
SFB-1	FALSE	High	Master Protein	Q8BM55	Transmembrane protein 214 OS=Mus musculus OX=10090 GN=Tmem214 PE=1 SV=1	0.001	4.133	3	2	2	2	1	687	76.4	9.29	19	2
SFB-1	FALSE	High	Master Protein	P61202	COP9 signalosome complex subunit 2 OS=Mus musculus OX=10090 GN=Cops2 PE=1 SV=1	0.001	3.56	5	2	2	2	1	443	51.6	5.53	26	2
SFB-1	FALSE	High	Master Protein	E9Q912	RAP1, GTP-GDP dissociation stimulator 1 OS=Mus musculus OX=10090 GN=Rap1gds1 PE=1 SV=1	0	9.262	5	2	2	2	1	607	66	5.35	39	2
SFB-1	FALSE	High	Master Protein	P97864	Caspase-7 OS=Mus musculus OX=10090 GN=Casp7 PE=1 SV=2	0.002	2.882	6	2	2	2	1	303	34	6.33	27	2
SFB-1	FALSE	High	Master Protein	Q8CFI7	DNA-directed RNA polymerase II subunit RPB2 OS=Mus musculus OX=10090 GN=Polr2b PE=1 SV=2	0	8.162	2	2	2	2	1	1174	133.8	6.87	22	2
SFB-1	FALSE	High	Master Protein	A2AT37	Regulator of nonsense transcripts 2 OS=Mus musculus OX=10090 GN=Upf2 PE=1 SV=1	0.001	3.998	1	2	2	2	1	1269	147.5	5.64	37	2
SFB-1	FALSE	High	Master Protein	Q61503	5'-nucleotidase OS=Mus musculus OX=10090 GN=Nt5e PE=1 SV=2	0	4.72	2	1	2	1	1	576	63.8	6.64	30	1
SFB-1	FALSE	High	Master Protein	Q7TSI3	Serine/threonine-protein phosphatase 6 regulatory subunit 1 OS=Mus musculus OX=10090 GN=Ppp6r1 PE=1 SV=1	0.002	2.78	1	1	2	1	1	856	94.5	4.64	27	1
SFB-1	FALSE	High	Master Protein	Q99MU3	Double-stranded RNA-specific adenosine deaminase OS=Mus musculus OX=10090 GN=Adar PE=1 SV=2	0	5.8	2	2	2	2	1	1178	130.4	8.7	18	2
SFB-1	FALSE	High	Master Protein	A0A140LJ04	Zinc finger ZZ-type and EF-hand domain-containing protein 1 OS=Mus musculus OX=10090 GN=Zzef1 PE=1 SV=1	0.001	3.651	1	2	2	2	1	2953	331.1	6.07	0	2
SFB-1	FALSE	High	Master Protein	Q8BYU6	Torsin-1A-interacting protein 2 OS=Mus musculus OX=10090 GN=Tor1aip2 PE=1 SV=1	0.007	1.92	2	1	2	1	1	502	54.5	4.86	29	1
SFB-1	FALSE	High	Master Protein	Q9JKB3	Y-box-binding protein 3 OS=Mus musculus OX=10090 GN=Ybx3 PE=1 SV=2	0	4.729	6	2	2	2	1	361	38.8	9.69	48	2
SFB-1	FALSE	High	Master Protein	A0A1W2P7Y1	Protein-tyrosine-phosphatase OS=Mus musculus OX=10090 GN=Ptprk PE=1 SV=1	0.002	2.799	1	1	2	1	1	1471	165.9	6.01	15	1
SFB-1	FALSE	High	Master Protein	Q6DID3	SR-related and CTD-associated factor 8 OS=Mus musculus OX=10090 GN=Scaf8 PE=1 SV=1	0	5.967	1	2	2	2	1	1268	139.5	8.24	48	2
SFB-1	FALSE	High	Master Protein	P29758	Ornithine aminotransferase, mitochondrial OS=Mus musculus OX=10090 GN=Oat PE=1 SV=1	0	5.691	4	2	2	2	1	439	48.3	6.62	39	2
SFB-1	FALSE	High	Master Protein	P45878	Peptidyl-prolyl cis-trans isomerase FKBP2 OS=Mus musculus OX=10090 GN=Fkbp2 PE=1 SV=1	0	4.199	9	1	2	1	1	140	15.3	8.88	29	1
SFB-1	FALSE	High	Master Protein	A0A0R4J140	Clustered mitochondria protein homolog OS=Mus musculus OX=10090 GN=Cluh PE=1 SV=1	0	7.017	2	2	2	2	1	1353	151.7	6.02	71	2
SFB-1	FALSE	High	Master Protein	Q3UVG3	Protein FAM91A1 OS=Mus musculus OX=10090 GN=Fam91a1 PE=1 SV=1	0.001	4.093	1	1	2	1	1	837	93.4	6.35	33	1
SFB-1	FALSE	High	Master Protein	Q8BPU7	Engulfment and cell motility protein 1 OS=Mus musculus OX=10090 GN=Elmo1 PE=1 SV=2	0	7.015	3	2	2	2	1	727	83.9	6.28	19	2
SFB-1	FALSE	High	Master Protein	Q9JIY5	Serine protease HTRA2, mitochondrial OS=Mus musculus OX=10090 GN=Htra2 PE=1 SV=2	0	8.662	5	2	2	2	1	458	49.3	9.6	89	2
SFB-1	FALSE	High	Master Protein	D3Z5K8	SH3 and multiple ankyrin repeat domains protein 2 OS=Mus musculus OX=10090 GN=Shank2 PE=1 SV=1	0	5.712	1	2	2	2	1	1841	200	6.68	45	2
SFB-1	FALSE	High	Master Protein	Q64516	Glycerol kinase OS=Mus musculus OX=10090 GN=Gk PE=1 SV=2	0	4.209	2	1	2	1	1	559	61.2	5.87	24	1
SFB-1	FALSE	High	Master Protein	P23780	Beta-galactosidase OS=Mus musculus OX=10090 GN=Glb1 PE=1 SV=1	0	5.925	4	2	2	2	1	647	73.1	7.47	27	2
SFB-1	FALSE	High	Master Protein	Q61029	Lamina-associated polypeptide 2, isoforms beta/delta/epsilon/gamma OS=Mus musculus OX=10090 GN=Tmpo PE=1 SV=4	0	8.353	6	2	2	1	1	452	50.3	9.45	49	2
SFB-1	FALSE	High	Master Protein	O88384	Vesicle transport through interaction with t-SNAREs homolog 1B OS=Mus musculus OX=10090 GN=Vti1b PE=1 SV=1	0	9.319	14	2	2	2	1	232	26.7	8.79	59	2
SFB-1	FALSE	High	Master Protein	Q91V61	Sideroflexin-3 OS=Mus musculus OX=10090 GN=Sfxn3 PE=1 SV=1	0	7.534	6	2	2	1	1	321	35.4	9.51	18	2
SFB-1	FALSE	High	Master Protein	Q9Z1G3	V-type proton ATPase subunit C 1 OS=Mus musculus OX=10090 GN=Atp6v1c1 PE=1 SV=4	0	5.195	7	2	2	2	1	382	43.9	7.46	0	2
SFB-1	FALSE	High	Master Protein	H9KV00	Protein SON OS=Mus musculus OX=10090 GN=Son PE=1 SV=1	0	6.312	2	2	2	2	1	2477	268.7	5.71	28	2
SFB-1	FALSE	High	Master Protein	H3BL37	Treacle protein OS=Mus musculus OX=10090 GN=Tcof1 PE=1 SV=1	0.001	4.044	1	1	2	1	1	1356	138.5	9.26	76	1
SFB-1	FALSE	High	Master Protein	A2ALK6	Band 4.1-like protein 4B OS=Mus musculus OX=10090 GN=Epb41l4b PE=1 SV=1	0	6.672	2	2	2	1	1	899	99.7	9.17	37	2
SFB-1	FALSE	High	Master Protein	A0A0R4J0S1	Cdc42 effector protein 1 OS=Mus musculus OX=10090 GN=Cdc42ep1 PE=1 SV=1	0.001	4.05	3	1	2	1	1	409	43	7.21	16	1
SFB-1	FALSE	Medium	Master Protein	Q9CY58	Plasminogen activator inhibitor 1 RNA-binding protein OS=Mus musculus OX=10090 GN=Serbp1 PE=1 SV=2	0.021	1.356	2	1	2	1	1	407	44.7	8.54	0	1
SFB-1	FALSE	High	Master Protein	O35682	Myeloid-associated differentiation marker OS=Mus musculus OX=10090 GN=Myadm PE=1 SV=2	0.003	2.344	3	1	2	1	1	320	35.3	8.31	44	1
SFB-1	FALSE	High	Master Protein	Q5U4D9	THO complex subunit 6 homolog OS=Mus musculus OX=10090 GN=Thoc6 PE=1 SV=1	0.004	2.173	3	1	2	1	1	341	37.3	7.12	45	1
SFB-1	FALSE	High	Master Protein	Q8VDV8	MIT domain-containing protein 1 OS=Mus musculus OX=10090 GN=Mitd1 PE=1 SV=1	0	6.935	7	1	2	1	1	249	28.8	8.06	115	1
SFB-1	FALSE	High	Master Protein	P09541	Myosin light chain 4 OS=Mus musculus OX=10090 GN=Myl4 PE=1 SV=3	0	8.99	13	2	2	2	1	193	21.1	5.03	50	2
SFB-1	FALSE	High	Master Protein	Q6NZQ2	Probable ATP-dependent RNA helicase DDX31 OS=Mus musculus OX=10090 GN=Ddx31 PE=2 SV=2	0	4.669	3	2	2	2	1	687	76.9	9.74	22	2
SFB-1	FALSE	High	Master Protein	Q6P9Q4	FH1/FH2 domain-containing protein 1 OS=Mus musculus OX=10090 GN=Fhod1 PE=1 SV=3	0	4.276	1	1	2	1	1	1197	129.5	6.28	40	1
SFB-1	FALSE	High	Master Protein	Q9CWK3	CD2 antigen cytoplasmic tail-binding protein 2 OS=Mus musculus OX=10090 GN=Cd2bp2 PE=1 SV=1	0.001	3.345	7	2	2	2	1	342	37.7	4.6	19	2
SFB-1	FALSE	High	Master Protein	Q9CR99	RIKEN cDNA 4930544G11 gene OS=Mus musculus OX=10090 GN=4930544G11Rik PE=1 SV=1	0	5.695	12	1	2	1	1	193	21.6	8.22	16	1
SFB-1	FALSE	High	Master Protein	Q8C3F2	Constitutive coactivator of PPAR-gamma-like protein 2 OS=Mus musculus OX=10090 GN=Fam120c PE=1 SV=3	0	5.7	3	2	2	2	1	1091	119.6	8.46	24	2
SFB-1	FALSE	High	Master Protein	Q9CQB5	CDGSH iron-sulfur domain-containing protein 2 OS=Mus musculus OX=10090 GN=Cisd2 PE=1 SV=1	0.001	3.606	10	1	2	1	1	135	15.2	9.51	50	1
SFB-1	FALSE	High	Master Protein	P50431	Serine hydroxymethyltransferase, cytosolic OS=Mus musculus OX=10090 GN=Shmt1 PE=1 SV=3	0	6.499	4	2	2	2	1	478	52.6	6.95	56	2
SFB-1	FALSE	High	Master Protein	Q7TN29	Stromal membrane-associated protein 2 OS=Mus musculus OX=10090 GN=Smap2 PE=1 SV=1	0	7.108	9	2	2	2	1	428	46.5	8.87	48	2
SFB-1	FALSE	High	Master Protein	Q9DBC7	cAMP-dependent protein kinase type I-alpha regulatory subunit OS=Mus musculus OX=10090 GN=Prkar1a PE=1 SV=3	0.001	3.439	3	1	2	1	1	381	43.2	5.35	15	1
SFB-1	FALSE	High	Master Protein	Q9JMH6	Thioredoxin reductase 1, cytoplasmic OS=Mus musculus OX=10090 GN=Txnrd1 PE=1 SV=3	0.001	3.939	2	1	2	1	1	613	67	7.44	39	1
SFB-1	FALSE	High	Master Protein	P29351	Tyrosine-protein phosphatase non-receptor type 6 OS=Mus musculus OX=10090 GN=Ptpn6 PE=1 SV=2	0	6.319	5	2	2	2	1	595	67.5	7.81	29	2
SFB-1	FALSE	High	Master Protein	Q9ERF3	WD repeat-containing protein 61 OS=Mus musculus OX=10090 GN=Wdr61 PE=1 SV=1	0	4.36	11	2	2	2	1	305	33.8	5.36	0	2
SFB-1	FALSE	High	Master Protein	Q8R151	NFX1-type zinc finger-containing protein 1 OS=Mus musculus OX=10090 GN=Znfx1 PE=1 SV=3	0	7.428	1	2	2	2	1	1909	218.7	7.47	26	2
SFB-1	FALSE	High	Master Protein	P0DOV2	Interferon-activable protein 204 OS=Mus musculus OX=10090 GN=Ifi204 PE=1 SV=1	0.001	3.818	3	2	2	2	1	619	69.4	8.69	17	2
SFB-1	FALSE	High	Master Protein	Q62018	RNA polymerase-associated protein CTR9 homolog OS=Mus musculus OX=10090 GN=Ctr9 PE=1 SV=2	0	4.673	3	2	2	2	1	1173	133.3	6.49	0	2
SFB-1	FALSE	High	Master Protein	G3X9H7	Protein MTSS 1 OS=Mus musculus OX=10090 GN=Mtss1 PE=1 SV=1	0.001	3.476	3	2	2	2	1	759	82.4	6.92	30	2
SFB-1	FALSE	High	Master Protein	Q9DC70	NADH dehydrogenase [ubiquinone] iron-sulfur protein 7, mitochondrial OS=Mus musculus OX=10090 GN=Ndufs7 PE=1 SV=1	0.001	3.945	4	1	2	1	1	224	24.7	9.92	35	1
SFB-1	FALSE	High	Master Protein	P54818	Galactocerebrosidase OS=Mus musculus OX=10090 GN=Galc PE=1 SV=2	0	8.016	4	2	2	2	1	684	77.2	6.74	42	2
SFB-1	FALSE	High	Master Protein	Q8BHB4	WD repeat-containing protein 3 OS=Mus musculus OX=10090 GN=Wdr3 PE=1 SV=1	0.004	2.076	1	1	2	1	1	942	105.7	6.64	0	1
SFB-1	FALSE	High	Master Protein	E9QAQ5	Glycogen synthase kinase-3 beta OS=Mus musculus OX=10090 GN=Gsk3b PE=1 SV=1	0	7.175	8	2	2	2	1	433	48	8.78	16	2
SFB-1	FALSE	High	Master Protein	Q8BWD8	Cyclin-dependent kinase 19 OS=Mus musculus OX=10090 GN=Cdk19 PE=2 SV=1	0.002	3.017	2	1	2	1	1	501	56.5	8.53	41	1
SFB-1	FALSE	High	Master Protein	Q6DYE8	Ectonucleotide pyrophosphatase/phosphodiesterase family member 3 OS=Mus musculus OX=10090 GN=Enpp3 PE=1 SV=2	0	4.442	3	2	2	2	1	874	98.6	6.52	28	2
SFB-1	FALSE	High	Master Protein	Q8C3J5	Dedicator of cytokinesis protein 2 OS=Mus musculus OX=10090 GN=Dock2 PE=1 SV=3	0	5.584	2	2	2	2	1	1828	211.6	6.99	21	2
SFB-1	FALSE	High	Master Protein	A2BE28	Ribosomal biogenesis protein LAS1L OS=Mus musculus OX=10090 GN=Las1l PE=1 SV=1	0.001	4.044	3	2	2	2	1	776	89.4	4.44	39	2
SFB-1	FALSE	High	Master Protein	E9Q9H0	Disks large homolog 1 OS=Mus musculus OX=10090 GN=Dlg1 PE=1 SV=1	0	6.537	3	2	2	2	1	912	100.8	5.78	38	2
SFB-1	FALSE	High	Master Protein	Q8BND5	Sulfhydryl oxidase 1 OS=Mus musculus OX=10090 GN=Qsox1 PE=1 SV=1	0	5.246	2	2	2	2	1	748	82.7	7.17	23	2
SFB-1	FALSE	High	Master Protein	O35887	Calumenin OS=Mus musculus OX=10090 GN=Calu PE=1 SV=1	0	5.618	11	2	2	2	1	315	37	4.67	40	2
SFB-1	FALSE	High	Master Protein	Q922J9	Fatty acyl-CoA reductase 1 OS=Mus musculus OX=10090 GN=Far1 PE=1 SV=1	0.001	3.218	3	1	2	1	1	515	59.4	9.19	39	1
SFB-1	FALSE	High	Master Protein	P62855	40S ribosomal protein S26 OS=Mus musculus OX=10090 GN=Rps26 PE=1 SV=3	0	8.106	26	2	2	2	1	115	13	11	31	2
SFB-1	FALSE	High	Master Protein	Q60996	Serine/threonine-protein phosphatase 2A 56 kDa regulatory subunit gamma isoform OS=Mus musculus OX=10090 GN=Ppp2r5c PE=1 SV=2	0.003	2.682	3	2	2	1	1	524	60.8	6.64	28	2
SFB-1	FALSE	High	Master Protein	P62858	40S ribosomal protein S28 OS=Mus musculus OX=10090 GN=Rps28 PE=1 SV=1	0	4.737	17	1	2	1	1	69	7.8	10.7	53	1
SFB-1	FALSE	High	Master Protein	A0A1B0GSD0	Transthyretin (Fragment) OS=Mus musculus OX=10090 GN=Urah PE=1 SV=1	0.004	2.142	5	1	2	1	1	153	17.1	6.4	0	1
SFB-1	FALSE	High	Master Protein	Q9QYH6	Melanoma-associated antigen D1 OS=Mus musculus OX=10090 GN=Maged1 PE=1 SV=1	0.001	3.729	3	2	2	1	1	775	85.6	7.5	0	2
SFB-1	FALSE	High	Master Protein	Q9JKK1	Syntaxin-6 OS=Mus musculus OX=10090 GN=Stx6 PE=1 SV=1	0	10.828	14	2	2	2	1	255	29	4.92	84	2
SFB-1	FALSE	High	Master Protein	Q99ME2	WD repeat-containing protein 6 OS=Mus musculus OX=10090 GN=Wdr6 PE=1 SV=1	0	6.911	2	2	2	2	1	1125	121.8	6.98	24	2
SFB-1	FALSE	High	Master Protein	A0A087WRM7	6-phosphofructo-2-kinase OS=Mus musculus OX=10090 GN=Pfkfb2 PE=1 SV=1	0	4.799	2	1	2	1	1	556	64	7.84	46	1
SFB-1	FALSE	High	Master Protein	P28271	Cytoplasmic aconitate hydratase OS=Mus musculus OX=10090 GN=Aco1 PE=1 SV=3	0	5.299	3	2	2	2	1	889	98.1	7.5	39	2
SFB-1	FALSE	High	Master Protein	Q8JZY2	COMM domain-containing protein 10 OS=Mus musculus OX=10090 GN=Commd10 PE=1 SV=1	0	6.635	13	2	2	2	1	202	22.8	6.65	56	2
SFB-1	FALSE	High	Master Protein	A0A1Y7VNZ6	Non-specific serine/threonine protein kinase OS=Mus musculus OX=10090 GN=Mark3 PE=1 SV=1	0	4.929	2	2	2	1	1	797	88.8	9.38	51	2
SFB-1	FALSE	High	Master Protein	Q9DBF1	Alpha-aminoadipic semialdehyde dehydrogenase OS=Mus musculus OX=10090 GN=Aldh7a1 PE=1 SV=4	0	8.482	5	2	2	2	1	539	58.8	7.47	28	2
SFB-1	FALSE	High	Master Protein	P54754	Ephrin type-B receptor 3 OS=Mus musculus OX=10090 GN=Ephb3 PE=1 SV=2	0	5.076	3	2	2	1	1	993	109.6	6.28	18	2
SFB-1	FALSE	High	Master Protein	Q8BZ20	Protein mono-ADP-ribosyltransferase PARP12 OS=Mus musculus OX=10090 GN=Parp12 PE=1 SV=3	0	6.361	3	2	2	2	1	711	79.9	8.54	30	2
SFB-1	FALSE	High	Master Protein	O35166	Golgi SNAP receptor complex member 2 OS=Mus musculus OX=10090 GN=Gosr2 PE=1 SV=2	0	4.217	5	1	2	1	1	212	24.7	8.21	54	1
SFB-1	FALSE	High	Master Protein	Q9Z1W9	STE20/SPS1-related proline-alanine-rich protein kinase OS=Mus musculus OX=10090 GN=Stk39 PE=1 SV=1	0	7.095	4	1	2	1	1	556	60.3	6.29	54	1
SFB-1	FALSE	High	Master Protein	Q80TE0	RNA polymerase II-associated protein 1 OS=Mus musculus OX=10090 GN=Rpap1 PE=1 SV=2	0	4.77	1	2	2	2	1	1409	155.2	6.65	19	2
SFB-1	FALSE	High	Master Protein	Q99LC2	Cleavage stimulation factor subunit 1 OS=Mus musculus OX=10090 GN=Cstf1 PE=1 SV=1	0.001	3.378	4	2	2	2	1	431	48.4	6.58	0	2
SFB-1	FALSE	High	Master Protein	Q9DBZ5	Eukaryotic translation initiation factor 3 subunit K OS=Mus musculus OX=10090 GN=Eif3k PE=1 SV=1	0	6.973	10	2	2	2	1	218	25.1	4.93	70	2
SFB-1	FALSE	High	Master Protein	Q6PR54	Telomere-associated protein RIF1 OS=Mus musculus OX=10090 GN=Rif1 PE=1 SV=2	0.003	2.426	1	1	2	1	1	2419	266.1	5.57	0	1
SFB-1	FALSE	High	Master Protein	P62892	60S ribosomal protein L39 OS=Mus musculus OX=10090 GN=Rpl39 PE=1 SV=2	0.001	3.115	20	1	2	1	1	51	6.4	12.56	35	1
SFB-1	FALSE	High	Master Protein	A0A0R4IZY9	tRNA-dihydrouridine(47) synthase [NAD(P)(+)] OS=Mus musculus OX=10090 GN=Dus3l PE=1 SV=1	0	4.746	2	1	2	1	1	637	71.1	7.9	52	1
SFB-1	FALSE	High	Master Protein	E9PVP0	START domain-containing protein 10 OS=Mus musculus OX=10090 GN=Stard10 PE=1 SV=1	0	7.774	7	2	2	2	1	364	40.1	8.95	66	2
SFB-1	FALSE	High	Master Protein	A0A286YCX6	Trafficking protein particle complex 8 OS=Mus musculus OX=10090 GN=Trappc8 PE=1 SV=2	0	4.339	1	1	2	1	1	1437	160.8	7.01	56	1
SFB-1	FALSE	High	Master Protein	Q9CXW3	Calcyclin-binding protein OS=Mus musculus OX=10090 GN=Cacybp PE=1 SV=1	0	5.997	7	2	2	2	1	229	26.5	7.87	27	2
SFB-1	FALSE	High	Master Protein	Q9CZL5	Pterin-4-alpha-carbinolamine dehydratase 2 OS=Mus musculus OX=10090 GN=Pcbd2 PE=1 SV=2	0.003	2.555	7	1	2	1	1	136	14.8	9.16	0	1
SFB-1	FALSE	High	Master Protein	Q8R550	SH3 domain-containing kinase-binding protein 1 OS=Mus musculus OX=10090 GN=Sh3kbp1 PE=1 SV=1	0	5.512	3	2	2	2	1	709	78.1	7.55	22	2
SFB-1	FALSE	High	Master Protein	Q8R3C6	Probable RNA-binding protein 19 OS=Mus musculus OX=10090 GN=Rbm19 PE=1 SV=1	0	5.031	2	2	2	2	1	952	106	6.57	0	2
SFB-1	FALSE	High	Master Protein	Q99JX7	Nuclear RNA export factor 1 OS=Mus musculus OX=10090 GN=Nxf1 PE=1 SV=3	0	4.206	3	2	2	2	1	618	70.3	8.73	0	2
SFB-1	FALSE	High	Master Protein	E9PUF7	Rho guanine nucleotide exchange factor 1 OS=Mus musculus OX=10090 GN=Arhgef1 PE=1 SV=1	0	7.74	2	2	2	2	1	976	108.6	6.09	25	2
SFB-1	FALSE	High	Master Protein	Q8VCG3	WD repeat-containing protein 74 OS=Mus musculus OX=10090 GN=Wdr74 PE=2 SV=1	0.002	2.814	2	1	2	1	1	384	42.6	7.78	39	1
SFB-1	FALSE	High	Master Protein	Q7TQK5	Coiled-coil domain-containing protein 93 OS=Mus musculus OX=10090 GN=Ccdc93 PE=1 SV=1	0	6.807	4	2	2	2	1	629	72.6	8.29	0	2
SFB-1	FALSE	High	Master Protein	Q8BTW9	Serine/threonine-protein kinase PAK 4 OS=Mus musculus OX=10090 GN=Pak4 PE=1 SV=1	0	4.954	3	2	2	2	1	593	64.6	9.85	23	2
SFB-1	FALSE	High	Master Protein	G3X9B1	HEAT repeat-containing protein 1 OS=Mus musculus OX=10090 GN=Heatr1 PE=1 SV=1	0	5.455	1	2	2	2	1	2143	241.9	6.98	23	2
SFB-1	FALSE	High	Master Protein	A0JNY3	Molybdopterin molybdenumtransferase OS=Mus musculus OX=10090 GN=Gphn PE=1 SV=1	0	8.337	3	2	2	2	1	772	83.6	5.76	14	2
SFB-1	FALSE	High	Master Protein	P62748	Hippocalcin-like protein 1 OS=Mus musculus OX=10090 GN=Hpcal1 PE=1 SV=2	0	6.997	12	2	2	2	1	193	22.3	5.5	37	2
SFB-1	FALSE	High	Master Protein	Q8BKE6	Cytochrome P450 20A1 OS=Mus musculus OX=10090 GN=Cyp20a1 PE=1 SV=1	0.002	2.796	2	1	2	1	1	462	52.1	6.95	37	1
SFB-1	FALSE	High	Master Protein	Q6PDL0	Cytoplasmic dynein 1 light intermediate chain 2 OS=Mus musculus OX=10090 GN=Dync1li2 PE=1 SV=2	0	4.82	5	2	2	2	1	492	54.2	6.28	34	2
SFB-1	FALSE	High	Master Protein	Q9DC23	DnaJ homolog subfamily C member 10 OS=Mus musculus OX=10090 GN=Dnajc10 PE=1 SV=2	0	7.975	3	2	2	2	1	793	90.5	6.96	47	2
SFB-1	FALSE	Medium	Master Protein	P58389	Serine/threonine-protein phosphatase 2A activator OS=Mus musculus OX=10090 GN=Ptpa PE=1 SV=1	0.012	1.666	3	1	2	1	1	323	36.7	6.39	0	1
SFB-1	FALSE	High	Master Protein	Q62422	Osteoclast-stimulating factor 1 OS=Mus musculus OX=10090 GN=Ostf1 PE=1 SV=2	0	4.631	6	1	2	1	1	215	23.8	5.68	83	1
SFB-1	FALSE	High	Master Protein	Q9CPU0	Lactoylglutathione lyase OS=Mus musculus OX=10090 GN=Glo1 PE=1 SV=3	0.001	3.734	5	1	2	1	1	184	20.8	5.47	41	1
SFB-1	FALSE	High	Master Protein	Q61704	Inter-alpha-trypsin inhibitor heavy chain H3 OS=Mus musculus OX=10090 GN=Itih3 PE=1 SV=3	0	5.84	2	2	2	2	1	889	99.3	6.05	40	2
SFB-1	FALSE	High	Master Protein	Q9D554	Splicing factor 3A subunit 3 OS=Mus musculus OX=10090 GN=Sf3a3 PE=1 SV=2	0	10.337	6	2	2	2	1	501	58.8	5.34	60	2
SFB-1	FALSE	High	Master Protein	P62307	Small nuclear ribonucleoprotein F OS=Mus musculus OX=10090 GN=Snrpf PE=1 SV=1	0	5.107	24	1	2	1	1	86	9.7	4.67	0	1
SFB-1	FALSE	High	Master Protein	Q9EST4	Proteasome assembly chaperone 2 OS=Mus musculus OX=10090 GN=Psmg2 PE=1 SV=1	0	4.225	6	2	2	2	1	264	29.5	6.05	30	2
SFB-1	FALSE	High	Master Protein	P18242	Cathepsin D OS=Mus musculus OX=10090 GN=Ctsd PE=1 SV=1	0	7.06	5	2	2	2	1	410	44.9	7.15	31	2
SFB-1	FALSE	High	Master Protein	Q5SUS9	RNA-binding protein EWS OS=Mus musculus OX=10090 GN=Ewsr1 PE=1 SV=1	0	5.934	5	2	2	2	1	661	69	9.29	0	2
SFB-1	FALSE	High	Master Protein	Q9D050	Mitochondrial carrier homolog 2 OS=Mus musculus OX=10090 GN=Mtch2 PE=1 SV=1	0.002	2.818	3	1	2	1	1	312	34.5	8.12	50	1
SFB-1	FALSE	High	Master Protein	P40630	Transcription factor A, mitochondrial OS=Mus musculus OX=10090 GN=Tfam PE=1 SV=2	0	4.327	8	2	2	2	1	243	28	9.69	0	2
SFB-1	FALSE	High	Master Protein	P47955	60S acidic ribosomal protein P1 OS=Mus musculus OX=10090 GN=Rplp1 PE=1 SV=1	0	7.473	14	1	2	1	1	114	11.5	4.32	46	1
SFB-1	FALSE	High	Master Protein	P15089	Mast cell carboxypeptidase A OS=Mus musculus OX=10090 GN=Cpa3 PE=2 SV=1	0	6.306	4	2	2	2	1	417	48.8	9	51	2
SFB-1	FALSE	High	Master Protein	Q04447	Creatine kinase B-type OS=Mus musculus OX=10090 GN=Ckb PE=1 SV=1	0	4.471	5	2	2	2	1	381	42.7	5.67	15	2
SFB-1	FALSE	High	Master Protein	Q9JHS4	ATP-dependent Clp protease ATP-binding subunit clpX-like, mitochondrial OS=Mus musculus OX=10090 GN=Clpx PE=1 SV=2	0	6.651	4	2	2	2	1	634	69.2	7.71	39	2
SFB-1	FALSE	High	Master Protein	Q60692	Proteasome subunit beta type-6 OS=Mus musculus OX=10090 GN=Psmb6 PE=1 SV=3	0	7.173	9	2	2	2	1	238	25.4	5.11	27	2
SFB-1	FALSE	High	Master Protein	P56677	Suppressor of tumorigenicity 14 protein homolog OS=Mus musculus OX=10090 GN=St14 PE=1 SV=2	0	5.208	3	2	2	2	1	855	94.6	6.81	0	2
SFB-1	FALSE	High	Master Protein	Q9CWG8	Protein arginine methyltransferase NDUFAF7, mitochondrial OS=Mus musculus OX=10090 GN=Ndufaf7 PE=1 SV=4	0	7.237	7	2	2	2	1	436	48.4	6.95	35	2
SFB-1	FALSE	High	Master Protein	O08738	Caspase-6 OS=Mus musculus OX=10090 GN=Casp6 PE=1 SV=1	0	7.038	8	2	2	2	1	276	31.6	6.89	52	2
SFB-1	FALSE	High	Master Protein	Q91YJ2	Sorting nexin-4 OS=Mus musculus OX=10090 GN=Snx4 PE=1 SV=1	0	6.063	4	2	2	2	1	450	51.7	5.8	36	2
SFB-1	FALSE	High	Master Protein	A0A140LJ24	Predicted gene 4131 OS=Mus musculus OX=10090 GN=Gm4131 PE=4 SV=1	0.002	2.777	2	1	2	1	1	318	36.6	9.35	57	1
SFB-1	FALSE	High	Master Protein	Q80ZX0	Sec24-related gene family, member B (S. cerevisiae) OS=Mus musculus OX=10090 GN=Sec24b PE=1 SV=1	0	11.418	3	2	2	2	1	1251	135.5	6.96	78	2
SFB-1	FALSE	High	Master Protein	O88796	Ribonuclease P protein subunit p30 OS=Mus musculus OX=10090 GN=Rpp30 PE=1 SV=1	0	6.693	7	2	2	2	1	268	29.5	9.06	45	2
SFB-1	FALSE	High	Master Protein	Q8CIV8	Tubulin-specific chaperone E OS=Mus musculus OX=10090 GN=Tbce PE=1 SV=1	0	5.489	5	2	2	2	1	524	59	6.29	35	2
SFB-1	FALSE	High	Master Protein	Q99MJ9	ATP-dependent RNA helicase DDX50 OS=Mus musculus OX=10090 GN=Ddx50 PE=2 SV=1	0.001	3.986	3	2	2	2	1	734	82.1	9.25	19	2
SFB-1	FALSE	High	Master Protein	Q8K4L4	Protein POF1B OS=Mus musculus OX=10090 GN=Pof1b PE=2 SV=3	0	6.483	3	2	2	2	1	587	67.7	6.23	65	2
SFB-1	FALSE	High	Master Protein	Q923U0	TOM1-like protein 1 OS=Mus musculus OX=10090 GN=Tom1l1 PE=1 SV=1	0.001	3.74	3	1	2	1	1	474	52.7	5.36	18	1
SFB-1	FALSE	High	Master Protein	Q0VGY8	Protein TANC1 OS=Mus musculus OX=10090 GN=Tanc1 PE=1 SV=2	0	4.442	1	2	2	2	1	1856	200.7	8.35	20	2
SFB-1	FALSE	High	Master Protein	Q8K183	Pyridoxal kinase OS=Mus musculus OX=10090 GN=Pdxk PE=1 SV=1	0	9.178	7	2	2	2	1	312	35	6.29	55	2
SFB-1	FALSE	High	Master Protein	Q9WUV0	Origin recognition complex subunit 5 OS=Mus musculus OX=10090 GN=Orc5 PE=2 SV=1	0	4.201	5	2	2	2	1	435	50.2	8.06	21	2
SFB-1	FALSE	High	Master Protein	Q91Z53	Glyoxylate reductase/hydroxypyruvate reductase OS=Mus musculus OX=10090 GN=Grhpr PE=1 SV=1	0	6.826	9	2	2	2	1	328	35.3	7.65	24	2
SFB-1	FALSE	High	Master Protein	P99026	Proteasome subunit beta type-4 OS=Mus musculus OX=10090 GN=Psmb4 PE=1 SV=1	0	9.181	8	1	2	1	1	264	29.1	5.64	72	1
SFB-1	FALSE	High	Master Protein	A0A0R4J0K1	Selenoprotein F OS=Mus musculus OX=10090 GN=Selenof PE=1 SV=1	0.001	4.149	8	1	2	1	1	162	17.7	5.35	0	1
SFB-1	FALSE	High	Master Protein	O54984	ATPase GET3 OS=Mus musculus OX=10090 GN=Get3 PE=1 SV=2	0	8.296	5	2	2	2	1	348	38.8	4.91	37	2
SFB-1	FALSE	High	Master Protein	Q9CQA9	Cancer-related nucleoside-triphosphatase homolog OS=Mus musculus OX=10090 GN=Ntpcr PE=1 SV=1	0	5.115	14	2	2	2	1	190	20.7	9.72	28	2
SFB-1	FALSE	High	Master Protein	Q640N1	Adipocyte enhancer-binding protein 1 OS=Mus musculus OX=10090 GN=Aebp1 PE=1 SV=1	0	8.038	3	2	2	2	1	1128	128.3	5.08	61	2
SFB-1	FALSE	High	Master Protein	D3YYT1	Glyoxylate reductase 1 homolog OS=Mus musculus OX=10090 GN=Glyr1 PE=1 SV=1	0	9.722	6	2	2	2	1	552	60.4	9.13	112	2
SFB-1	FALSE	High	Master Protein	Q9D1M7	Peptidyl-prolyl cis-trans isomerase FKBP11 OS=Mus musculus OX=10090 GN=Fkbp11 PE=1 SV=1	0	7.268	14	2	2	2	1	201	22.1	9.36	0	2
SFB-1	FALSE	High	Master Protein	Q62273	Sulfate transporter OS=Mus musculus OX=10090 GN=Slc26a2 PE=1 SV=1	0	5.205	3	2	2	2	1	739	81.6	8.13	21	2
SFB-1	FALSE	High	Master Protein	Q8BMQ2	General transcription factor 3C polypeptide 4 OS=Mus musculus OX=10090 GN=Gtf3c4 PE=1 SV=2	0	8.026	3	2	2	2	1	817	91.6	6.73	33	2
SFB-1	FALSE	High	Master Protein	Q62348	Translin OS=Mus musculus OX=10090 GN=Tsn PE=1 SV=1	0	4.791	5	1	2	1	1	228	26.2	6.44	55	1
SFB-1	FALSE	High	Master Protein	D3Z656	Phosphoinositide 5-phosphatase OS=Mus musculus OX=10090 GN=Synj1 PE=1 SV=1	0	5.419	2	1	2	1	1	1607	176.2	7.72	27	1
SFB-1	FALSE	High	Master Protein	Q8BJW6	Eukaryotic translation initiation factor 2A OS=Mus musculus OX=10090 GN=Eif2a PE=1 SV=2	0	6.062	3	2	2	2	1	581	64.4	8.91	24	2
SFB-1	FALSE	Medium	Master Protein	Q4U2R1	E3 ubiquitin-protein ligase HERC2 OS=Mus musculus OX=10090 GN=Herc2 PE=1 SV=3	0.013	1.637	0	1	2	1	1	4836	527.1	6.27	0	1
SFB-1	FALSE	High	Master Protein	A0A0R4J1W7	Cell division cycle protein 23 homolog OS=Mus musculus OX=10090 GN=Cdc23 PE=1 SV=1	0.001	3.127	3	2	2	2	1	597	68.5	7.05	0	2
SFB-1	FALSE	High	Master Protein	O35465	Peptidyl-prolyl cis-trans isomerase FKBP8 OS=Mus musculus OX=10090 GN=Fkbp8 PE=1 SV=2	0	6.215	7	2	2	2	1	402	43.5	5.16	82	2
SFB-1	FALSE	High	Master Protein	Q5NBU8	XIAP-associated factor 1 OS=Mus musculus OX=10090 GN=Xaf1 PE=1 SV=3	0.001	3.983	5	1	2	1	1	273	31.1	8.54	28	1
SFB-1	FALSE	High	Master Protein	F6ZQR2	Peripheral plasma membrane protein CASK (Fragment) OS=Mus musculus OX=10090 GN=Cask PE=1 SV=1	0	4.832	10	2	2	1	1	249	27.9	6.68	0	2
SFB-1	FALSE	High	Master Protein	Q3TVK3	Aspartyl aminopeptidase OS=Mus musculus OX=10090 GN=Dnpep PE=1 SV=1	0	6.405	6	2	2	2	1	475	52.4	7.25	0	2
SFB-1	FALSE	High	Master Protein	Q9EPK2	Protein XRP2 OS=Mus musculus OX=10090 GN=Rp2 PE=1 SV=3	0	6.281	7	2	2	2	1	347	39.4	5.24	38	2
SFB-1	FALSE	High	Master Protein	P42125	Enoyl-CoA delta isomerase 1, mitochondrial OS=Mus musculus OX=10090 GN=Eci1 PE=1 SV=2	0	5.591	7	2	2	2	1	289	32.2	8.98	0	2
SFB-1	FALSE	High	Master Protein	Q99K48	Non-POU domain-containing octamer-binding protein OS=Mus musculus OX=10090 GN=Nono PE=1 SV=3	0	5.272	4	2	2	2	1	473	54.5	8.95	42	2
SFB-1	FALSE	High	Master Protein	O70325	Phospholipid hydroperoxide glutathione peroxidase OS=Mus musculus OX=10090 GN=Gpx4 PE=1 SV=4	0	6.654	6	1	2	1	1	197	22.2	8.46	27	1
SFB-1	FALSE	High	Master Protein	O70479	BTB/POZ domain-containing adapter for CUL3-mediated RhoA degradation protein 2 OS=Mus musculus OX=10090 GN=Tnfaip1 PE=2 SV=1	0.003	2.317	4	1	2	1	1	316	36.1	7.84	18	1
SFB-1	FALSE	High	Master Protein	Q9D8U0	Interferon-related developmental regulator 2 OS=Mus musculus OX=10090 GN=Ifrd2 PE=1 SV=1	0.001	3.223	5	2	2	2	1	441	47.7	6.95	23	2
SFB-1	FALSE	High	Master Protein	E9QL65	Component of oligomeric Golgi complex 3 OS=Mus musculus OX=10090 GN=Cog3 PE=1 SV=1	0	5.74	3	2	2	2	1	828	94.1	5.72	0	2
SFB-1	FALSE	High	Master Protein	Q9CZ44	NSFL1 cofactor p47 OS=Mus musculus OX=10090 GN=Nsfl1c PE=1 SV=1	0	6.444	6	2	2	2	1	370	40.7	5.15	14	2
SFB-1	FALSE	High	Master Protein	Q8CFE3	REST corepressor 1 OS=Mus musculus OX=10090 GN=Rcor1 PE=1 SV=3	0	6.707	6	2	2	2	1	480	52.7	7.03	29	2
SFB-1	FALSE	High	Master Protein	F8VPR5	Histone acetyltransferase OS=Mus musculus OX=10090 GN=Crebbp PE=1 SV=1	0	6.965	1	2	2	1	1	2441	265.4	8.5	24	2
SFB-1	FALSE	High	Master Protein	F2Z461	E3 ISG15--protein ligase Herc6 OS=Mus musculus OX=10090 GN=Herc6 PE=2 SV=1	0.001	3.882	2	2	2	2	1	1003	112.9	7.52	23	2
SFB-1	FALSE	High	Master Protein	Q6P5C5	Single-strand selective monofunctional uracil DNA glycosylase OS=Mus musculus OX=10090 GN=Smug1 PE=1 SV=1	0	7.936	11	2	2	2	1	279	30.6	6.77	29	2
SFB-1	FALSE	High	Master Protein	P61022	Calcineurin B homologous protein 1 OS=Mus musculus OX=10090 GN=Chp1 PE=1 SV=2	0	5.153	12	2	2	2	1	195	22.4	5.1	32	2
SFB-1	FALSE	High	Master Protein	Q9Z1E4	Glycogen [starch] synthase, muscle OS=Mus musculus OX=10090 GN=Gys1 PE=1 SV=2	0	4.547	1	1	2	1	1	738	83.9	6.11	18	1
SFB-1	FALSE	High	Master Protein	Q9QYA2	Mitochondrial import receptor subunit TOM40 homolog OS=Mus musculus OX=10090 GN=Tomm40 PE=1 SV=3	0	7.249	7	2	2	2	1	361	37.9	7.74	46	2
SFB-1	FALSE	High	Master Protein	Q6PD26	GPI transamidase component PIG-S OS=Mus musculus OX=10090 GN=Pigs PE=1 SV=3	0	8.968	7	2	2	2	1	555	61.7	6.93	65	2
SFB-1	FALSE	High	Master Protein	P28656	Nucleosome assembly protein 1-like 1 OS=Mus musculus OX=10090 GN=Nap1l1 PE=1 SV=2	0	8.894	8	2	2	2	1	391	45.3	4.46	52	2
SFB-1	FALSE	High	Master Protein	Q8BWW9	Serine/threonine-protein kinase N2 OS=Mus musculus OX=10090 GN=Pkn2 PE=1 SV=3	0.001	3.442	2	2	2	2	1	983	111.5	6.32	0	2
SFB-1	FALSE	High	Master Protein	P52293	Importin subunit alpha-1 OS=Mus musculus OX=10090 GN=Kpna2 PE=1 SV=2	0	9.62	6	2	2	2	1	529	57.9	5.68	54	2
SFB-1	FALSE	High	Master Protein	P19973	Lymphocyte-specific protein 1 OS=Mus musculus OX=10090 GN=Lsp1 PE=1 SV=2	0	11.834	11	2	2	2	1	330	36.7	4.82	50	2
SFB-1	FALSE	High	Master Protein	P62897	Cytochrome c, somatic OS=Mus musculus OX=10090 GN=Cycs PE=1 SV=2	0	7.525	18	2	2	2	1	105	11.6	9.58	45	2
SFB-1	FALSE	High	Master Protein	Q9WV70	Nucleolar complex protein 2 homolog OS=Mus musculus OX=10090 GN=Noc2l PE=1 SV=2	0.004	2.126	2	1	2	1	1	747	85.4	5.97	18	1
SFB-1	FALSE	High	Master Protein	E0CZ22	Maestro heat-like repeat family member 1 OS=Mus musculus OX=10090 GN=Mroh1 PE=1 SV=1	0.002	3.009	1	2	2	2	1	1640	181.7	6.39	0	2
SFB-1	FALSE	High	Master Protein	Q99LJ6	Glutathione peroxidase 7 OS=Mus musculus OX=10090 GN=Gpx7 PE=1 SV=1	0.003	2.642	9	1	2	1	1	186	21	8.27	0	1
SFB-1	FALSE	High	Master Protein	Q8BGS1	Band 4.1-like protein 5 OS=Mus musculus OX=10090 GN=Epb41l5 PE=1 SV=1	0	4.657	3	2	2	1	1	731	81.6	6.39	31	2
SFB-1	FALSE	High	Master Protein	Q80Y44	Probable ATP-dependent RNA helicase DDX10 OS=Mus musculus OX=10090 GN=Ddx10 PE=1 SV=2	0	6.1	3	2	2	2	1	875	100.7	7.75	34	2
SFB-1	FALSE	High	Master Protein	O70252	Heme oxygenase 2 OS=Mus musculus OX=10090 GN=Hmox2 PE=1 SV=1	0	8.76	7	1	2	1	1	315	35.7	5.87	62	1
SFB-1	FALSE	High	Master Protein	Q8BLN5	Lanosterol synthase OS=Mus musculus OX=10090 GN=Lss PE=1 SV=2	0	4.328	2	1	2	1	1	733	83.1	6.4	34	1
SFB-1	FALSE	High	Master Protein	Q99P72	Reticulon-4 OS=Mus musculus OX=10090 GN=Rtn4 PE=1 SV=2	0	11.434	4	2	2	2	1	1162	126.5	4.54	65	2
SFB-1	FALSE	High	Master Protein	Q9CQ10	Charged multivesicular body protein 3 OS=Mus musculus OX=10090 GN=Chmp3 PE=1 SV=3	0	5.013	5	1	2	1	1	224	25.2	5.06	34	1
SFB-1	FALSE	High	Master Protein	P52432	DNA-directed RNA polymerases I and III subunit RPAC1 OS=Mus musculus OX=10090 GN=Polr1c PE=1 SV=3	0	5.216	5	2	2	2	1	346	39.1	5.21	22	2
SFB-1	FALSE	High	Master Protein	E9PYH2	Cytosolic acyl coenzyme A thioester hydrolase OS=Mus musculus OX=10090 GN=Acot7 PE=1 SV=1	0	8.011	6	2	2	2	1	384	42.8	8.68	50	2
SFB-1	FALSE	High	Master Protein	Q9CWS0	N(G),N(G)-dimethylarginine dimethylaminohydrolase 1 OS=Mus musculus OX=10090 GN=Ddah1 PE=1 SV=3	0	5.563	7	2	2	2	1	285	31.4	5.97	0	2
SFB-1	FALSE	High	Master Protein	Q8CG76	Aflatoxin B1 aldehyde reductase member 2 OS=Mus musculus OX=10090 GN=Akr7a2 PE=1 SV=3	0	4.53	4	1	2	1	1	367	40.6	8.12	27	1
SFB-1	FALSE	High	Master Protein	P34884	Macrophage migration inhibitory factor OS=Mus musculus OX=10090 GN=Mif PE=1 SV=2	0	4.933	10	1	2	1	1	115	12.5	7.34	40	1
SFB-1	FALSE	Medium	Master Protein	Q6P9L6	Kinesin-like protein KIF15 OS=Mus musculus OX=10090 GN=Kif15 PE=1 SV=1	0.016	1.547	1	1	2	1	1	1387	160	6.05	0	1
SFB-1	FALSE	High	Master Protein	O55028	[3-methyl-2-oxobutanoate dehydrogenase [lipoamide]] kinase, mitochondrial OS=Mus musculus OX=10090 GN=Bckdk PE=1 SV=1	0	10.873	8	2	2	2	1	412	46.6	8.91	53	2
SFB-1	FALSE	High	Master Protein	Q99LB6	Methionine adenosyltransferase 2 subunit beta OS=Mus musculus OX=10090 GN=Mat2b PE=1 SV=1	0	4.649	4	1	2	1	1	334	37.4	6.95	59	1
SFB-1	FALSE	High	Master Protein	F8VQ75	Kinesin-like protein KIF13A OS=Mus musculus OX=10090 GN=Kif13a PE=1 SV=1	0.001	3.829	1	2	2	1	1	1749	195.6	5.38	55	2
SFB-1	FALSE	High	Master Protein	F6UND7	Tyrosine-protein kinase OS=Mus musculus OX=10090 GN=Hck PE=1 SV=1	0	4.339	4	2	2	1	1	524	59.1	7.24	37	2
SFB-1	FALSE	High	Master Protein	A0A0R4J2A0	Protein phosphatase Slingshot homolog 2 OS=Mus musculus OX=10090 GN=Ssh2 PE=1 SV=1	0.001	3.841	1	2	2	2	1	1429	158.7	5.72	0	2
SFB-1	FALSE	High	Master Protein	Q8VI94	2'-5'-oligoadenylate synthase-like protein 1 OS=Mus musculus OX=10090 GN=Oasl1 PE=2 SV=1	0	11.094	5	2	2	2	1	511	59.1	7.14	77	2
SFB-1	FALSE	High	Master Protein	Q9DAW6	U4/U6 small nuclear ribonucleoprotein Prp4 OS=Mus musculus OX=10090 GN=Prpf4 PE=1 SV=1	0	4.611	2	2	2	2	1	521	58.3	7.28	25	2
SFB-1	FALSE	High	Master Protein	P43247	DNA mismatch repair protein Msh2 OS=Mus musculus OX=10090 GN=Msh2 PE=1 SV=1	0.001	3.416	3	2	2	2	1	935	104.1	5.96	0	2
SFB-1	FALSE	High	Master Protein	Q62465	Synaptic vesicle membrane protein VAT-1 homolog OS=Mus musculus OX=10090 GN=Vat1 PE=1 SV=3	0	9.607	7	2	2	2	1	406	43.1	6.37	69	2
SFB-1	FALSE	Medium	Master Protein	Q8VE73	Cullin-7 OS=Mus musculus OX=10090 GN=Cul7 PE=1 SV=2	0.031	1.14	1	1	2	1	1	1689	192.2	6.29	0	1
SFB-1	FALSE	High	Master Protein	Q9ERG2	Striatin-3 OS=Mus musculus OX=10090 GN=Strn3 PE=1 SV=1	0	8.392	5	2	2	2	1	796	87.1	5.29	25	2
SFB-1	FALSE	High	Master Protein	Q3U8Y1	28S ribosomal protein S11, mitochondrial OS=Mus musculus OX=10090 GN=Mrps11 PE=1 SV=1	0.002	2.99	5	1	2	1	1	191	20.2	10.95	31	1
SFB-1	FALSE	High	Master Protein	P20060	Beta-hexosaminidase subunit beta OS=Mus musculus OX=10090 GN=Hexb PE=1 SV=2	0	4.86	4	2	2	2	1	536	61.1	8.12	27	2
SFB-1	FALSE	High	Master Protein	Q8C1D8	Protein IWS1 homolog OS=Mus musculus OX=10090 GN=Iws1 PE=1 SV=1	0	5.463	3	2	2	2	1	766	85.2	4.67	25	2
SFB-1	FALSE	High	Master Protein	Q91WG4	Elongator complex protein 2 OS=Mus musculus OX=10090 GN=Elp2 PE=1 SV=1	0	5.986	3	2	2	2	1	831	93	5.82	36	2
SFB-1	FALSE	High	Master Protein	Q3TAQ9	WD repeat domain 36 OS=Mus musculus OX=10090 GN=Wdr36 PE=1 SV=1	0.001	3.319	2	2	2	2	1	899	99.7	7.11	24	2
SFB-1	FALSE	High	Master Protein	Q6ZWU9	40S ribosomal protein S27 OS=Mus musculus OX=10090 GN=Rps27 PE=1 SV=3	0.001	3.733	13	1	2	1	1	84	9.5	9.45	0	1
SFB-1	FALSE	High	Master Protein	Q9EQ32	Phosphoinositide 3-kinase adapter protein 1 OS=Mus musculus OX=10090 GN=Pik3ap1 PE=1 SV=1	0.001	3.463	2	1	2	1	1	811	90.9	5.17	0	1
SFB-1	FALSE	High	Master Protein	Q8K2X3	CST complex subunit STN1 OS=Mus musculus OX=10090 GN=Stn1 PE=1 SV=2	0	5.781	6	2	2	2	1	378	43.5	5.77	0	2
SFB-1	FALSE	High	Master Protein	Q91WE6	Threonylcarbamoyladenosine tRNA methylthiotransferase OS=Mus musculus OX=10090 GN=Cdkal1 PE=1 SV=1	0	7.229	4	2	2	2	1	578	65.2	7.65	32	2
SFB-1	FALSE	High	Master Protein	Q8VE22	28S ribosomal protein S23, mitochondrial OS=Mus musculus OX=10090 GN=Mrps23 PE=1 SV=1	0	6.418	11	2	2	2	1	177	20.3	8.59	45	2
SFB-1	FALSE	High	Master Protein	Q8CC88	von Willebrand factor A domain-containing protein 8 OS=Mus musculus OX=10090 GN=Vwa8 PE=1 SV=2	0	7.774	2	2	2	2	1	1905	213.3	6.6	21	2
SFB-1	FALSE	High	Master Protein	J3QN94	Tripartite motif-containing protein 26 OS=Mus musculus OX=10090 GN=Trim26 PE=1 SV=1	0	5.999	3	2	2	2	1	545	62.7	5.07	0	2
SFB-1	FALSE	High	Master Protein	Q9CPT4	Myeloid-derived growth factor OS=Mus musculus OX=10090 GN=Mydgf PE=1 SV=1	0	5.517	13	2	2	2	1	166	18	6.79	18	2
SFB-1	FALSE	High	Master Protein	P62342	Thioredoxin reductase-like selenoprotein T OS=Mus musculus OX=10090 GN=Selenot PE=1 SV=2	0.004	2.255	7	1	2	1	1	195	22.3	8.6	0	1
SFB-1	FALSE	High	Master Protein	A0A0R4J0W6	Leucine-rich repeat-containing protein 40 OS=Mus musculus OX=10090 GN=Lrrc40 PE=1 SV=1	0	7.458	3	2	2	2	1	602	68	6.84	46	2
SFB-1	FALSE	High	Master Protein	G3UYJ7	Predicted gene 20441 (Fragment) OS=Mus musculus OX=10090 GN=Gm20441 PE=3 SV=1	0	5.369	8	2	2	2	1	252	28.6	8.07	34	2
SFB-1	FALSE	High	Master Protein	Q8K2T8	RNA polymerase II-associated factor 1 homolog OS=Mus musculus OX=10090 GN=Paf1 PE=1 SV=1	0	8.847	7	2	2	2	1	535	60.5	4.65	39	2
SFB-1	FALSE	High	Master Protein	E9Q3E2	Synaptopodin OS=Mus musculus OX=10090 GN=Synpo PE=1 SV=1	0.001	3.896	1	1	2	1	1	1100	117.4	9.64	29	1
SFB-1	FALSE	High	Master Protein	Q99K70	Ras-related GTP-binding protein C OS=Mus musculus OX=10090 GN=Rragc PE=1 SV=1	0.001	3.705	3	1	2	1	1	398	44.1	5.1	21	1
SFB-1	FALSE	High	Master Protein	P51150	Ras-related protein Rab-7a OS=Mus musculus OX=10090 GN=Rab7a PE=1 SV=2	0	9.434	12	2	2	2	1	207	23.5	6.7	51	2
SFB-1	FALSE	High	Master Protein	Q8C0M9	Isoaspartyl peptidase/L-asparaginase OS=Mus musculus OX=10090 GN=Asrgl1 PE=1 SV=1	0	6.59	6	2	2	2	1	326	33.9	7.65	23	2
SFB-1	FALSE	High	Master Protein	Q9CQ60	6-phosphogluconolactonase OS=Mus musculus OX=10090 GN=Pgls PE=1 SV=1	0	10.529	16	2	2	2	1	257	27.2	5.85	48	2
SFB-1	FALSE	High	Master Protein	B1AU75	Nuclear autoantigenic sperm protein OS=Mus musculus OX=10090 GN=Nasp PE=1 SV=1	0	5.45	2	2	2	2	1	773	84	4.37	27	2
SFB-1	FALSE	High	Master Protein	O54692	Centromere/kinetochore protein zw10 homolog OS=Mus musculus OX=10090 GN=Zw10 PE=1 SV=3	0	8.037	4	2	2	2	1	779	88	5.92	26	2
SFB-1	FALSE	High	Master Protein	Q9D0R4	Probable ATP-dependent RNA helicase DDX56 OS=Mus musculus OX=10090 GN=Ddx56 PE=2 SV=1	0.001	4.144	5	2	2	2	1	546	61.2	9.17	0	2
SFB-1	FALSE	High	Master Protein	A2AVR9	Dynein light chain roadblock OS=Mus musculus OX=10090 GN=Dynlrb1 PE=1 SV=1	0	10.169	32	2	2	2	1	104	11.9	6.06	55	2
SFB-1	FALSE	High	Master Protein	Q8CG72	ADP-ribose glycohydrolase ARH3 OS=Mus musculus OX=10090 GN=Adprs PE=1 SV=1	0	8.769	7	2	2	2	1	370	39.4	4.96	44	2
SFB-1	FALSE	High	Master Protein	Q91YU6	Leucine zipper putative tumor suppressor 2 OS=Mus musculus OX=10090 GN=Lzts2 PE=1 SV=3	0	4.24	2	1	2	1	1	671	72.5	7.11	47	1
SFB-1	FALSE	High	Master Protein	A0A0R4J008	Histone deacetylase 2 OS=Mus musculus OX=10090 GN=Hdac2 PE=1 SV=1	0	9.053	6	2	2	1	1	488	55.3	5.91	28	2
SFB-1	FALSE	High	Master Protein	E9QN92	Metalloreductase STEAP3 OS=Mus musculus OX=10090 GN=Steap3 PE=1 SV=1	0	5.03	4	2	2	2	1	526	58.5	9.13	28	2
SFB-1	FALSE	High	Master Protein	Q9D2E2	Target of EGR1 protein 1 OS=Mus musculus OX=10090 GN=Toe1 PE=1 SV=1	0	4.617	2	1	2	1	1	511	56.8	6.64	48	1
SFB-1	FALSE	High	Master Protein	E9Q481	Serine/threonine-protein phosphatase 4 regulatory subunit 3A OS=Mus musculus OX=10090 GN=Ppp4r3a PE=1 SV=1	0.001	3.282	3	2	2	2	1	833	95.3	4.94	16	2
SFB-1	FALSE	High	Master Protein	Q02105	Complement C1q subcomponent subunit C OS=Mus musculus OX=10090 GN=C1qc PE=1 SV=2	0	4.93	5	1	2	1	1	246	26	8.54	91	1
SFB-1	FALSE	High	Master Protein	P46412	Glutathione peroxidase 3 OS=Mus musculus OX=10090 GN=Gpx3 PE=1 SV=2	0	7.299	9	2	2	2	1	226	25.4	8.22	50	2
SFB-1	FALSE	High	Master Protein	A2AQ19	RNA polymerase-associated protein RTF1 homolog OS=Mus musculus OX=10090 GN=Rtf1 PE=1 SV=1	0.003	2.472	3	2	2	2	1	715	80.7	8.16	0	2
SFB-1	FALSE	High	Master Protein	Q922Y1	UBX domain-containing protein 1 OS=Mus musculus OX=10090 GN=Ubxn1 PE=1 SV=1	0	11.084	14	2	2	2	1	297	33.6	5.26	73	2
SFB-1	FALSE	High	Master Protein	Q9JHS9	Spliceosome-associated protein CWC15 homolog OS=Mus musculus OX=10090 GN=Cwc15 PE=1 SV=1	0	4.923	10	1	2	1	1	229	26.6	5.71	26	1
SFB-1	FALSE	High	Master Protein	Q2TPA8	Hydroxysteroid dehydrogenase-like protein 2 OS=Mus musculus OX=10090 GN=Hsdl2 PE=1 SV=1	0	6.92	5	2	2	2	1	490	54.2	6.74	24	2
SFB-1	FALSE	High	Master Protein	Q9EPA7	Nicotinamide/nicotinic acid mononucleotide adenylyltransferase 1 OS=Mus musculus OX=10090 GN=Nmnat1 PE=1 SV=2	0	6.501	7	2	2	2	1	285	32.3	9	41	2
SFB-1	FALSE	High	Master Protein	P47915	60S ribosomal protein L29 OS=Mus musculus OX=10090 GN=Rpl29 PE=1 SV=2	0.001	3.844	12	2	2	2	1	160	17.6	11.84	41	2
SFB-1	FALSE	High	Master Protein	Q9JHI5	Isovaleryl-CoA dehydrogenase, mitochondrial OS=Mus musculus OX=10090 GN=Ivd PE=1 SV=1	0	4.737	5	2	2	2	1	424	46.3	8.29	20	2
SFB-1	FALSE	High	Master Protein	Q9QXD8	LIM domain-containing protein 1 OS=Mus musculus OX=10090 GN=Limd1 PE=1 SV=2	0.005	1.994	2	1	2	1	1	668	71.4	6.32	0	1
SFB-1	FALSE	High	Master Protein	P82198	Transforming growth factor-beta-induced protein ig-h3 OS=Mus musculus OX=10090 GN=Tgfbi PE=1 SV=1	0	7.048	3	2	2	2	1	683	74.6	7.06	95	2
SFB-1	FALSE	High	Master Protein	Q9CR51	V-type proton ATPase subunit G 1 OS=Mus musculus OX=10090 GN=Atp6v1g1 PE=1 SV=3	0.001	4.007	9	1	2	1	1	118	13.7	7.97	49	1
SFB-1	FALSE	High	Master Protein	Q9CYH6	Ribosome biogenesis regulatory protein homolog OS=Mus musculus OX=10090 GN=Rrs1 PE=1 SV=1	0	4.974	7	2	2	2	1	365	41.5	10.77	0	2
SFB-1	FALSE	High	Master Protein	P62071	Ras-related protein R-Ras2 OS=Mus musculus OX=10090 GN=Rras2 PE=1 SV=1	0	6.041	9	2	2	2	1	204	23.4	6.01	29	2
SFB-1	FALSE	High	Master Protein	Q8BU88	39S ribosomal protein L22, mitochondrial OS=Mus musculus OX=10090 GN=Mrpl22 PE=1 SV=1	0.001	3.92	6	1	2	1	1	206	23.8	9.86	0	1
SFB-1	FALSE	High	Master Protein	Q8BYK6	YTH domain-containing family protein 3 OS=Mus musculus OX=10090 GN=Ythdf3 PE=1 SV=2	0	8.88	5	2	2	2	1	585	63.9	9.04	61	2
SFB-1	FALSE	High	Master Protein	Q810B6	Rabankyrin-5 OS=Mus musculus OX=10090 GN=Ankfy1 PE=1 SV=2	0	10.633	3	2	2	2	1	1169	128.6	5.91	21	2
SFB-1	FALSE	High	Master Protein	Q924X2	Carnitine O-palmitoyltransferase 1, muscle isoform OS=Mus musculus OX=10090 GN=Cpt1b PE=1 SV=1	0	8.431	3	2	2	2	1	772	88.2	8.38	23	2
SFB-1	FALSE	High	Master Protein	Q8R574	Phosphoribosyl pyrophosphate synthase-associated protein 2 OS=Mus musculus OX=10090 GN=Prpsap2 PE=1 SV=1	0	5.247	10	2	2	2	1	369	40.9	7.17	31	2
SFB-1	FALSE	High	Master Protein	Q3TWW8	Serine/arginine-rich splicing factor 6 OS=Mus musculus OX=10090 GN=Srsf6 PE=1 SV=1	0	7.532	7	2	2	2	1	339	39	11.46	29	2
SFB-1	FALSE	High	Master Protein	Q3UMA3	Hepatocyte growth factor-regulated tyrosine kinase substrate OS=Mus musculus OX=10090 GN=Hgs PE=1 SV=1	0	5.272	3	2	2	2	1	776	86.1	6.16	38	2
SFB-1	FALSE	High	Master Protein	P58137	Acyl-coenzyme A thioesterase 8 OS=Mus musculus OX=10090 GN=Acot8 PE=1 SV=1	0	6.14	6	2	2	2	1	320	35.8	7.64	26	2
SFB-1	FALSE	High	Master Protein	Q3UXS0	Secretory carrier-associated membrane protein OS=Mus musculus OX=10090 GN=Scamp3 PE=1 SV=1	0	4.485	5	1	2	1	1	350	38.6	7.64	37	1
SFB-1	FALSE	High	Master Protein	Q8K274	Ketosamine-3-kinase OS=Mus musculus OX=10090 GN=Fn3krp PE=1 SV=2	0	5.601	8	2	2	2	1	309	34.4	7.87	0	2
SFB-1	FALSE	High	Master Protein	G5E884	Non-specific serine/threonine protein kinase OS=Mus musculus OX=10090 GN=Pak1 PE=1 SV=1	0	5.967	5	2	2	2	1	544	60.6	5.86	22	2
SFB-1	FALSE	High	Master Protein	Q8BWY4	Metallo-beta-lactamase domain-containing protein 1 OS=Mus musculus OX=10090 GN=Mblac1 PE=1 SV=1	0	4.457	9	2	2	2	1	260	26.9	4.88	0	2
SFB-1	FALSE	High	Master Protein	Q9D0G0	28S ribosomal protein S30, mitochondrial OS=Mus musculus OX=10090 GN=Mrps30 PE=1 SV=1	0.001	4.091	5	2	2	2	1	442	49.9	9.38	21	2
SFB-1	FALSE	High	Master Protein	E9Q0J5	Kinesin-like protein KIF21A OS=Mus musculus OX=10090 GN=Kif21a PE=1 SV=2	0.001	4.125	1	1	2	1	1	1672	186.5	6.47	56	1
SFB-1	FALSE	High	Master Protein	J3QNT7	Epsin-2 OS=Mus musculus OX=10090 GN=Epn2 PE=1 SV=1	0	7.099	3	2	2	2	1	640	68.3	7.46	44	2
SFB-1	FALSE	High	Master Protein	Q9JJA4	Ribosome biogenesis protein WDR12 OS=Mus musculus OX=10090 GN=Wdr12 PE=1 SV=1	0	9.655	11	2	2	2	1	423	47.3	5.6	33	2
SFB-1	FALSE	High	Master Protein	Q9CQ75	NADH dehydrogenase [ubiquinone] 1 alpha subcomplex subunit 2 OS=Mus musculus OX=10090 GN=Ndufa2 PE=1 SV=3	0	5.405	14	1	2	1	1	99	10.9	9.99	113	1
SFB-1	FALSE	High	Master Protein	Q9CR62	Mitochondrial 2-oxoglutarate/malate carrier protein OS=Mus musculus OX=10090 GN=Slc25a11 PE=1 SV=3	0.001	3.333	3	1	2	1	1	314	34.1	9.94	31	1
SFB-1	FALSE	High	Master Protein	Q9CQ69	Cytochrome b-c1 complex subunit 8 OS=Mus musculus OX=10090 GN=Uqcrq PE=1 SV=3	0.001	3.435	16	1	2	1	1	82	9.8	10.26	34	1
SFB-1	FALSE	High	Master Protein	Q78IK2	ATP synthase membrane subunit DAPIT, mitochondrial OS=Mus musculus OX=10090 GN=Atp5md PE=1 SV=1	0	5.712	26	1	2	1	1	58	6.4	9.83	98	1
SFB-1	FALSE	High	Master Protein	P97379	Ras GTPase-activating protein-binding protein 2 OS=Mus musculus OX=10090 GN=G3bp2 PE=1 SV=2	0	6.092	4	2	2	1	1	482	54.1	5.62	30	2
SFB-1	FALSE	High	Master Protein	Q04690	Neurofibromin OS=Mus musculus OX=10090 GN=Nf1 PE=1 SV=1	0	5.55	0	1	2	1	1	2841	319.4	7.39	78	1
SFB-1	FALSE	High	Master Protein	Q5SWN2	Replication protein A subunit OS=Mus musculus OX=10090 GN=Rpa1 PE=1 SV=2	0	8.292	4	2	2	2	1	644	71.4	8.18	37	2
SFB-1	FALSE	High	Master Protein	Q9ER67	MAGE family member D2 OS=Mus musculus OX=10090 GN=Maged2 PE=1 SV=1	0.002	2.939	3	2	2	1	1	616	65.4	9.14	0	2
SFB-1	FALSE	High	Master Protein	Q9D787	RING-type E3 ubiquitin-protein ligase PPIL2 OS=Mus musculus OX=10090 GN=Ppil2 PE=1 SV=2	0	9.358	7	2	2	2	1	521	59	8.38	59	2
SFB-1	FALSE	High	Master Protein	Q9R0Y5	Adenylate kinase isoenzyme 1 OS=Mus musculus OX=10090 GN=Ak1 PE=1 SV=1	0.001	3.441	14	2	2	2	1	194	21.5	5.81	29	2
SFB-1	FALSE	High	Master Protein	Q3UDM0	MOB kinase activator 1B OS=Mus musculus OX=10090 GN=Mob1b PE=1 SV=1	0	5.688	8	2	2	2	1	221	25.6	6.73	22	2
SFB-1	FALSE	High	Master Protein	Q6ZWV3	60S ribosomal protein L10 OS=Mus musculus OX=10090 GN=Rpl10 PE=1 SV=3	0	4.947	11	2	2	2	1	214	24.6	10.08	30	2
SFB-1	FALSE	High	Master Protein	O54946	DnaJ homolog subfamily B member 6 OS=Mus musculus OX=10090 GN=Dnajb6 PE=1 SV=4	0	5.038	4	1	2	1	1	365	39.8	9.36	61	1
SFB-1	FALSE	High	Master Protein	Q64378	Peptidyl-prolyl cis-trans isomerase FKBP5 OS=Mus musculus OX=10090 GN=Fkbp5 PE=1 SV=1	0	6.121	4	2	2	2	1	456	50.9	7.8	0	2
SFB-1	FALSE	High	Master Protein	P97372	Proteasome activator complex subunit 2 OS=Mus musculus OX=10090 GN=Psme2 PE=1 SV=4	0	7.831	20	2	2	2	1	239	27	5.76	43	2
SFB-1	FALSE	High	Master Protein	O54941	SWI/SNF-related matrix-associated actin-dependent regulator of chromatin subfamily E member 1 OS=Mus musculus OX=10090 GN=Smarce1 PE=1 SV=1	0	7.127	7	2	2	2	1	411	46.6	4.88	50	2
SFB-1	FALSE	High	Master Protein	Q8BV66	Interferon-induced protein 44 OS=Mus musculus OX=10090 GN=Ifi44 PE=2 SV=1	0.001	4.067	5	2	2	2	1	422	47.8	7.03	0	2
SFB-1	FALSE	High	Master Protein	O09131	Glutathione S-transferase omega-1 OS=Mus musculus OX=10090 GN=Gsto1 PE=1 SV=2	0	5.391	10	2	2	2	1	240	27.5	7.36	35	2
SFB-1	FALSE	High	Master Protein	Q9D0R8	Protein LSM12 homolog OS=Mus musculus OX=10090 GN=Lsm12 PE=1 SV=1	0	4.225	7	1	2	1	1	195	21.7	7.74	23	1
SFB-1	FALSE	High	Master Protein	F8VPN7	Dedicator of cytokinesis protein 9 OS=Mus musculus OX=10090 GN=Dock9 PE=1 SV=1	0	5.934	1	2	2	2	1	2113	241.2	7.43	33	2
SFB-1	FALSE	High	Master Protein	Q8VD65	Phosphoinositide 3-kinase regulatory subunit 4 OS=Mus musculus OX=10090 GN=Pik3r4 PE=1 SV=3	0	6.898	2	2	2	2	1	1358	152.5	7.12	76	2
SFB-1	FALSE	High	Master Protein	Q9CXW2	28S ribosomal protein S22, mitochondrial OS=Mus musculus OX=10090 GN=Mrps22 PE=1 SV=1	0	5.651	6	2	2	2	1	359	41.2	8.56	39	2
SFB-1	FALSE	High	Master Protein	Q8BGF7	PAN2-PAN3 deadenylation complex catalytic subunit Pan2 OS=Mus musculus OX=10090 GN=Pan2 PE=1 SV=1	0	4.479	2	2	2	2	1	1200	135.2	5.96	29	2
SFB-1	FALSE	High	Master Protein	Q920Q6	RNA-binding protein Musashi homolog 2 OS=Mus musculus OX=10090 GN=Msi2 PE=1 SV=1	0	5.243	5	2	2	2	1	346	36.9	8.47	0	2
SFB-1	FALSE	High	Master Protein	Q9CY64	Biliverdin reductase A OS=Mus musculus OX=10090 GN=Blvra PE=1 SV=1	0	4.744	5	1	2	1	1	295	33.5	7.02	60	1
SFB-1	FALSE	High	Master Protein	Q61074	Protein phosphatase 1G OS=Mus musculus OX=10090 GN=Ppm1g PE=1 SV=3	0	10.958	5	2	2	2	1	542	58.7	4.39	82	2
SFB-1	FALSE	High	Master Protein	Q9CY73	39S ribosomal protein L44, mitochondrial OS=Mus musculus OX=10090 GN=Mrpl44 PE=1 SV=3	0.001	3.5	3	1	2	1	1	333	37.5	8.51	21	1
SFB-1	FALSE	Medium	Master Protein	O08797	SPI6 OS=Mus musculus OX=10090 GN=Serpinb9 PE=1 SV=1	0.027	1.202	3	1	2	1	1	374	42.2	5.4	0	1
SFB-1	FALSE	High	Master Protein	P08122	Collagen alpha-2(IV) chain OS=Mus musculus OX=10090 GN=Col4a2 PE=1 SV=4	0	5.53	1	2	2	2	1	1707	167.2	8.48	29	2
SFB-1	FALSE	High	Master Protein	A0A140LIF8	Immunity-related GTPase family M member 2 OS=Mus musculus OX=10090 GN=Irgm2 PE=1 SV=1	0	6.262	7	2	2	1	1	407	46.5	6.96	40	2
SFB-1	FALSE	High	Master Protein	V9GX74	Zinc finger transcription factor Trps1 OS=Mus musculus OX=10090 GN=Trps1 PE=1 SV=1	0	5.689	2	2	2	2	1	1285	141.3	7.64	36	2
SFB-1	FALSE	High	Master Protein	Q9JJU8	SH3 domain-binding glutamic acid-rich-like protein OS=Mus musculus OX=10090 GN=Sh3bgrl PE=1 SV=1	0	7.897	20	2	2	2	1	114	12.8	4.92	65	2
SFB-1	FALSE	High	Master Protein	Q9DB34	Charged multivesicular body protein 2a OS=Mus musculus OX=10090 GN=Chmp2a PE=1 SV=1	0.003	2.517	3	1	2	1	1	222	25.1	5.97	52	1
SFB-1	FALSE	High	Master Protein	Q60715	Prolyl 4-hydroxylase subunit alpha-1 OS=Mus musculus OX=10090 GN=P4ha1 PE=1 SV=2	0	5.33	6	2	2	2	1	534	60.9	5.9	20	2
SFB-1	FALSE	High	Master Protein	P31938	Dual specificity mitogen-activated protein kinase kinase 1 OS=Mus musculus OX=10090 GN=Map2k1 PE=1 SV=2	0	8.453	6	2	2	2	1	393	43.4	6.7	43	2
SFB-1	FALSE	High	Master Protein	Q91YT7	YTH domain-containing family protein 2 OS=Mus musculus OX=10090 GN=Ythdf2 PE=1 SV=1	0	4.738	4	2	2	2	1	579	62.2	8.79	0	2
SFB-1	FALSE	High	Master Protein	Q9R002	Interferon-activable protein 202 OS=Mus musculus OX=10090 GN=Ifi202 PE=1 SV=3	0.003	2.446	2	1	2	1	1	445	50.4	8.48	23	1
SFB-1	FALSE	High	Master Protein	Q6ZPJ3	(E3-independent) E2 ubiquitin-conjugating enzyme UBE2O OS=Mus musculus OX=10090 GN=Ube2o PE=1 SV=3	0	9.91	3	2	2	2	1	1288	140.7	5.06	34	2
SFB-1	FALSE	High	Master Protein	Q9D1C8	Vacuolar protein sorting-associated protein 28 homolog OS=Mus musculus OX=10090 GN=Vps28 PE=1 SV=1	0	8.997	11	1	2	1	1	221	25.4	5.54	48	1
SFB-1	FALSE	High	Master Protein	Q62426	Cystatin-B OS=Mus musculus OX=10090 GN=Cstb PE=1 SV=1	0	6.355	21	1	2	1	1	98	11	7.39	44	1
SFB-1	FALSE	High	Master Protein	Q0VBL3	RNA-binding protein 15 OS=Mus musculus OX=10090 GN=Rbm15 PE=1 SV=1	0	4.237	2	2	2	2	1	962	105.7	10.08	0	2
SFB-1	FALSE	High	Master Protein	E9Q0B5	Fc fragment of IgG-binding protein OS=Mus musculus OX=10090 GN=Fcgbp PE=1 SV=1	0	4.169	1	2	2	2	1	2583	275	5.03	30	2
SFB-1	FALSE	High	Master Protein	Q9D881	Cytochrome c oxidase polypeptide Vb OS=Mus musculus OX=10090 GN=Cox5b-ps PE=1 SV=1	0	5.872	18	2	2	2	1	129	13.8	8.12	15	2
SFB-1	FALSE	High	Master Protein	P26262	Plasma kallikrein OS=Mus musculus OX=10090 GN=Klkb1 PE=1 SV=2	0	9.203	4	2	2	2	1	638	71.3	8.02	55	2
SFB-1	FALSE	High	Master Protein	P51655	Glypican-4 OS=Mus musculus OX=10090 GN=Gpc4 PE=1 SV=2	0.003	2.582	2	1	2	1	1	557	62.5	6.33	27	1
SFB-1	FALSE	High	Master Protein	Q9ERI5	Bifunctional arginine demethylase and lysyl-hydroxylase JMJD6 OS=Mus musculus OX=10090 GN=Jmjd6 PE=1 SV=2	0	5.15	4	2	2	2	1	403	46.5	8.9	0	2
SFB-1	FALSE	High	Master Protein	Q9JKY0	CCR4-NOT transcription complex subunit 9 OS=Mus musculus OX=10090 GN=Cnot9 PE=1 SV=1	0	6.294	10	2	2	2	1	299	33.6	8.03	45	2
SFB-1	FALSE	Medium	Master Protein	Q9DAM1	Leucine-rich repeat-containing protein 34 OS=Mus musculus OX=10090 GN=Lrrc34 PE=1 SV=1	0.014	1.589	6	1	2	1	1	415	46.6	6.84	0	1
SFB-1	FALSE	High	Master Protein	P54728	UV excision repair protein RAD23 homolog B OS=Mus musculus OX=10090 GN=Rad23b PE=1 SV=2	0	4.995	8	2	2	2	1	416	43.5	4.83	0	2
SFB-1	FALSE	High	Master Protein	E9PXY8	Ubiquitin carboxyl-terminal hydrolase 7 OS=Mus musculus OX=10090 GN=Usp7 PE=1 SV=1	0	5.836	2	2	2	2	1	1143	132.8	5.66	48	2
SFB-1	FALSE	High	Master Protein	P12815	Programmed cell death protein 6 OS=Mus musculus OX=10090 GN=Pdcd6 PE=1 SV=2	0	4.203	7	1	2	1	1	191	21.9	5.4	56	1
SFB-1	FALSE	High	Master Protein	Q3UDE2	Tubulin--tyrosine ligase-like protein 12 OS=Mus musculus OX=10090 GN=Ttll12 PE=1 SV=1	0	6.637	5	2	2	2	1	639	74	5.63	56	2
SFB-1	FALSE	High	Master Protein	Q8BH79	Anoctamin-10 OS=Mus musculus OX=10090 GN=Ano10 PE=1 SV=1	0.002	2.874	2	1	2	1	1	659	76.1	6.7	0	1
SFB-1	FALSE	High	Master Protein	A0A140LJB0	Espin OS=Mus musculus OX=10090 GN=Espn PE=1 SV=1	0.001	4.116	2	1	2	1	1	1405	154.4	5.47	31	1
SFB-1	FALSE	High	Master Protein	Q9CWL8	Beta-catenin-like protein 1 OS=Mus musculus OX=10090 GN=Ctnnbl1 PE=1 SV=1	0	5.694	4	2	2	2	1	563	64.9	5.07	25	2
SFB-1	FALSE	High	Master Protein	Q8C052	Microtubule-associated protein 1S OS=Mus musculus OX=10090 GN=Map1s PE=1 SV=2	0	7.709	2	2	2	2	1	973	102.9	7.02	42	2
SFB-1	FALSE	High	Master Protein	G5E8W8	Zinc finger protein 185 OS=Mus musculus OX=10090 GN=Zfp185 PE=1 SV=1	0	5.165	5	2	2	2	1	486	52.8	6.34	35	2
SFB-1	FALSE	High	Master Protein	E9QLQ7	Ras-related protein Rab-7L1 OS=Mus musculus OX=10090 GN=Rab29 PE=1 SV=1	0	5.131	10	2	2	2	1	204	23	7.21	26	2
SFB-1	FALSE	High	Master Protein	Q8VCF0	Mitochondrial antiviral-signaling protein OS=Mus musculus OX=10090 GN=Mavs PE=1 SV=1	0.001	3.947	3	1	2	1	1	503	53.4	6.37	22	1
SFB-1	FALSE	High	Master Protein	Q80SY5	Pre-mRNA-splicing factor 38B OS=Mus musculus OX=10090 GN=Prpf38b PE=1 SV=1	0	4.717	3	2	2	2	1	542	63.7	10.54	33	2
SFB-1	FALSE	High	Master Protein	E9PV41	Protein diaphanous homolog 1 OS=Mus musculus OX=10090 GN=Diaph1 PE=1 SV=1	0	7.753	2	2	2	2	1	1264	140.3	5.58	34	2
SFB-1	FALSE	High	Master Protein	D3YTS1	Signal peptidase complex catalytic subunit SEC11 OS=Mus musculus OX=10090 GN=Sec11a PE=1 SV=1	0.001	3.954	3	1	2	1	1	247	27.9	7.68	57	1
SFB-1	FALSE	High	Master Protein	O70200	Allograft inflammatory factor 1 OS=Mus musculus OX=10090 GN=Aif1 PE=1 SV=1	0	8.198	16	2	2	2	1	147	16.9	8.76	61	2
SFB-1	FALSE	High	Master Protein	G5E8N7	Bifunctional polynucleotide phosphatase/kinase OS=Mus musculus OX=10090 GN=Pnkp PE=1 SV=1	0	7.132	4	2	2	2	1	522	57.2	7.88	77	2
SFB-1	FALSE	High	Master Protein	B1ATI0	Aldehyde dehydrogenase OS=Mus musculus OX=10090 GN=Aldh3a2 PE=1 SV=1	0	7.643	5	2	2	2	1	532	59.2	8.13	35	2
SFB-1	FALSE	High	Master Protein	Q9R1Q9	V-type proton ATPase subunit S1 OS=Mus musculus OX=10090 GN=Atp6ap1 PE=1 SV=1	0.003	2.343	3	1	2	1	1	463	51	5.92	0	1
SFB-1	FALSE	High	Master Protein	Q921Y2	U3 small nucleolar ribonucleoprotein protein IMP3 OS=Mus musculus OX=10090 GN=Imp3 PE=2 SV=1	0	5.935	14	2	2	2	1	184	21.8	9.5	46	2
SFB-1	FALSE	High	Master Protein	Q8K1N2	Pleckstrin homology-like domain family B member 2 OS=Mus musculus OX=10090 GN=Phldb2 PE=1 SV=2	0	9.176	3	2	2	2	1	1249	141.4	7.68	27	2
SFB-1	FALSE	High	Master Protein	Q70FJ1	A-kinase anchor protein 9 OS=Mus musculus OX=10090 GN=Akap9 PE=1 SV=2	0.001	4.069	1	2	2	2	1	3797	435.9	5.03	0	2
SFB-1	FALSE	High	Master Protein	Q8QZZ7	EKC/KEOPS complex subunit Tprkb OS=Mus musculus OX=10090 GN=Tprkb PE=1 SV=1	0	4.966	15	1	2	1	1	175	19.5	7.39	45	1
SFB-1	FALSE	High	Master Protein	Q91ZN5	Adenosine 3'-phospho 5'-phosphosulfate transporter 1 OS=Mus musculus OX=10090 GN=Slc35b2 PE=1 SV=1	0	7.359	5	2	2	2	1	431	47.3	9.29	18	2
SFB-1	FALSE	High	Master Protein	Q9CR16	Peptidyl-prolyl cis-trans isomerase D OS=Mus musculus OX=10090 GN=Ppid PE=1 SV=3	0	4.973	5	2	2	2	1	370	40.7	7.43	0	2
SFB-1	FALSE	High	Master Protein	Q91W89	Alpha-mannosidase 2C1 OS=Mus musculus OX=10090 GN=Man2c1 PE=1 SV=1	0	7.107	2	2	2	2	1	1039	115.6	6.51	25	2
SFB-1	FALSE	High	Master Protein	Q3V009	Transmembrane emp24 domain-containing protein 1 OS=Mus musculus OX=10090 GN=Tmed1 PE=1 SV=1	0.001	3.963	9	2	2	2	1	227	25.2	4.5	0	2
SFB-1	FALSE	High	Master Protein	Q4VAC9	Pleckstrin homology domain-containing family G member 3 OS=Mus musculus OX=10090 GN=Plekhg3 PE=1 SV=2	0	4.202	1	1	2	1	1	1341	148.4	5.68	0	1
SFB-1	FALSE	High	Master Protein	Q99L60	V-type proton ATPase subunit C 2 OS=Mus musculus OX=10090 GN=Atp6v1c2 PE=1 SV=1	0	4.414	7	2	2	2	1	427	48.3	6.76	39	2
[truncated: 4,081 more rows]

## Sheet: Sheet2
Experiment	Exp	Bait	Prey	PSMs
1	SFB-1	SFB	Myh9	1404
1	SFB-1	SFB	Actb	1359
1	SFB-1	SFB	Acta1	1233
1	SFB-1	SFB	Acta2	1071
1	SFB-1	SFB	Myh4	728
1	SFB-1	SFB	Actg1	652
1	SFB-1	SFB	Tpm2	629
1	SFB-1	SFB	Tpm1	608
1	SFB-1	SFB	Tpm2	608
1	SFB-1	SFB	Tpm1	605
1	SFB-1	SFB	Myh1	578
1	SFB-1	SFB	Myh2	535
1	SFB-1	SFB	Sptan1	483
1	SFB-1	SFB	Sptan1	482
1	SFB-1	SFB	Myh14	465
1	SFB-1	SFB	Cltc	450
1	SFB-1	SFB	Tpm1	442
1	SFB-1	SFB	Actbl2	430
1	SFB-1	SFB	Tpm1	417
1	SFB-1	SFB	Myh10	389
1	SFB-1	SFB	Tpm1	386
1	SFB-1	SFB	Tpm3	336
1	SFB-1	SFB	Actg1	330
1	SFB-1	SFB	Sptbn1	314
1	SFB-1	SFB	Tpm3	308
1	SFB-1	SFB	Tpm3-rs7	296
1	SFB-1	SFB	Myh11	251
1	SFB-1	SFB	Myo18a	230
1	SFB-1	SFB	Flnb	223
1	SFB-1	SFB	Sptbn2	221
1	SFB-1	SFB	Myl12a	217
1	SFB-1	SFB	Flna	217
1	SFB-1	SFB	Tnnt3	206
1	SFB-1	SFB	Tnnt3	199
1	SFB-1	SFB	Myh7	191
1	SFB-1	SFB	Myh3	188
1	SFB-1	SFB	Actn4	181
1	SFB-1	SFB	Myh6	178
1	SFB-1	SFB	Tnnc2	177
1	SFB-1	SFB	Myo1b	161
1	SFB-1	SFB	Myo1b	158
1	SFB-1	SFB	Tnni2	154
1	SFB-1	SFB	Myl9	147
1	SFB-1	SFB	Iqgap1	134
1	SFB-1	SFB	Hspa8	128
1	SFB-1	SFB	Ttn	128
1	SFB-1	SFB	Myo1c	125
1	SFB-1	SFB	Plec	112
1	SFB-1	SFB	H4c1	111
1	SFB-1	SFB	Actn1	109
1	SFB-1	SFB	Actn1	109
1	SFB-1	SFB	Actn4	107
1	SFB-1	SFB	Myo6	107
1	SFB-1	SFB	Gsn	105
1	SFB-1	SFB	Myo6	105
1	SFB-1	SFB	Gapdh	95
1	SFB-1	SFB	Tubb5	95
1	SFB-1	SFB	Tubb4b	94
1	SFB-1	SFB	Tpm4	89
1	SFB-1	SFB	Dync1h1	87
1	SFB-1	SFB	Krt8	85
1	SFB-1	SFB	Tuba1a	84
1	SFB-1	SFB	Ahnak	84
1	SFB-1	SFB	Tubb2a	80
1	SFB-1	SFB	Hspa5	80
1	SFB-1	SFB	Myl1	79
1	SFB-1	SFB	Tubb2b	77
1	SFB-1	SFB	Myl1	76
1	SFB-1	SFB	Krt18	73
1	SFB-1	SFB	Actn3	73
1	SFB-1	SFB	Tuba4a	68
1	SFB-1	SFB	Myo1d	68
1	SFB-1	SFB	Hsp90ab1	67
1	SFB-1	SFB	Tmod3	66
1	SFB-1	SFB	Fasn	66
1	SFB-1	SFB	Myl6	65
1	SFB-1	SFB	Ap2a1	63
1	SFB-1	SFB	Eef1a1	62
1	SFB-1	SFB	Ap2b1	60
1	SFB-1	SFB	Myo1e	58
1	SFB-1	SFB	Col6a3	58
1	SFB-1	SFB	Calm1	58
1	SFB-1	SFB	Atp2a1	55
1	SFB-1	SFB	Ap2a2	53
1	SFB-1	SFB	Rnh1	52
1	SFB-1	SFB	Tuba8	48
1	SFB-1	SFB	Hnrnpm	47
1	SFB-1	SFB	Ncl	47
1	SFB-1	SFB	Dst	46
1	SFB-1	SFB	Tubb6	46
1	SFB-1	SFB	Macf1	46
1	SFB-1	SFB	Itpr3	45
1	SFB-1	SFB	Fn1	45
1	SFB-1	SFB	Flnc	45
1	SFB-1	SFB	Gsn	44
1	SFB-1	SFB	Ddx3x	44
1	SFB-1	SFB	Rps9	44
1	SFB-1	SFB	Lima1	44
1	SFB-1	SFB	Eef2	43
1	SFB-1	SFB	Myo5c	43
1	SFB-1	SFB	Hspa2	43
1	SFB-1	SFB	Gm17087	42
1	SFB-1	SFB	Atp5f1b	42
1	SFB-1	SFB	Actn2	42
1	SFB-1	SFB	Hbb-bs	41
1	SFB-1	SFB	Ctnna1	41
1	SFB-1	SFB	Rnf213	41
1	SFB-1	SFB	Vim	40
1	SFB-1	SFB	Ap1b1	40
1	SFB-1	SFB	Ddx17	39
1	SFB-1	SFB	Arpc2	39
1	SFB-1	SFB	Atp5f1a	39
1	SFB-1	SFB	Ap2m1	39
1	SFB-1	SFB	Flii	39
1	SFB-1	SFB	Hsp90aa1	39
1	SFB-1	SFB	Itgb4	39
1	SFB-1	SFB	Utrn	38
1	SFB-1	SFB	Pik3c2a	38
1	SFB-1	SFB	Hsp90b1	38
1	SFB-1	SFB	Svil	38
1	SFB-1	SFB	Ddx5	38
1	SFB-1	SFB	Pkm	38
1	SFB-1	SFB	Pygb	37
1	SFB-1	SFB	Mylpf	36
1	SFB-1	SFB	Ctnnd1	36
1	SFB-1	SFB	Mybpc2	35
1	SFB-1	SFB	Capzb	35
1	SFB-1	SFB	Tnni2	35
1	SFB-1	SFB	Myo5a	35
1	SFB-1	SFB	P4hb	35
1	SFB-1	SFB	Copa	35
1	SFB-1	SFB	Cald1	35
1	SFB-1	SFB	Krt10	34
1	SFB-1	SFB	Tln1	34
1	SFB-1	SFB	Tnnt1	34
1	SFB-1	SFB	Cad	34
1	SFB-1	SFB	Myo5b	33
1	SFB-1	SFB	Parp9	33
1	SFB-1	SFB	Tubb1	33
1	SFB-1	SFB	Tnnt1	32
1	SFB-1	SFB	Krt19	32
1	SFB-1	SFB	Rpl6	32
1	SFB-1	SFB	Krt2	32
1	SFB-1	SFB	Rps3	31
1	SFB-1	SFB	Prpf8	31
1	SFB-1	SFB	Col14a1	31
1	SFB-1	SFB	Ptbp1	31
1	SFB-1	SFB	Myo1f	30
1	SFB-1	SFB	Hspa1b	30
1	SFB-1	SFB	Aldoa	30
1	SFB-1	SFB	Clint1	30
1	SFB-1	SFB	Pdia3	29
1	SFB-1	SFB	Capza2	29
1	SFB-1	SFB	Eno1	29
1	SFB-1	SFB	Cct8	29
1	SFB-1	SFB	Capzb	28
1	SFB-1	SFB	Eppk1	28
1	SFB-1	SFB	Myl6b	28
1	SFB-1	SFB	Rpl4	27
1	SFB-1	SFB	Fgb	27
1	SFB-1	SFB	Pfkl	27
1	SFB-1	SFB	Ezr	27
1	SFB-1	SFB	Efhd2	26
1	SFB-1	SFB	Rrbp1	26
1	SFB-1	SFB	Alb	26
1	SFB-1	SFB	Pa2g4	26
1	SFB-1	SFB	Iqgap2	26
1	SFB-1	SFB	Prdx1	26
1	SFB-1	SFB	Calr	26
1	SFB-1	SFB	Rplp0	25
1	SFB-1	SFB	Rars1	25
1	SFB-1	SFB	Eps15	25
1	SFB-1	SFB	Sorbs2	25
1	SFB-1	SFB	Rpl3	25
1	SFB-1	SFB	Ywhaz	25
1	SFB-1	SFB	Rpl18	25
1	SFB-1	SFB	Col12a1	25
1	SFB-1	SFB	Gcn1	25
1	SFB-1	SFB	Serpina1a	24
1	SFB-1	SFB	Rpl13	24
1	SFB-1	SFB	Ywhae	24
1	SFB-1	SFB	Ddx58	24
1	SFB-1	SFB	Hspd1	24
1	SFB-1	SFB	Cct3	24
1	SFB-1	SFB	Rtcb	24
1	SFB-1	SFB	Sptb	24
1	SFB-1	SFB	Pabpc1	24
1	SFB-1	SFB	Pcmt1	24
1	SFB-1	SFB	Atp2a2	23
1	SFB-1	SFB	Dhx15	23
1	SFB-1	SFB	Fgg	23
1	SFB-1	SFB	Anxa6	23
1	SFB-1	SFB	Rpl7	23
1	SFB-1	SFB	Anpep	23
1	SFB-1	SFB	Krt5	23
1	SFB-1	SFB	Eef1g	23
1	SFB-1	SFB	Hadha	23
1	SFB-1	SFB	Rps4x	23
1	SFB-1	SFB	Tufm	23
1	SFB-1	SFB	Mprip	23
1	SFB-1	SFB	Capza1	23
1	SFB-1	SFB	Anxa6	23
1	SFB-1	SFB	Snd1	22
1	SFB-1	SFB	Scin	22
1	SFB-1	SFB	Dsp	22
1	SFB-1	SFB	Actr2	22
1	SFB-1	SFB	Tcp1	22
1	SFB-1	SFB	Uba1	22
1	SFB-1	SFB	Ank3	22
1	SFB-1	SFB	Actr3	22
1	SFB-1	SFB	Cct2	21
1	SFB-1	SFB	Rpsa	21
1	SFB-1	SFB	Rab1b	21
1	SFB-1	SFB	Pdia6	21
1	SFB-1	SFB	Ldha	21
1	SFB-1	SFB	Dock8	21
1	SFB-1	SFB	Eif4a1	20
1	SFB-1	SFB	Serpina1b	20
1	SFB-1	SFB	Eif3c	20
1	SFB-1	SFB	Clca3a2	20
1	SFB-1	SFB	Dock7	20
1	SFB-1	SFB	Mybbp1a	20
1	SFB-1	SFB	Fga	20
1	SFB-1	SFB	Copb1	20
1	SFB-1	SFB	Rpl10a	20
1	SFB-1	SFB	Mvp	20
1	SFB-1	SFB	Lmna	20
1	SFB-1	SFB	Immt	20
1	SFB-1	SFB	Limch1	20
1	SFB-1	SFB	Hnrnpa2b1	20
1	SFB-1	SFB	Krt7	20
1	SFB-1	SFB	Myo10	20
1	SFB-1	SFB	Snrnp200	20
1	SFB-1	SFB	Septin9	19
1	SFB-1	SFB	Tmod1	19
1	SFB-1	SFB	Rps13	19
1	SFB-1	SFB	Hnrnpa1	19
1	SFB-1	SFB	Dhx9	19
1	SFB-1	SFB	H2bc24	19
1	SFB-1	SFB	H1-3	19
1	SFB-1	SFB	Cgnl1	19
1	SFB-1	SFB	Clu	19
1	SFB-1	SFB	Cct7	19
1	SFB-1	SFB	Trim28	18
1	SFB-1	SFB	Slc12a2	18
1	SFB-1	SFB	Rpl5	18
1	SFB-1	SFB	Arf3	18
1	SFB-1	SFB	Rps14	18
1	SFB-1	SFB	Krt75	18
1	SFB-1	SFB	Eprs1	18
1	SFB-1	SFB	Arpc3	18
1	SFB-1	SFB	Hdlbp	18
1	SFB-1	SFB	Pygm	18
1	SFB-1	SFB	Ywhaq	18
1	SFB-1	SFB	Mcm3	18
1	SFB-1	SFB	Hspa9	18
1	SFB-1	SFB	Rps12	18
1	SFB-1	SFB	Rpl23a	18
1	SFB-1	SFB	Rpl27a	18
1	SFB-1	SFB	Hnrnpa3	18
1	SFB-1	SFB	Elavl1	17
1	SFB-1	SFB	Eftud2	17
1	SFB-1	SFB	Rab10	17
1	SFB-1	SFB	Vcp	17
1	SFB-1	SFB	Prdx4	17
1	SFB-1	SFB	Eif3a	17
1	SFB-1	SFB	Anxa1	17
1	SFB-1	SFB	Jup	17
1	SFB-1	SFB	Atp1a1	17
1	SFB-1	SFB	Npm1	17
1	SFB-1	SFB	Lrrfip2	17
1	SFB-1	SFB	Msn	17
1	SFB-1	SFB	Gmps	17
1	SFB-1	SFB	Dpysl2	17
1	SFB-1	SFB	Llgl2	17
1	SFB-1	SFB	Eif4a3	17
1	SFB-1	SFB	Rps18-ps5	16
1	SFB-1	SFB	Hbb-b1	16
1	SFB-1	SFB	Actr1a	16
1	SFB-1	SFB	Atp6v1a	16
1	SFB-1	SFB	Stat1	16
1	SFB-1	SFB	Rps10	16
1	SFB-1	SFB	Eps15l1	16
1	SFB-1	SFB	Ifit1	16
1	SFB-1	SFB	Dab2	16
1	SFB-1	SFB	Rdx	16
1	SFB-1	SFB	Col6a1	16
1	SFB-1	SFB	Chd4	16
1	SFB-1	SFB	Ddx39a	16
1	SFB-1	SFB	Actr1b	16
1	SFB-1	SFB	Rab35	16
1	SFB-1	SFB	Qars1	16
1	SFB-1	SFB	Hnrnpu	16
1	SFB-1	SFB	Arf4	16
1	SFB-1	SFB	Mars1	16
1	SFB-1	SFB	Ppib	16
1	SFB-1	SFB	Tjp2	16
1	SFB-1	SFB	Cmas	16
1	SFB-1	SFB	H1-2	16
1	SFB-1	SFB	Aqp5	16
1	SFB-1	SFB	Acly	16
1	SFB-1	SFB	Hnrnpk	15
1	SFB-1	SFB	Rpl7a	15
1	SFB-1	SFB	Dbn1	15
1	SFB-1	SFB	Rplp2	15
1	SFB-1	SFB	Aco2	15
1	SFB-1	SFB	Cgn	15
1	SFB-1	SFB	Stat3	15
1	SFB-1	SFB	Syncrip	15
1	SFB-1	SFB	Gne	15
1	SFB-1	SFB	Tmod4	15
1	SFB-1	SFB	Lrch3	15
1	SFB-1	SFB	Ddx21	15
1	SFB-1	SFB	Thbs1	15
1	SFB-1	SFB	Arpc4	15
1	SFB-1	SFB	Vcl	15
1	SFB-1	SFB	Specc1l	15
1	SFB-1	SFB	Lmo7	15
1	SFB-1	SFB	Pdhb	15
1	SFB-1	SFB	Krt6b	15
1	SFB-1	SFB	Copb2	15
1	SFB-1	SFB	Rab14	15
1	SFB-1	SFB	Cct5	15
1	SFB-1	SFB	Sf3b3	15
1	SFB-1	SFB	Hyou1	15
1	SFB-1	SFB	Hba-a1	15
1	SFB-1	SFB	Krt6a	15
1	SFB-1	SFB	Ap1g2	15
1	SFB-1	SFB	Hip1r	15
1	SFB-1	SFB	Arf5	15
1	SFB-1	SFB	Gnas	14
1	SFB-1	SFB	Gnb1	14
1	SFB-1	SFB	Hnrnpab	14
1	SFB-1	SFB	Psmd3	14
1	SFB-1	SFB	Itsn2	14
1	SFB-1	SFB	Gfpt1	14
1	SFB-1	SFB	Hk1	14
1	SFB-1	SFB	Slc25a3	14
1	SFB-1	SFB	Top2b	14
1	SFB-1	SFB	Coro1c	14
1	SFB-1	SFB	Tjp1	14
1	SFB-1	SFB	Ppp1ca	14
1	SFB-1	SFB	Atp6v1b2	14
1	SFB-1	SFB	Tf	14
1	SFB-1	SFB	Ap2s1	14
1	SFB-1	SFB	Numa1	14
1	SFB-1	SFB	Uggt1	14
1	SFB-1	SFB	Gnb2	14
1	SFB-1	SFB	Ddb1	14
1	SFB-1	SFB	Upf1	14
1	SFB-1	SFB	Eef1d	14
1	SFB-1	SFB	Lgals3bp	14
1	SFB-1	SFB	Kif13b	14
1	SFB-1	SFB	Clca3a2	14
1	SFB-1	SFB	Anxa2	14
1	SFB-1	SFB	Tpr	14
1	SFB-1	SFB	Hba	14
1	SFB-1	SFB	Rab5c	14
1	SFB-1	SFB	Dctn1	14
1	SFB-1	SFB	Tes	14
1	SFB-1	SFB	Csnk1a1	14
1	SFB-1	SFB	Hbb-b2	14
1	SFB-1	SFB	Ckap4	14
1	SFB-1	SFB	Psmc1	14
1	SFB-1	SFB	Kars	13
1	SFB-1	SFB	Itpr1	13
1	SFB-1	SFB	Mthfd1	13
1	SFB-1	SFB	Ap1g1	13
1	SFB-1	SFB	Itga6	13
1	SFB-1	SFB	Serpinc1	13
1	SFB-1	SFB	Crybg1	13
1	SFB-1	SFB	Krt90	13
1	SFB-1	SFB	Dars1	13
1	SFB-1	SFB	Serpina3k	13
1	SFB-1	SFB	Cct6a	13
1	SFB-1	SFB	Ppp1r9b	13
1	SFB-1	SFB	Rps16	13
1	SFB-1	SFB	Txn	13
1	SFB-1	SFB	C3	13
1	SFB-1	SFB	Isg15	13
1	SFB-1	SFB	Kif5b	13
1	SFB-1	SFB	Atad3	13
1	SFB-1	SFB	Phb2	13
1	SFB-1	SFB	Cdc42bpb	13
1	SFB-1	SFB	Hsph1	13
1	SFB-1	SFB	Rpn2	13
1	SFB-1	SFB	Casq1	13
1	SFB-1	SFB	Samhd1	13
1	SFB-1	SFB	Ckm	13
1	SFB-1	SFB	Rps6	13
1	SFB-1	SFB	Myo1g	13
1	SFB-1	SFB	Ubr4	13
1	SFB-1	SFB	Rps19	13
1	SFB-1	SFB	Spta1	13
1	SFB-1	SFB	Dhx58	13
1	SFB-1	SFB	Ap3d1	13
1	SFB-1	SFB	Picalm	13
1	SFB-1	SFB	Tgm2	13
1	SFB-1	SFB	Ranbp2	13
1	SFB-1	SFB	Pfkp	13
1	SFB-1	SFB	Afdn	13
1	SFB-1	SFB	Rpl15	13
1	SFB-1	SFB	Appl2	13
1	SFB-1	SFB	Dst	13
1	SFB-1	SFB	Plg	13
1	SFB-1	SFB	Psmd2	13
1	SFB-1	SFB	Ipo5	13
1	SFB-1	SFB	Rpl13a	12
1	SFB-1	SFB	Arcn1	12
1	SFB-1	SFB	Psmc2	12
1	SFB-1	SFB	Hip1	12
1	SFB-1	SFB	Arhgef6	12
1	SFB-1	SFB	Krt1	12
1	SFB-1	SFB	Lars1	12
1	SFB-1	SFB	Pcbp1	12
1	SFB-1	SFB	Atp6v1b1	12
1	SFB-1	SFB	Srsf1	12
1	SFB-1	SFB	Top2a	12
1	SFB-1	SFB	Sfn	12
1	SFB-1	SFB	Ctnnb1	12
1	SFB-1	SFB	Sntb2	12
1	SFB-1	SFB	Eif4g1	12
1	SFB-1	SFB	Myl3	12
1	SFB-1	SFB	Ehd4	12
1	SFB-1	SFB	Aacs	12
1	SFB-1	SFB	Bicd1	12
1	SFB-1	SFB	Ctnna2	12
1	SFB-1	SFB	Acaa2	12
1	SFB-1	SFB	Sec31a	12
1	SFB-1	SFB	Krt79	12
1	SFB-1	SFB	Phb	12
1	SFB-1	SFB	Aldh2	12
1	SFB-1	SFB	Krt76	12
1	SFB-1	SFB	Itprid2	12
1	SFB-1	SFB	H1-4	12
1	SFB-1	SFB	Rpl37a	12
1	SFB-1	SFB	Sfpq	12
1	SFB-1	SFB	Krt14	12
1	SFB-1	SFB	Cnot1	12
1	SFB-1	SFB	Psmd12	12
1	SFB-1	SFB	Arpc1b	12
1	SFB-1	SFB	Acat1	12
1	SFB-1	SFB	Sf3b2	12
1	SFB-1	SFB	Farp1	12
1	SFB-1	SFB	Sntb1	12
1	SFB-1	SFB	Rack1	12
1	SFB-1	SFB	Arpc5	12
1	SFB-1	SFB	Rps2	12
1	SFB-1	SFB	Eif3f	12
1	SFB-1	SFB	Rcc2	12
1	SFB-1	SFB	Ruvbl2	12
1	SFB-1	SFB	Parp1	12
1	SFB-1	SFB	Sec16a	12
1	SFB-1	SFB	Ywhab	12
1	SFB-1	SFB	Calm3	11
1	SFB-1	SFB	Ppp1cb	11
1	SFB-1	SFB	Ppl	11
1	SFB-1	SFB	Vdac1	11
1	SFB-1	SFB	Gspt1	11
1	SFB-1	SFB	Nop56	11
1	SFB-1	SFB	Slc25a4	11
1	SFB-1	SFB	Grtp1	11
1	SFB-1	SFB	Rpn1	11
1	SFB-1	SFB	Khsrp	11
1	SFB-1	SFB	Rps25	11
1	SFB-1	SFB	Pcx	11
1	SFB-1	SFB	Ddx39b	11
1	SFB-1	SFB	Sars	11
1	SFB-1	SFB	Ywhah	11
1	SFB-1	SFB	Lrpprc	11
1	SFB-1	SFB	Ddx1	11
1	SFB-1	SFB	Serpinf2	11
1	SFB-1	SFB	Smarca4	11
1	SFB-1	SFB	Pdia4	11
1	SFB-1	SFB	Ywhag	11
1	SFB-1	SFB	Pgk1	11
1	SFB-1	SFB	Rps20	11
1	SFB-1	SFB	Tmem43	11
1	SFB-1	SFB	Kpnb1	11
1	SFB-1	SFB	Myom2	11
1	SFB-1	SFB	Apoa1	11
1	SFB-1	SFB	Myo7a	11
1	SFB-1	SFB	Nfib	11
1	SFB-1	SFB	Gnai2	11
1	SFB-1	SFB	Mybpc1	11
1	SFB-1	SFB	Lad1	11
1	SFB-1	SFB	Pfkm	11
1	SFB-1	SFB	Dctn4	10
1	SFB-1	SFB	Csnk2a1	10
1	SFB-1	SFB	Pls3	10
1	SFB-1	SFB	C1qa	10
1	SFB-1	SFB	Dnajc13	10
1	SFB-1	SFB	Ogdh	10
1	SFB-1	SFB	Ap1m2	10
1	SFB-1	SFB	Eif2s1	10
1	SFB-1	SFB	Cct4	10
1	SFB-1	SFB	Hspa4	10
1	SFB-1	SFB	Palld	10
1	SFB-1	SFB	Gak	10
1	SFB-1	SFB	H1-5	10
1	SFB-1	SFB	Srp68	10
1	SFB-1	SFB	Prpf19	10
1	SFB-1	SFB	Shtn1	10
1	SFB-1	SFB	Itpr2	10
1	SFB-1	SFB	Pgd	10
1	SFB-1	SFB	Dnm2	10
1	SFB-1	SFB	Rpl34	10
1	SFB-1	SFB	F13a1	10
1	SFB-1	SFB	Coro2a	10
1	SFB-1	SFB	Mfge8	10
1	SFB-1	SFB	Ptbp3	10
1	SFB-1	SFB	Hcfc1	10
1	SFB-1	SFB	Glipr2	10
1	SFB-1	SFB	Slc9a3r2	10
1	SFB-1	SFB	Farsa	10
1	SFB-1	SFB	Mdh2	10
1	SFB-1	SFB	Rpl8	10
1	SFB-1	SFB	Psmc4	10
1	SFB-1	SFB	Tln2	10
1	SFB-1	SFB	Rps11	10
1	SFB-1	SFB	Serpinh1	10
1	SFB-1	SFB	Cryab	10
1	SFB-1	SFB	Rpl35	10
1	SFB-1	SFB	Sf3b1	10
1	SFB-1	SFB	Cttn	10
1	SFB-1	SFB	Vwa5a	10
1	SFB-1	SFB	Twf1	10
1	SFB-1	SFB	Mcm2	10
1	SFB-1	SFB	Ilf2	10
1	SFB-1	SFB	Lmnb1	10
1	SFB-1	SFB	Ppp1cc	10
1	SFB-1	SFB	Atic	10
1	SFB-1	SFB	Actr10	10
1	SFB-1	SFB	Ass1	9
1	SFB-1	SFB	Lcp1	9
1	SFB-1	SFB	Gm49804	9
1	SFB-1	SFB	Vps35	9
1	SFB-1	SFB	Txnl1	9
1	SFB-1	SFB	Idh1	9
1	SFB-1	SFB	Fbl	9
1	SFB-1	SFB	Keap1	9
1	SFB-1	SFB	Gm15013	9
1	SFB-1	SFB	Asns	9
1	SFB-1	SFB	Pebp1	9
1	SFB-1	SFB	Ltf	9
1	SFB-1	SFB	Rpl12	9
1	SFB-1	SFB	Siglec1	9
1	SFB-1	SFB	Acadsb	9
1	SFB-1	SFB	Acaca	9
1	SFB-1	SFB	Paics	9
1	SFB-1	SFB	Stambpl1	9
1	SFB-1	SFB	Tmed9	9
1	SFB-1	SFB	Galk1	9
1	SFB-1	SFB	Coro1b	9
1	SFB-1	SFB	Rps15a	9
1	SFB-1	SFB	Mug1	9
1	SFB-1	SFB	Cbx3	9
1	SFB-1	SFB	C4b	9
1	SFB-1	SFB	Eif4g2	9
1	SFB-1	SFB	Arl1	9
1	SFB-1	SFB	Anxa5	9
1	SFB-1	SFB	Lrrfip1	9
1	SFB-1	SFB	Rps17	9
1	SFB-1	SFB	Rab5b	9
1	SFB-1	SFB	Copg1	9
1	SFB-1	SFB	Sec24c	9
1	SFB-1	SFB	Dhx30	9
1	SFB-1	SFB	Eif4g3	9
1	SFB-1	SFB	Tnnc1	9
1	SFB-1	SFB	Hnrnpa0	9
1	SFB-1	SFB	Dennd1a	9
1	SFB-1	SFB	Aldoc	9
1	SFB-1	SFB	Puf60	9
1	SFB-1	SFB	Pdcd6ip	9
1	SFB-1	SFB	Serpinb6a	9
1	SFB-1	SFB	Hspg2	9
1	SFB-1	SFB	Rab5a	9
1	SFB-1	SFB	Cobl	9
1	SFB-1	SFB	Psmd6	9
1	SFB-1	SFB	Krt77	9
1	SFB-1	SFB	Tkt	9
1	SFB-1	SFB	Rab6a	9
1	SFB-1	SFB	Postn	9
1	SFB-1	SFB	Bzw1	9
1	SFB-1	SFB	Psmd5	9
1	SFB-1	SFB	NARS1	9
1	SFB-1	SFB	Ppp2r1a	9
1	SFB-1	SFB	Eef1b	9
1	SFB-1	SFB	Ahcy	9
1	SFB-1	SFB	Tpi1	9
1	SFB-1	SFB	Baiap2	9
1	SFB-1	SFB	Myo9b	8
1	SFB-1	SFB	Supt16	8
1	SFB-1	SFB	Ruvbl1	8
1	SFB-1	SFB	Smc1a	8
1	SFB-1	SFB	Ddx47	8
1	SFB-1	SFB	Vtn	8
1	SFB-1	SFB	Pdlim5	8
1	SFB-1	SFB	Reps1	8
1	SFB-1	SFB	Ppia	8
1	SFB-1	SFB	Alpl	8
1	SFB-1	SFB	Glrx3	8
1	SFB-1	SFB	Cope	8
1	SFB-1	SFB	Vdac3	8
1	SFB-1	SFB	Cltb	8
1	SFB-1	SFB	Engase	8
1	SFB-1	SFB	Phgdh	8
1	SFB-1	SFB	Dock1	8
1	SFB-1	SFB	Add1	8
1	SFB-1	SFB	Rai14	8
1	SFB-1	SFB	Psmd7	8
1	SFB-1	SFB	Snrpa1	8
1	SFB-1	SFB	Gna13	8
1	SFB-1	SFB	Fxr1	8
1	SFB-1	SFB	Erlin2	8
1	SFB-1	SFB	Ifih1	8
1	SFB-1	SFB	Ifi47	8
1	SFB-1	SFB	Pzp	8
1	SFB-1	SFB	Add3	8
1	SFB-1	SFB	Rpl9-ps6	8
1	SFB-1	SFB	Ralbp1	8
1	SFB-1	SFB	Ilf3	8
1	SFB-1	SFB	Acsl4	8
1	SFB-1	SFB	Actr3b	8
1	SFB-1	SFB	Edc4	8
1	SFB-1	SFB	Vars1	8
1	SFB-1	SFB	Abcf1	8
1	SFB-1	SFB	Eif5b	8
1	SFB-1	SFB	Ehd1	8
1	SFB-1	SFB	Psmd11	8
1	SFB-1	SFB	Lrrfip1	8
1	SFB-1	SFB	Ssb	8
1	SFB-1	SFB	Cnn3	8
1	SFB-1	SFB	G3bp1	8
1	SFB-1	SFB	Map4k4	8
1	SFB-1	SFB	Txndc5	8
1	SFB-1	SFB	Pml	8
1	SFB-1	SFB	Krt16	8
1	SFB-1	SFB	Rps3a	8
1	SFB-1	SFB	Slc25a5	8
1	SFB-1	SFB	Idh2	8
1	SFB-1	SFB	Eif3e	8
1	SFB-1	SFB	Rpl21	8
1	SFB-1	SFB	Rab3d	8
1	SFB-1	SFB	Rpl23	8
1	SFB-1	SFB	FAM120A	8
1	SFB-1	SFB	Nckap1	8
1	SFB-1	SFB	Tagln2	8
1	SFB-1	SFB	Carmil1	8
1	SFB-1	SFB	Ddost	8
1	SFB-1	SFB	Vdac2	8
1	SFB-1	SFB	Atp13a1	8
1	SFB-1	SFB	Uso1	8
1	SFB-1	SFB	Coro1a	8
1	SFB-1	SFB	Palld	8
1	SFB-1	SFB	Suclg2	7
1	SFB-1	SFB	Clic6	7
1	SFB-1	SFB	Dlst	7
1	SFB-1	SFB	Eif3h	7
1	SFB-1	SFB	Prdx2	7
1	SFB-1	SFB	Sec23b	7
1	SFB-1	SFB	Ftl1	7
1	SFB-1	SFB	Ssr4	7
1	SFB-1	SFB	Des	7
1	SFB-1	SFB	Iars1	7
1	SFB-1	SFB	Huwe1	7
1	SFB-1	SFB	Fkbp4	7
1	SFB-1	SFB	Lman1	7
1	SFB-1	SFB	Rps8	7
1	SFB-1	SFB	Cap1	7
1	SFB-1	SFB	Dtx3l	7
1	SFB-1	SFB	Canx	7
1	SFB-1	SFB	Tardbp	7
1	SFB-1	SFB	Snrpd1	7
1	SFB-1	SFB	Hacd3	7
1	SFB-1	SFB	Lrba	7
1	SFB-1	SFB	Smarca5	7
1	SFB-1	SFB	Ccdc6	7
1	SFB-1	SFB	Psmc5	7
1	SFB-1	SFB	Hnrnpul2	7
1	SFB-1	SFB	Ptpn23	7
1	SFB-1	SFB	Tnks1bp1	7
1	SFB-1	SFB	G6pdx	7
1	SFB-1	SFB	Sec23a	7
1	SFB-1	SFB	Gale	7
1	SFB-1	SFB	Fcho2	7
1	SFB-1	SFB	Lrrc59	7
1	SFB-1	SFB	Esrp1	7
1	SFB-1	SFB	Psmd1	7
1	SFB-1	SFB	Arg1	7
1	SFB-1	SFB	Hadhb	7
1	SFB-1	SFB	Cep131	7
1	SFB-1	SFB	Tmed10	7
1	SFB-1	SFB	Arf6	7
1	SFB-1	SFB	Usp9x	7
1	SFB-1	SFB	Ago2	7
1	SFB-1	SFB	Aars1	7
1	SFB-1	SFB	Usp4	7
1	SFB-1	SFB	Cfl1	7
1	SFB-1	SFB	Atp6v0d1	7
1	SFB-1	SFB	Papss1	7
1	SFB-1	SFB	Ehd3	7
1	SFB-1	SFB	Psmc3	7
1	SFB-1	SFB	Krt86	7
1	SFB-1	SFB	Clip2	7
1	SFB-1	SFB	Krt78	7
1	SFB-1	SFB	Niban2	7
1	SFB-1	SFB	Cat	7
1	SFB-1	SFB	Hk2	7
1	SFB-1	SFB	Kxd1	7
1	SFB-1	SFB	Ahsa1	7
1	SFB-1	SFB	Dync1i2	7
1	SFB-1	SFB	Ca3	7
1	SFB-1	SFB	Smc3	7
1	SFB-1	SFB	1	7
1	SFB-1	SFB	Sdha	7
1	SFB-1	SFB	Eif5a	7
1	SFB-1	SFB	Dnmt1	7
1	SFB-1	SFB	Parp14	7
1	SFB-1	SFB	Itih4	7
1	SFB-1	SFB	Cand1	7
1	SFB-1	SFB	Mtrex	7
1	SFB-1	SFB	F2	7
1	SFB-1	SFB	Rfc1	7
1	SFB-1	SFB	Sipa1l1	7
1	SFB-1	SFB	Acin1	7
1	SFB-1	SFB	Chchd3	7
1	SFB-1	SFB	Nras	7
1	SFB-1	SFB	Prpf6	7
1	SFB-1	SFB	Hnrnpr	7
1	SFB-1	SFB	Naca	7
1	SFB-1	SFB	Eif2ak2	7
1	SFB-1	SFB	Lyn	7
1	SFB-1	SFB	H2az1	7
1	SFB-1	SFB	Cdh1	7
1	SFB-1	SFB	Snrnp40	7
1	SFB-1	SFB	Strap	7
1	SFB-1	SFB	Cyfip1	7
1	SFB-1	SFB	Neb	6
1	SFB-1	SFB	Ryr1	6
1	SFB-1	SFB	Sdhb	6
1	SFB-1	SFB	Colgalt1	6
1	SFB-1	SFB	Ssrp1	6
1	SFB-1	SFB	Rbbp4	6
1	SFB-1	SFB	C1qb	6
1	SFB-1	SFB	Ppme1	6
1	SFB-1	SFB	Itsn1	6
1	SFB-1	SFB	Ddx60	6
1	SFB-1	SFB	Prkar2a	6
1	SFB-1	SFB	Cmpk2	6
1	SFB-1	SFB	Atp1a2	6
1	SFB-1	SFB	Hp1bp3	6
1	SFB-1	SFB	Septin7	6
1	SFB-1	SFB	Pxdn	6
1	SFB-1	SFB	Epm2aip1	6
1	SFB-1	SFB	Gnai3	6
1	SFB-1	SFB	Stip1	6
1	SFB-1	SFB	Thop1	6
1	SFB-1	SFB	Cpne3	6
1	SFB-1	SFB	Calml3	6
1	SFB-1	SFB	Lpp	6
1	SFB-1	SFB	Arhgef12	6
1	SFB-1	SFB	Pacsin3	6
1	SFB-1	SFB	Nrk	6
1	SFB-1	SFB	Wdr1	6
1	SFB-1	SFB	Myof	6
1	SFB-1	SFB	Rab25	6
1	SFB-1	SFB	Usp5	6
1	SFB-1	SFB	Mogs	6
1	SFB-1	SFB	Kras	6
1	SFB-1	SFB	Dek	6
1	SFB-1	SFB	Hnrnpc	6
1	SFB-1	SFB	Rae1	6
1	SFB-1	SFB	Aifm1	6
1	SFB-1	SFB	Bdh1	6
1	SFB-1	SFB	Nexn	6
1	SFB-1	SFB	Prelp	6
1	SFB-1	SFB	Bgn	6
1	SFB-1	SFB	Acss1	6
1	SFB-1	SFB	Arhgef2	6
1	SFB-1	SFB	Elp3	6
1	SFB-1	SFB	Tapbp	6
1	SFB-1	SFB	Lgals9	6
1	SFB-1	SFB	Rps24	6
1	SFB-1	SFB	Mical3	6
1	SFB-1	SFB	Nudt5	6
1	SFB-1	SFB	Hnrnpll	6
1	SFB-1	SFB	Mcm5	6
1	SFB-1	SFB	Set	6
1	SFB-1	SFB	Nampt	6
1	SFB-1	SFB	Rfc4	6
1	SFB-1	SFB	Nup155	6
1	SFB-1	SFB	U2af2	6
1	SFB-1	SFB	Anxa3	6
1	SFB-1	SFB	Sipa1	6
1	SFB-1	SFB	Nat10	6
1	SFB-1	SFB	Fermt2	6
1	SFB-1	SFB	Apoa4	6
1	SFB-1	SFB	Oasl2	6
1	SFB-1	SFB	Smc2	6
1	SFB-1	SFB	Rap1a	6
1	SFB-1	SFB	Eif3l	6
1	SFB-1	SFB	Aqr	6
1	SFB-1	SFB	Dync1li1	6
1	SFB-1	SFB	Rps6ka1	6
1	SFB-1	SFB	Glud1	6
1	SFB-1	SFB	Lgals3	6
1	SFB-1	SFB	Pfn1	6
1	SFB-1	SFB	Csnk1d	6
1	SFB-1	SFB	Tap2	6
1	SFB-1	SFB	Eif3i	6
1	SFB-1	SFB	Sh3gl1	6
1	SFB-1	SFB	Col11a1	6
1	SFB-1	SFB	Irgm1	6
1	SFB-1	SFB	Ccar2	6
1	SFB-1	SFB	Padi2	6
1	SFB-1	SFB	Ddx23	6
1	SFB-1	SFB	Gart	6
1	SFB-1	SFB	Evpl	6
1	SFB-1	SFB	Gtpbp4	6
1	SFB-1	SFB	Scrib	6
1	SFB-1	SFB	Ddx6	6
1	SFB-1	SFB	Pgrmc1	6
1	SFB-1	SFB	Cnp	6
1	SFB-1	SFB	Mtdh	6
1	SFB-1	SFB	Xpo1	6
1	SFB-1	SFB	Csn3	6
1	SFB-1	SFB	Atp5f1c	6
1	SFB-1	SFB	Rpl14	6
1	SFB-1	SFB	Abcf2	6
1	SFB-1	SFB	Esyt1	6
1	SFB-1	SFB	Hnrnpl	6
1	SFB-1	SFB	Hectd1	6
1	SFB-1	SFB	Smarcc2	6
1	SFB-1	SFB	Decr1	6
1	SFB-1	SFB	Sipa1	6
1	SFB-1	SFB	Oas2	6
1	SFB-1	SFB	Hist2h2aa1	6
1	SFB-1	SFB	Jmy	6
1	SFB-1	SFB	Gcdh	6
1	SFB-1	SFB	Gtf2i	6
1	SFB-1	SFB	Kif1c	6
1	SFB-1	SFB	Pkp3	6
1	SFB-1	SFB	Srpra	6
1	SFB-1	SFB	Rps21	6
1	SFB-1	SFB	Dnajb11	6
1	SFB-1	SFB	Dlat	6
1	SFB-1	SFB	Matr3	6
1	SFB-1	SFB	Uqcrc2	6
1	SFB-1	SFB	Acadl	6
1	SFB-1	SFB	Ndufa4	6
1	SFB-1	SFB	Iigp1	6
1	SFB-1	SFB	Shmt2	6
1	SFB-1	SFB	Rps7	6
1	SFB-1	SFB	Oas3	6
1	SFB-1	SFB	Rpl36	6
1	SFB-1	SFB	Pacs1	6
1	SFB-1	SFB	Tcerg1	6
1	SFB-1	SFB	Acsl1	6
1	SFB-1	SFB	Prdx5	6
1	SFB-1	SFB	Hnrnph2	6
1	SFB-1	SFB	Ascc3	6
1	SFB-1	SFB	Akr1a1	6
1	SFB-1	SFB	Adsl	6
1	SFB-1	SFB	Dnaja1	6
1	SFB-1	SFB	Pold1	5
1	SFB-1	SFB	Eif3b	5
1	SFB-1	SFB	Syne2	5
1	SFB-1	SFB	Tnc	5
1	SFB-1	SFB	Tollip	5
1	SFB-1	SFB	Hnrnph1	5
1	SFB-1	SFB	Prmt1	5
1	SFB-1	SFB	Nid1	5
1	SFB-1	SFB	Acadvl	5
1	SFB-1	SFB	Pcm1	5
1	SFB-1	SFB	Pycr2	5
1	SFB-1	SFB	Atp2b1	5
1	SFB-1	SFB	Pygl	5
1	SFB-1	SFB	Atp5po	5
1	SFB-1	SFB	Agrn	5
1	SFB-1	SFB	Nsf	5
1	SFB-1	SFB	Rab11b	5
1	SFB-1	SFB	Galnt3	5
1	SFB-1	SFB	Yars	5
1	SFB-1	SFB	Clic4	5
1	SFB-1	SFB	Ndufs1	5
1	SFB-1	SFB	Dhrs4	5
1	SFB-1	SFB	Ablim1	5
1	SFB-1	SFB	Krt42	5
1	SFB-1	SFB	Gtf3c1	5
1	SFB-1	SFB	H1-1	5
1	SFB-1	SFB	Cp	5
1	SFB-1	SFB	Fubp3	5
1	SFB-1	SFB	Rbm14	5
1	SFB-1	SFB	Hook2	5
1	SFB-1	SFB	Tnpo1	5
1	SFB-1	SFB	Ndufa13	5
1	SFB-1	SFB	Lrrc47	5
1	SFB-1	SFB	Gnaq	5
1	SFB-1	SFB	Cmpk1	5
1	SFB-1	SFB	Eps8l2	5
1	SFB-1	SFB	Cox4i1	5
1	SFB-1	SFB	Ppp1r12a	5
1	SFB-1	SFB	Col1a1	5
1	SFB-1	SFB	Scfd1	5
1	SFB-1	SFB	Nup160	5
1	SFB-1	SFB	Trim14	5
1	SFB-1	SFB	Rpl28	5
1	SFB-1	SFB	Pgrmc2	5
1	SFB-1	SFB	Col6a2	5
1	SFB-1	SFB	RTRAF	5
1	SFB-1	SFB	Tnni1	5
1	SFB-1	SFB	Mtco2	5
1	SFB-1	SFB	Myoz1	5
1	SFB-1	SFB	Prpf31	5
1	SFB-1	SFB	Gdi2	5
1	SFB-1	SFB	Serpinb5	5
1	SFB-1	SFB	Ldhb	5
1	SFB-1	SFB	Sart3	5
1	SFB-1	SFB	Araf	5
1	SFB-1	SFB	Rala	5
1	SFB-1	SFB	Bop1	5
1	SFB-1	SFB	Myef2	5
1	SFB-1	SFB	Smarcd2	5
1	SFB-1	SFB	Ube2i	5
1	SFB-1	SFB	Cavin1	5
1	SFB-1	SFB	Aak1	5
1	SFB-1	SFB	Gm20390	5
1	SFB-1	SFB	Idh3b	5
1	SFB-1	SFB	Prdx6	5
1	SFB-1	SFB	Epb41l1	5
1	SFB-1	SFB	Trip11	5
1	SFB-1	SFB	Prxl2a	5
1	SFB-1	SFB	Ap3m1	5
1	SFB-1	SFB	Atp5pb	5
1	SFB-1	SFB	Rpl27	5
1	SFB-1	SFB	Mov10	5
1	SFB-1	SFB	Golga2	5
1	SFB-1	SFB	Mapk1	5
1	SFB-1	SFB	Rpl11	5
1	SFB-1	SFB	Plin3	5
1	SFB-1	SFB	Psmd4	5
1	SFB-1	SFB	Golgb1	5
1	SFB-1	SFB	Dnm1l	5
1	SFB-1	SFB	St13	5
1	SFB-1	SFB	Rbbp7	5
1	SFB-1	SFB	Rpl31	5
1	SFB-1	SFB	Ddx27	5
1	SFB-1	SFB	Coro6	5
1	SFB-1	SFB	Dpm1	5
1	SFB-1	SFB	Sec61a1	5
1	SFB-1	SFB	Rasal1	5
1	SFB-1	SFB	Cse1l	5
1	SFB-1	SFB	Raf1	5
1	SFB-1	SFB	Mcm7	5
1	SFB-1	SFB	Sec23ip	5
1	SFB-1	SFB	Heatr5b	5
1	SFB-1	SFB	Sdcbp	5
1	SFB-1	SFB	Fus	5
1	SFB-1	SFB	Tom1	5
1	SFB-1	SFB	Smu1	5
1	SFB-1	SFB	Macroh2a1	5
1	SFB-1	SFB	Copg2	5
1	SFB-1	SFB	Napa	5
1	SFB-1	SFB	Sacm1l	5
1	SFB-1	SFB	Clic1	5
1	SFB-1	SFB	Necap2	5
1	SFB-1	SFB	Eif2s2	5
1	SFB-1	SFB	Kctd14	5
1	SFB-1	SFB	Samm50	5
1	SFB-1	SFB	Rpl26	5
1	SFB-1	SFB	Kng1	5
1	SFB-1	SFB	Trim25	5
1	SFB-1	SFB	Arhgef40	5
1	SFB-1	SFB	Atp6v0a2	5
1	SFB-1	SFB	Xirp1	5
1	SFB-1	SFB	Ifit1bl1	5
1	SFB-1	SFB	Atp6v0a1	5
1	SFB-1	SFB	Dctn2	5
1	SFB-1	SFB	Sf3a1	5
1	SFB-1	SFB	Smarcc1	5
1	SFB-1	SFB	Baiap2l1	5
1	SFB-1	SFB	Mcm6	5
1	SFB-1	SFB	Pdxdc1	5
1	SFB-1	SFB	Srrt	5
1	SFB-1	SFB	Gbp2	5
1	SFB-1	SFB	C1qbp	5
1	SFB-1	SFB	Farsb	5
1	SFB-1	SFB	Rfc2	5
1	SFB-1	SFB	Nop58	5
1	SFB-1	SFB	Coasy	5
1	SFB-1	SFB	Vps4b	5
1	SFB-1	SFB	Krt17	5
1	SFB-1	SFB	Ap1m1	5
1	SFB-1	SFB	Arhgdia	5
1	SFB-1	SFB	Stk26	5
1	SFB-1	SFB	Impdh2	5
1	SFB-1	SFB	Arhgef10l	5
1	SFB-1	SFB	Bmp2k	5
1	SFB-1	SFB	Prr14l	5
1	SFB-1	SFB	Xrn1	5
1	SFB-1	SFB	Macf1	5
1	SFB-1	SFB	Tsg101	5
1	SFB-1	SFB	Csnk2a2	5
1	SFB-1	SFB	Ndufs2	5
1	SFB-1	SFB	Lamb1	5
1	SFB-1	SFB	Arhgap21	5
1	SFB-1	SFB	Lmod3	5
1	SFB-1	SFB	Igf2r	5
1	SFB-1	SFB	Got2	5
1	SFB-1	SFB	Metap2	5
1	SFB-1	SFB	Casp3	5
1	SFB-1	SFB	Pkn1	5
1	SFB-1	SFB	Srrm2	5
1	SFB-1	SFB	Fmr1	5
1	SFB-1	SFB	Ugdh	5
1	SFB-1	SFB	Rpl18a	5
1	SFB-1	SFB	Pcna	5
1	SFB-1	SFB	Cyb5r3	5
1	SFB-1	SFB	Idh3a	4
1	SFB-1	SFB	Stk3	4
1	SFB-1	SFB	Cops8	4
1	SFB-1	SFB	Prkag1	4
1	SFB-1	SFB	Aldh18a1	4
1	SFB-1	SFB	Nsun2	4
1	SFB-1	SFB	Col18a1	4
1	SFB-1	SFB	Bag6	4
1	SFB-1	SFB	Gapvd1	4
1	SFB-1	SFB	Nedd4	4
1	SFB-1	SFB	Iqsec1	4
1	SFB-1	SFB	Ola1	4
1	SFB-1	SFB	Snx2	4
1	SFB-1	SFB	Tlr3	4
1	SFB-1	SFB	Ptprf	4
1	SFB-1	SFB	Arfgap2	4
1	SFB-1	SFB	Rcn2	4
1	SFB-1	SFB	Eef1e1	4
1	SFB-1	SFB	Krt33a	4
1	SFB-1	SFB	Sucla2	4
1	SFB-1	SFB	Exosc10	4
1	SFB-1	SFB	Rbm47	4
1	SFB-1	SFB	Snx1	4
1	SFB-1	SFB	Nop2	4
1	SFB-1	SFB	Ogt	4
1	SFB-1	SFB	Tmem33	4
1	SFB-1	SFB	Papln	4
1	SFB-1	SFB	Drg1	4
1	SFB-1	SFB	Srsf11	4
1	SFB-1	SFB	Rpl32	4
1	SFB-1	SFB	Ssbp1	4
1	SFB-1	SFB	Ddx42	4
1	SFB-1	SFB	Hdac1	4
1	SFB-1	SFB	Sipa1l3	4
1	SFB-1	SFB	Atp5mg	4
1	SFB-1	SFB	Map3k13	4
1	SFB-1	SFB	Abce1	4
1	SFB-1	SFB	Fam98b	4
1	SFB-1	SFB	Psmd14	4
1	SFB-1	SFB	Mcat	4
1	SFB-1	SFB	Igtp	4
1	SFB-1	SFB	Purb	4
1	SFB-1	SFB	Fads1	4
1	SFB-1	SFB	Hsd17b10	4
1	SFB-1	SFB	Stxbp3	4
1	SFB-1	SFB	Drg2	4
1	SFB-1	SFB	Caprin1	4
1	SFB-1	SFB	Nup93	4
1	SFB-1	SFB	Mrpl12	4
1	SFB-1	SFB	Thrap3	4
1	SFB-1	SFB	Rab2a	4
1	SFB-1	SFB	Ndufa9	4
1	SFB-1	SFB	Npepps	4
1	SFB-1	SFB	Nifk	4
1	SFB-1	SFB	Ubtf	4
1	SFB-1	SFB	Birc6	4
1	SFB-1	SFB	Cbr1	4
1	SFB-1	SFB	Washc4	4
1	SFB-1	SFB	Rabgap1	4
1	SFB-1	SFB	Etl4	4
1	SFB-1	SFB	Alyref	4
1	SFB-1	SFB	Parn	4
1	SFB-1	SFB	Hsd17b4	4
1	SFB-1	SFB	Nagk	4
1	SFB-1	SFB	Prkra	4
1	SFB-1	SFB	Slc9a3r1	4
1	SFB-1	SFB	Prpf40a	4
1	SFB-1	SFB	Dsg2	4
1	SFB-1	SFB	Mat2a	4
1	SFB-1	SFB	Acsl3	4
1	SFB-1	SFB	Pgam1	4
1	SFB-1	SFB	Dapk1	4
1	SFB-1	SFB	Gm20431	4
1	SFB-1	SFB	Pdlim4	4
1	SFB-1	SFB	Mcm4	4
1	SFB-1	SFB	Mdh1	4
1	SFB-1	SFB	Decr2	4
1	SFB-1	SFB	Fcsk	4
1	SFB-1	SFB	Gpd2	4
1	SFB-1	SFB	Uap1l1	4
1	SFB-1	SFB	Srp9	4
1	SFB-1	SFB	Dap3	4
1	SFB-1	SFB	Ndufa10	4
1	SFB-1	SFB	Rbm8a2	4
1	SFB-1	SFB	Twf2	4
1	SFB-1	SFB	Msh6	4
1	SFB-1	SFB	Hic2	4
1	SFB-1	SFB	Septin2	4
1	SFB-1	SFB	Nudt16l1	4
1	SFB-1	SFB	Cmtr1	4
1	SFB-1	SFB	Cracr2b	4
1	SFB-1	SFB	Acaa1b	4
1	SFB-1	SFB	Ttc37	4
1	SFB-1	SFB	Ppa1	4
1	SFB-1	SFB	Dld	4
1	SFB-1	SFB	Srm	4
1	SFB-1	SFB	Nexn	4
1	SFB-1	SFB	Krt33b	4
1	SFB-1	SFB	Psma1	4
1	SFB-1	SFB	Chmp4b	4
1	SFB-1	SFB	Prkd2	4
1	SFB-1	SFB	Hsd17b12	4
1	SFB-1	SFB	H2-D1	4
1	SFB-1	SFB	Apobr	4
1	SFB-1	SFB	Csrp2	4
1	SFB-1	SFB	Ide	4
1	SFB-1	SFB	Patj	4
1	SFB-1	SFB	Lrp1	4
1	SFB-1	SFB	Mrps27	4
1	SFB-1	SFB	Esd	4
1	SFB-1	SFB	Preb	4
1	SFB-1	SFB	Bcl7c	4
1	SFB-1	SFB	Myom1	4
1	SFB-1	SFB	Eno3	4
1	SFB-1	SFB	Clta	4
1	SFB-1	SFB	Eml4	4
1	SFB-1	SFB	Ube2l3	4
1	SFB-1	SFB	Golga4	4
1	SFB-1	SFB	Eif3g	4
1	SFB-1	SFB	Prkaa1	4
1	SFB-1	SFB	Wdr11	4
1	SFB-1	SFB	Arfip1	4
1	SFB-1	SFB	Rbm39	4
1	SFB-1	SFB	Apobec2	4
1	SFB-1	SFB	Pfas	4
1	SFB-1	SFB	Shroom3	4
1	SFB-1	SFB	Rnf20	4
1	SFB-1	SFB	Parp4	4
1	SFB-1	SFB	Aldh9a1	4
1	SFB-1	SFB	Ncapd2	4
1	SFB-1	SFB	Anxa11	4
1	SFB-1	SFB	Jak1	4
1	SFB-1	SFB	Rpl22	4
1	SFB-1	SFB	Snrpn	4
1	SFB-1	SFB	Mtap	4
1	SFB-1	SFB	Pdcd11	4
1	SFB-1	SFB	Trim72	4
1	SFB-1	SFB	Pdcd10	4
1	SFB-1	SFB	Thoc5	4
1	SFB-1	SFB	Snw1	4
1	SFB-1	SFB	Mpo	4
1	SFB-1	SFB	Ppp1r9a	4
1	SFB-1	SFB	Ap3b1	4
1	SFB-1	SFB	Hspbp1	4
1	SFB-1	SFB	Ppp6c	4
1	SFB-1	SFB	Naxd	4
1	SFB-1	SFB	Elp1	4
1	SFB-1	SFB	Pakap	4
1	SFB-1	SFB	Cdc5l	4
1	SFB-1	SFB	Farp2	4
1	SFB-1	SFB	Ppfibp1	4
1	SFB-1	SFB	Hnrnpd	4
1	SFB-1	SFB	Fnta	4
1	SFB-1	SFB	Pes1	4
1	SFB-1	SFB	Ndrg1	4
1	SFB-1	SFB	Myl10	4
1	SFB-1	SFB	Yes1	4
1	SFB-1	SFB	Bub3	4
1	SFB-1	SFB	Ufl1	4
1	SFB-1	SFB	Slc25a10	4
1	SFB-1	SFB	Vps36	4
1	SFB-1	SFB	Timm44	4
1	SFB-1	SFB	Mia3	4
1	SFB-1	SFB	Rad50	4
1	SFB-1	SFB	Eif3d	4
1	SFB-1	SFB	Nck1	4
1	SFB-1	SFB	Ilk	4
1	SFB-1	SFB	Col1a2	4
1	SFB-1	SFB	Ptges2	4
1	SFB-1	SFB	Casp1	4
1	SFB-1	SFB	Gbf1	4
1	SFB-1	SFB	Pla2g4a	4
1	SFB-1	SFB	Dhrs7b	4
1	SFB-1	SFB	Ncbp1	4
1	SFB-1	SFB	Faf2	4
1	SFB-1	SFB	Msto1	4
1	SFB-1	SFB	Letm1	4
1	SFB-1	SFB	Dhx16	4
1	SFB-1	SFB	Cttnbp2nl	4
1	SFB-1	SFB	Usp10	4
1	SFB-1	SFB	Tnxb	4
1	SFB-1	SFB	Hadh	4
1	SFB-1	SFB	Srp54c	4
1	SFB-1	SFB	Stx5a	4
1	SFB-1	SFB	Psma6	4
1	SFB-1	SFB	Pabpc4	4
1	SFB-1	SFB	Rufy1	4
1	SFB-1	SFB	Slc25a13	4
1	SFB-1	SFB	Rtp4	4
1	SFB-1	SFB	Ifi35	4
1	SFB-1	SFB	Bclaf1	4
1	SFB-1	SFB	Pdha1	4
1	SFB-1	SFB	Oas1a	4
1	SFB-1	SFB	Wdr77	4
1	SFB-1	SFB	Asph	4
1	SFB-1	SFB	Fndc3a	4
1	SFB-1	SFB	Itih1	4
1	SFB-1	SFB	Apex1	4
1	SFB-1	SFB	Stau1	4
1	SFB-1	SFB	Camk2d	4
1	SFB-1	SFB	Cdc42bpg	4
1	SFB-1	SFB	Atg7	4
1	SFB-1	SFB	Top1	4
1	SFB-1	SFB	Tomm34	4
1	SFB-1	SFB	Stab1	4
1	SFB-1	SFB	Cdc73	4
1	SFB-1	SFB	Arhgap1	4
1	SFB-1	SFB	Cops6	4
1	SFB-1	SFB	Cand2	4
1	SFB-1	SFB	Psme1	4
1	SFB-1	SFB	Arhgef11	4
1	SFB-1	SFB	Serping1	4
1	SFB-1	SFB	Srsf7	4
1	SFB-1	SFB	Ndufv1	4
1	SFB-1	SFB	Rnps1	4
1	SFB-1	SFB	Nup85	4
1	SFB-1	SFB	Tars1	4
1	SFB-1	SFB	Specc1	4
1	SFB-1	SFB	Snx6	3
1	SFB-1	SFB	Nudt21	3
1	SFB-1	SFB	Gemin5	3
1	SFB-1	SFB	Rfc3	3
1	SFB-1	SFB	Mrpl49	3
1	SFB-1	SFB	Csl	3
1	SFB-1	SFB	Ppp2cb	3
1	SFB-1	SFB	Trrap	3
1	SFB-1	SFB	Hprt1	3
1	SFB-1	SFB	Numb	3
1	SFB-1	SFB	Mrc1	3
1	SFB-1	SFB	Dcaf1	3
1	SFB-1	SFB	Slc25a12	3
1	SFB-1	SFB	Polr2i	3
1	SFB-1	SFB	Snrpe	3
1	SFB-1	SFB	Fblim1	3
1	SFB-1	SFB	Cul1	3
1	SFB-1	SFB	Dnaja3	3
1	SFB-1	SFB	Dnajc3	3
1	SFB-1	SFB	Plod3	3
1	SFB-1	SFB	Gja1	3
1	SFB-1	SFB	Tbl3	3
1	SFB-1	SFB	Cdk5	3
1	SFB-1	SFB	Nploc4	3
1	SFB-1	SFB	Timm50	3
1	SFB-1	SFB	Dstn	3
1	SFB-1	SFB	Nfs1	3
1	SFB-1	SFB	Ppfia1	3
1	SFB-1	SFB	Gtpbp1	3
1	SFB-1	SFB	Nup205	3
1	SFB-1	SFB	Nup88	3
1	SFB-1	SFB	Cul2	3
1	SFB-1	SFB	Rock2	3
1	SFB-1	SFB	Shroom2	3
1	SFB-1	SFB	Hspa4l	3
1	SFB-1	SFB	Nek7	3
1	SFB-1	SFB	Echdc1	3
1	SFB-1	SFB	Ampd1	3
1	SFB-1	SFB	Ndufb4	3
1	SFB-1	SFB	Sar1a	3
1	SFB-1	SFB	Hnrnpf	3
1	SFB-1	SFB	Dpf2	3
1	SFB-1	SFB	Dtnb	3
1	SFB-1	SFB	Bysl	3
1	SFB-1	SFB	Abracl	3
1	SFB-1	SFB	1	3
1	SFB-1	SFB	Iap	3
1	SFB-1	SFB	Ppp3cb	3
1	SFB-1	SFB	Acox1	3
1	SFB-1	SFB	Epcam	3
1	SFB-1	SFB	Lap3	3
1	SFB-1	SFB	Rfc5	3
1	SFB-1	SFB	Wdr26	3
1	SFB-1	SFB	F10	3
1	SFB-1	SFB	Nup62	3
1	SFB-1	SFB	Ptk2	3
1	SFB-1	SFB	Nudcd1	3
1	SFB-1	SFB	Ranbp3	3
1	SFB-1	SFB	Gnl2	3
1	SFB-1	SFB	Csde1	3
1	SFB-1	SFB	Ces1b	3
1	SFB-1	SFB	Lig3	3
1	SFB-1	SFB	Saal1	3
1	SFB-1	SFB	Cherp	3
1	SFB-1	SFB	Ankhd1	3
1	SFB-1	SFB	Cdc37	3
1	SFB-1	SFB	Zc3hav1	3
1	SFB-1	SFB	Impa1	3
1	SFB-1	SFB	Gm20671	3
1	SFB-1	SFB	Ik	3
1	SFB-1	SFB	Skp1	3
1	SFB-1	SFB	Mical1	3
1	SFB-1	SFB	Tcaf2	3
1	SFB-1	SFB	Rap2b	3
1	SFB-1	SFB	Cdc42	3
1	SFB-1	SFB	Reps2	3
1	SFB-1	SFB	Csk	3
1	SFB-1	SFB	Nbea	3
1	SFB-1	SFB	Thoc1	3
1	SFB-1	SFB	Aak1	3
1	SFB-1	SFB	Smpd4	3
1	SFB-1	SFB	Atl3	3
1	SFB-1	SFB	Tpt1	3
1	SFB-1	SFB	Ssr1	3
1	SFB-1	SFB	Washc5	3
1	SFB-1	SFB	Slc25a22	3
1	SFB-1	SFB	Hpx	3
1	SFB-1	SFB	Anxa4	3
1	SFB-1	SFB	Npnt	3
1	SFB-1	SFB	Tpp2	3
1	SFB-1	SFB	Snrpd3	3
1	SFB-1	SFB	Rap1gap	3
1	SFB-1	SFB	Sae1	3
1	SFB-1	SFB	Psma7	3
1	SFB-1	SFB	Thy1	3
1	SFB-1	SFB	Ccdc22	3
1	SFB-1	SFB	Atp5pd	3
1	SFB-1	SFB	Rpl24	3
1	SFB-1	SFB	Tbc1d15	3
1	SFB-1	SFB	Pgs1	3
1	SFB-1	SFB	Epb41	3
1	SFB-1	SFB	Hmgb2	3
1	SFB-1	SFB	Mthfd1l	3
1	SFB-1	SFB	Aspn	3
1	SFB-1	SFB	H1-0	3
1	SFB-1	SFB	Psat1	3
1	SFB-1	SFB	Ephx1	3
1	SFB-1	SFB	Il6st	3
1	SFB-1	SFB	Plod1	3
1	SFB-1	SFB	Golga3	3
1	SFB-1	SFB	Ppp3ca	3
1	SFB-1	SFB	Ttr	3
1	SFB-1	SFB	Stx8	3
1	SFB-1	SFB	Snrpd2	3
1	SFB-1	SFB	Inppl1	3
1	SFB-1	SFB	Atp5mf	3
1	SFB-1	SFB	Hmgb1	3
1	SFB-1	SFB	Ptk7	3
1	SFB-1	SFB	Etfb	3
1	SFB-1	SFB	Gramd4	3
1	SFB-1	SFB	Npm3	3
1	SFB-1	SFB	Ctu2	3
1	SFB-1	SFB	Fubp1	3
1	SFB-1	SFB	Snx3	3
1	SFB-1	SFB	Rab3gap2	3
1	SFB-1	SFB	Dhx8	3
1	SFB-1	SFB	Arl2	3
1	SFB-1	SFB	Ephb4	3
1	SFB-1	SFB	Me1	3
1	SFB-1	SFB	Lrch1	3
1	SFB-1	SFB	Rock1	3
1	SFB-1	SFB	Tfg	3
1	SFB-1	SFB	Prkar2b	3
1	SFB-1	SFB	Daam1	3
1	SFB-1	SFB	Tgm1	3
1	SFB-1	SFB	Xpo7	3
1	SFB-1	SFB	Mtor	3
1	SFB-1	SFB	Snx12	3
1	SFB-1	SFB	Banf1	3
1	SFB-1	SFB	Faf1	3
1	SFB-1	SFB	Safb	3
1	SFB-1	SFB	Nup214	3
1	SFB-1	SFB	Lgals8	3
1	SFB-1	SFB	Cpd	3
1	SFB-1	SFB	Gc	3
1	SFB-1	SFB	Rpl17	3
1	SFB-1	SFB	Vps18	3
1	SFB-1	SFB	Tmod2	3
1	SFB-1	SFB	Trim33	3
1	SFB-1	SFB	Plekhf1	3
1	SFB-1	SFB	Psmd9	3
1	SFB-1	SFB	Ran	3
1	SFB-1	SFB	Tom1l2	3
1	SFB-1	SFB	Kctd12	3
1	SFB-1	SFB	Dnaja2	3
1	SFB-1	SFB	A1bg	3
1	SFB-1	SFB	Pak1ip1	3
1	SFB-1	SFB	Aprt	3
1	SFB-1	SFB	Ckap5	3
1	SFB-1	SFB	Ptrh2	3
1	SFB-1	SFB	Fh	3
1	SFB-1	SFB	Lancl1	3
1	SFB-1	SFB	Prpf4b	3
1	SFB-1	SFB	Capg	3
1	SFB-1	SFB	Capn1	3
1	SFB-1	SFB	Acadm	3
1	SFB-1	SFB	Llgl1	3
1	SFB-1	SFB	Mpp7	3
1	SFB-1	SFB	Ctbp2	3
1	SFB-1	SFB	Cpne1	3
1	SFB-1	SFB	Actl6a	3
1	SFB-1	SFB	Ppfibp2	3
1	SFB-1	SFB	Afap1	3
1	SFB-1	SFB	Agfg1	3
1	SFB-1	SFB	Pura	3
1	SFB-1	SFB	Nans	3
1	SFB-1	SFB	Snrpa	3
1	SFB-1	SFB	Gsr	3
1	SFB-1	SFB	Opa1	3
1	SFB-1	SFB	Bckdha	3
1	SFB-1	SFB	Anxa7	3
1	SFB-1	SFB	Rps15	3
1	SFB-1	SFB	Pafah1b3	3
1	SFB-1	SFB	IntS13	3
1	SFB-1	SFB	Apoh	3
1	SFB-1	SFB	Prpf38a	3
1	SFB-1	SFB	Ddx19b	3
1	SFB-1	SFB	Pkp2	3
1	SFB-1	SFB	Fermt3	3
1	SFB-1	SFB	Ahcyl2	3
1	SFB-1	SFB	Csnk1g1	3
1	SFB-1	SFB	Adssl1	3
1	SFB-1	SFB	Magoh	3
1	SFB-1	SFB	Xdh	3
1	SFB-1	SFB	Tmpo	3
1	SFB-1	SFB	Spcs3	3
1	SFB-1	SFB	Prkca	3
1	SFB-1	SFB	Rsl1d1	3
1	SFB-1	SFB	Exosc9	3
1	SFB-1	SFB	Bmp1	3
1	SFB-1	SFB	Ero1a	3
1	SFB-1	SFB	Epha2	3
1	SFB-1	SFB	Ganab	3
1	SFB-1	SFB	Sub1	3
1	SFB-1	SFB	Pum3	3
1	SFB-1	SFB	Cpsf3	3
1	SFB-1	SFB	H2ax	3
1	SFB-1	SFB	Nudc	3
1	SFB-1	SFB	Ipo7	3
1	SFB-1	SFB	Eif2s3x	3
1	SFB-1	SFB	Tp53bp1	3
1	SFB-1	SFB	Ftsj3	3
1	SFB-1	SFB	Plpp3	3
1	SFB-1	SFB	Pacsin2	3
1	SFB-1	SFB	Krt23	3
1	SFB-1	SFB	Rnpep	3
1	SFB-1	SFB	Recql	3
1	SFB-1	SFB	S100a9	3
1	SFB-1	SFB	Tbc1d4	3
1	SFB-1	SFB	Scyl2	3
1	SFB-1	SFB	Ogn	3
1	SFB-1	SFB	Uchl5	3
1	SFB-1	SFB	Rpl30	3
1	SFB-1	SFB	Ddx46	3
1	SFB-1	SFB	Mrps9	3
1	SFB-1	SFB	Smpdl3b	3
1	SFB-1	SFB	Sbds	3
1	SFB-1	SFB	Mcts1	3
1	SFB-1	SFB	Alg2	3
1	SFB-1	SFB	Vasp	3
1	SFB-1	SFB	Tbl2	3
1	SFB-1	SFB	Pgam5	3
1	SFB-1	SFB	Gmds	3
1	SFB-1	SFB	Trappc6b	3
1	SFB-1	SFB	Actn2	3
1	SFB-1	SFB	Myo15a	3
1	SFB-1	SFB	Stoml2	3
1	SFB-1	SFB	Niban1	3
1	SFB-1	SFB	Fam83h	3
1	SFB-1	SFB	Aimp2	3
1	SFB-1	SFB	Cask	3
1	SFB-1	SFB	Uba2	3
1	SFB-1	SFB	Uaca	3
1	SFB-1	SFB	Eea1	3
1	SFB-1	SFB	Capn2	3
1	SFB-1	SFB	Impdh1	3
1	SFB-1	SFB	Surf4	3
1	SFB-1	SFB	Ecpas	3
1	SFB-1	SFB	Ago1	3
1	SFB-1	SFB	Mon2	3
1	SFB-1	SFB	Ep300	3
1	SFB-1	SFB	Fam98a	3
1	SFB-1	SFB	Plod2	3
1	SFB-1	SFB	Magt1	3
1	SFB-1	SFB	Rpl19	3
1	SFB-1	SFB	Calcoco1	3
1	SFB-1	SFB	Akr1b1	3
1	SFB-1	SFB	Glg1	3
1	SFB-1	SFB	Trmt2a	3
1	SFB-1	SFB	Por	3
1	SFB-1	SFB	Mpp1	3
1	SFB-1	SFB	Lrch4	3
1	SFB-1	SFB	Srsf10	3
1	SFB-1	SFB	Vapb	3
1	SFB-1	SFB	Bst2	3
1	SFB-1	SFB	Srp72	3
1	SFB-1	SFB	Rps23	3
1	SFB-1	SFB	Rab18	3
1	SFB-1	SFB	Etv6	3
1	SFB-1	SFB	Hnrnpul1	3
1	SFB-1	SFB	Ints3	3
1	SFB-1	SFB	Srsf3	3
1	SFB-1	SFB	Prdx3	3
1	SFB-1	SFB	Mycbp2	3
1	SFB-1	SFB	Zdbf2	3
1	SFB-1	SFB	Commd9	3
1	SFB-1	SFB	Rangap1	3
1	SFB-1	SFB	Ogfr	3
1	SFB-1	SFB	Fhl1	3
1	SFB-1	SFB	Rptor	3
1	SFB-1	SFB	Vps35l	3
1	SFB-1	SFB	Rrm1	3
1	SFB-1	SFB	Atxn2l	3
1	SFB-1	SFB	Pdlim7	3
1	SFB-1	SFB	Gmppa	3
1	SFB-1	SFB	Xrn2	3
1	SFB-1	SFB	Samd9l	3
1	SFB-1	SFB	Fxr2	3
1	SFB-1	SFB	Dctn3	3
1	SFB-1	SFB	Gm43738	3
1	SFB-1	SFB	Selenbp1	3
1	SFB-1	SFB	Wnk1	3
1	SFB-1	SFB	Fyco1	3
1	SFB-1	SFB	Septin11	3
1	SFB-1	SFB	Pak2	3
1	SFB-1	SFB	Gm7324	3
1	SFB-1	SFB	Pgm1	3
1	SFB-1	SFB	Coro7	3
1	SFB-1	SFB	Hmgcl	3
1	SFB-1	SFB	Pelp1	3
1	SFB-1	SFB	Prrc2a	3
1	SFB-1	SFB	Pycr1	3
1	SFB-1	SFB	Naa15	3
1	SFB-1	SFB	Afg3l2	3
1	SFB-1	SFB	Abhd5	3
1	SFB-1	SFB	Usp19	3
1	SFB-1	SFB	Timm13	3
1	SFB-1	SFB	Gpx1	3
1	SFB-1	SFB	Epn1	3
1	SFB-1	SFB	Nfia	3
1	SFB-1	SFB	Acad8	2
1	SFB-1	SFB	Lsm3	2
1	SFB-1	SFB	Otub1	2
1	SFB-1	SFB	Cfh	2
1	SFB-1	SFB	Ndufs3	2
1	SFB-1	SFB	Mpz	2
1	SFB-1	SFB	Hrg	2
1	SFB-1	SFB	Fdxr	2
1	SFB-1	SFB	Lsr	2
1	SFB-1	SFB	Ube3c	2
1	SFB-1	SFB	Nos1ap	2
1	SFB-1	SFB	Csad	2
1	SFB-1	SFB	Gaa	2
1	SFB-1	SFB	Cd47	2
1	SFB-1	SFB	Arl8a	2
1	SFB-1	SFB	Arih1	2
1	SFB-1	SFB	Eif3m	2
1	SFB-1	SFB	Erp44	2
1	SFB-1	SFB	Tns3	2
1	SFB-1	SFB	Elmo3	2
1	SFB-1	SFB	Tbk1	2
1	SFB-1	SFB	Wdr18	2
1	SFB-1	SFB	Adk	2
1	SFB-1	SFB	Mtnd1	2
1	SFB-1	SFB	Cyc1	2
1	SFB-1	SFB	Hars1	2
1	SFB-1	SFB	Mark2	2
1	SFB-1	SFB	Nfix	2
1	SFB-1	SFB	Cdk5rap3	2
1	SFB-1	SFB	Ctbp1	2
1	SFB-1	SFB	Poldip2	2
1	SFB-1	SFB	Nup210	2
1	SFB-1	SFB	Ccp110	2
1	SFB-1	SFB	Gipc1	2
1	SFB-1	SFB	Tinagl1	2
1	SFB-1	SFB	Dcn	2
1	SFB-1	SFB	Dyrk1a	2
1	SFB-1	SFB	Nomo1	2
1	SFB-1	SFB	Cpsf6	2
1	SFB-1	SFB	Col3a1	2
1	SFB-1	SFB	Pelo	2
1	SFB-1	SFB	Snx27	2
1	SFB-1	SFB	H2-K1	2
1	SFB-1	SFB	Kank2	2
1	SFB-1	SFB	Psmd13	2
1	SFB-1	SFB	Ipo11	2
1	SFB-1	SFB	Usp14	2
1	SFB-1	SFB	Stk38	2
1	SFB-1	SFB	Clmn	2
1	SFB-1	SFB	Plxnb2	2
1	SFB-1	SFB	Ipo4	2
1	SFB-1	SFB	Rab11fip5	2
1	SFB-1	SFB	Prkaca	2
1	SFB-1	SFB	Eif2b4	2
1	SFB-1	SFB	Larp7	2
1	SFB-1	SFB	Scfd2	2
1	SFB-1	SFB	Rad21	2
1	SFB-1	SFB	Gmfb	2
1	SFB-1	SFB	Pvalb	2
1	SFB-1	SFB	Gatm	2
1	SFB-1	SFB	Nmt1	2
1	SFB-1	SFB	Khdrbs1	2
1	SFB-1	SFB	Ppp1r12c	2
1	SFB-1	SFB	Srsf9	2
1	SFB-1	SFB	Slc27a4	2
1	SFB-1	SFB	Gprc5c	2
1	SFB-1	SFB	Psmd8	2
1	SFB-1	SFB	Acot2	2
1	SFB-1	SFB	Nisch	2
1	SFB-1	SFB	Thoc2	2
1	SFB-1	SFB	Dapk3	2
1	SFB-1	SFB	Pycr3	2
1	SFB-1	SFB	Nt5c	2
1	SFB-1	SFB	Osbpl8	2
1	SFB-1	SFB	Pard3	2
1	SFB-1	SFB	Gpd1l	2
1	SFB-1	SFB	Dcakd	2
1	SFB-1	SFB	Nme3	2
1	SFB-1	SFB	Ppp2r5d	2
1	SFB-1	SFB	R3hcc1	2
1	SFB-1	SFB	Sqor	2
1	SFB-1	SFB	Pck2	2
1	SFB-1	SFB	Akna	2
1	SFB-1	SFB	Rdh11	2
1	SFB-1	SFB	Lum	2
1	SFB-1	SFB	Prkcd	2
1	SFB-1	SFB	Cnot7	2
1	SFB-1	SFB	Spata5	2
1	SFB-1	SFB	Chmp1a	2
1	SFB-1	SFB	Meltf	2
1	SFB-1	SFB	Znf668	2
1	SFB-1	SFB	Sfxn1	2
1	SFB-1	SFB	Smchd1	2
1	SFB-1	SFB	Sart1	2
1	SFB-1	SFB	Pcbp2	2
1	SFB-1	SFB	Agk	2
1	SFB-1	SFB	Stag2	2
1	SFB-1	SFB	H2-Q10	2
1	SFB-1	SFB	Acad9	2
1	SFB-1	SFB	Ocrl	2
1	SFB-1	SFB	Lims1	2
1	SFB-1	SFB	Fscn1	2
1	SFB-1	SFB	Meak7	2
1	SFB-1	SFB	Arpc1a	2
1	SFB-1	SFB	Ahnak2	2
1	SFB-1	SFB	Tmem258	2
1	SFB-1	SFB	Aimp1	2
1	SFB-1	SFB	Vbp1	2
1	SFB-1	SFB	Fkbp15	2
1	SFB-1	SFB	Itih2	2
1	SFB-1	SFB	Snap47	2
1	SFB-1	SFB	Psmb2	2
1	SFB-1	SFB	Nfkb2	2
1	SFB-1	SFB	Trp53bp2	2
1	SFB-1	SFB	Snap23	2
1	SFB-1	SFB	Tmem214	2
1	SFB-1	SFB	Cops2	2
1	SFB-1	SFB	Rap1gds1	2
1	SFB-1	SFB	Casp7	2
1	SFB-1	SFB	Polr2b	2
1	SFB-1	SFB	Upf2	2
1	SFB-1	SFB	Nt5e	2
1	SFB-1	SFB	Ppp6r1	2
1	SFB-1	SFB	Adar	2
1	SFB-1	SFB	Zzef1	2
1	SFB-1	SFB	Tor1aip2	2
1	SFB-1	SFB	Ybx3	2
1	SFB-1	SFB	Ptprk	2
1	SFB-1	SFB	Scaf8	2
1	SFB-1	SFB	Oat	2
1	SFB-1	SFB	Fkbp2	2
1	SFB-1	SFB	Cluh	2
1	SFB-1	SFB	Fam91a1	2
1	SFB-1	SFB	Elmo1	2
1	SFB-1	SFB	Htra2	2
1	SFB-1	SFB	Shank2	2
1	SFB-1	SFB	Gk	2
1	SFB-1	SFB	Glb1	2
1	SFB-1	SFB	Tmpo	2
1	SFB-1	SFB	Vti1b	2
1	SFB-1	SFB	Sfxn3	2
1	SFB-1	SFB	Atp6v1c1	2
1	SFB-1	SFB	Son	2
1	SFB-1	SFB	Tcof1	2
1	SFB-1	SFB	Epb41l4b	2
1	SFB-1	SFB	Cdc42ep1	2
1	SFB-1	SFB	Serbp1	2
1	SFB-1	SFB	Myadm	2
1	SFB-1	SFB	Thoc6	2
1	SFB-1	SFB	Mitd1	2
1	SFB-1	SFB	Myl4	2
1	SFB-1	SFB	Ddx31	2
1	SFB-1	SFB	Fhod1	2
1	SFB-1	SFB	Cd2bp2	2
1	SFB-1	SFB	4930544G11Rik	2
1	SFB-1	SFB	Fam120c	2
1	SFB-1	SFB	Cisd2	2
1	SFB-1	SFB	Shmt1	2
1	SFB-1	SFB	Smap2	2
1	SFB-1	SFB	Prkar1a	2
1	SFB-1	SFB	Txnrd1	2
1	SFB-1	SFB	Ptpn6	2
1	SFB-1	SFB	Wdr61	2
1	SFB-1	SFB	Znfx1	2
1	SFB-1	SFB	Ifi204	2
1	SFB-1	SFB	Ctr9	2
1	SFB-1	SFB	Mtss1	2
1	SFB-1	SFB	Ndufs7	2
1	SFB-1	SFB	Galc	2
1	SFB-1	SFB	Wdr3	2
1	SFB-1	SFB	Gsk3b	2
1	SFB-1	SFB	Cdk19	2
1	SFB-1	SFB	Enpp3	2
1	SFB-1	SFB	Dock2	2
1	SFB-1	SFB	Las1l	2
1	SFB-1	SFB	Dlg1	2
1	SFB-1	SFB	Qsox1	2
1	SFB-1	SFB	Calu	2
1	SFB-1	SFB	Far1	2
1	SFB-1	SFB	Rps26	2
1	SFB-1	SFB	Ppp2r5c	2
1	SFB-1	SFB	Rps28	2
1	SFB-1	SFB	Urah	2
1	SFB-1	SFB	Maged1	2
1	SFB-1	SFB	Stx6	2
1	SFB-1	SFB	Wdr6	2
1	SFB-1	SFB	Pfkfb2	2
1	SFB-1	SFB	Aco1	2
1	SFB-1	SFB	Commd10	2
1	SFB-1	SFB	Mark3	2
1	SFB-1	SFB	Aldh7a1	2
1	SFB-1	SFB	Ephb3	2
1	SFB-1	SFB	Parp12	2
1	SFB-1	SFB	Gosr2	2
1	SFB-1	SFB	Stk39	2
1	SFB-1	SFB	Rpap1	2
1	SFB-1	SFB	Cstf1	2
1	SFB-1	SFB	Eif3k	2
1	SFB-1	SFB	Rif1	2
1	SFB-1	SFB	Rpl39	2
1	SFB-1	SFB	Dus3l	2
1	SFB-1	SFB	Stard10	2
1	SFB-1	SFB	Trappc8	2
1	SFB-1	SFB	Cacybp	2
1	SFB-1	SFB	Pcbd2	2
1	SFB-1	SFB	Sh3kbp1	2
1	SFB-1	SFB	Rbm19	2
1	SFB-1	SFB	Nxf1	2
1	SFB-1	SFB	Arhgef1	2
1	SFB-1	SFB	Wdr74	2
1	SFB-1	SFB	Ccdc93	2
1	SFB-1	SFB	Pak4	2
1	SFB-1	SFB	Heatr1	2
1	SFB-1	SFB	Gphn	2
1	SFB-1	SFB	Hpcal1	2
1	SFB-1	SFB	Cyp20a1	2
1	SFB-1	SFB	Dync1li2	2
1	SFB-1	SFB	Dnajc10	2
1	SFB-1	SFB	Ptpa	2
1	SFB-1	SFB	Ostf1	2
1	SFB-1	SFB	Glo1	2
1	SFB-1	SFB	Itih3	2
1	SFB-1	SFB	Sf3a3	2
1	SFB-1	SFB	Snrpf	2
1	SFB-1	SFB	Psmg2	2
1	SFB-1	SFB	Ctsd	2
1	SFB-1	SFB	Ewsr1	2
1	SFB-1	SFB	Mtch2	2
1	SFB-1	SFB	Tfam	2
1	SFB-1	SFB	Rplp1	2
1	SFB-1	SFB	Cpa3	2
1	SFB-1	SFB	Ckb	2
1	SFB-1	SFB	Clpx	2
1	SFB-1	SFB	Psmb6	2
1	SFB-1	SFB	St14	2
1	SFB-1	SFB	Ndufaf7	2
1	SFB-1	SFB	Casp6	2
1	SFB-1	SFB	Snx4	2
1	SFB-1	SFB	Gm4131	2
1	SFB-1	SFB	Sec24b	2
1	SFB-1	SFB	Rpp30	2
1	SFB-1	SFB	Tbce	2
1	SFB-1	SFB	Ddx50	2
1	SFB-1	SFB	Pof1b	2
1	SFB-1	SFB	Tom1l1	2
1	SFB-1	SFB	Tanc1	2
1	SFB-1	SFB	Pdxk	2
1	SFB-1	SFB	Orc5	2
1	SFB-1	SFB	Grhpr	2
1	SFB-1	SFB	Psmb4	2
1	SFB-1	SFB	Selenof	2
1	SFB-1	SFB	Get3	2
1	SFB-1	SFB	Ntpcr	2
1	SFB-1	SFB	Aebp1	2
1	SFB-1	SFB	Glyr1	2
1	SFB-1	SFB	Fkbp11	2
1	SFB-1	SFB	Slc26a2	2
1	SFB-1	SFB	Gtf3c4	2
1	SFB-1	SFB	Tsn	2
1	SFB-1	SFB	Synj1	2
1	SFB-1	SFB	Eif2a	2
1	SFB-1	SFB	Herc2	2
1	SFB-1	SFB	Cdc23	2
1	SFB-1	SFB	Fkbp8	2
1	SFB-1	SFB	Xaf1	2
1	SFB-1	SFB	Cask	2
1	SFB-1	SFB	Dnpep	2
1	SFB-1	SFB	Rp2	2
1	SFB-1	SFB	Eci1	2
1	SFB-1	SFB	Nono	2
1	SFB-1	SFB	Gpx4	2
1	SFB-1	SFB	Tnfaip1	2
1	SFB-1	SFB	Ifrd2	2
1	SFB-1	SFB	Cog3	2
1	SFB-1	SFB	Nsfl1c	2
1	SFB-1	SFB	Rcor1	2
1	SFB-1	SFB	Crebbp	2
1	SFB-1	SFB	Herc6	2
1	SFB-1	SFB	Smug1	2
1	SFB-1	SFB	Chp1	2
1	SFB-1	SFB	Gys1	2
1	SFB-1	SFB	Tomm40	2
1	SFB-1	SFB	Pigs	2
1	SFB-1	SFB	Nap1l1	2
1	SFB-1	SFB	Pkn2	2
1	SFB-1	SFB	Kpna2	2
1	SFB-1	SFB	Lsp1	2
1	SFB-1	SFB	Cycs	2
1	SFB-1	SFB	Noc2l	2
1	SFB-1	SFB	Mroh1	2
1	SFB-1	SFB	Gpx7	2
1	SFB-1	SFB	Epb41l5	2
1	SFB-1	SFB	Ddx10	2
1	SFB-1	SFB	Hmox2	2
1	SFB-1	SFB	Lss	2
1	SFB-1	SFB	Rtn4	2
1	SFB-1	SFB	Chmp3	2
1	SFB-1	SFB	Polr1c	2
1	SFB-1	SFB	Acot7	2
1	SFB-1	SFB	Ddah1	2
1	SFB-1	SFB	Akr7a2	2
1	SFB-1	SFB	Mif	2
1	SFB-1	SFB	Kif15	2
1	SFB-1	SFB	Bckdk	2
1	SFB-1	SFB	Mat2b	2
1	SFB-1	SFB	Kif13a	2
1	SFB-1	SFB	Hck	2
1	SFB-1	SFB	Ssh2	2
1	SFB-1	SFB	Oasl1	2
1	SFB-1	SFB	Prpf4	2
1	SFB-1	SFB	Msh2	2
1	SFB-1	SFB	Vat1	2
1	SFB-1	SFB	Cul7	2
1	SFB-1	SFB	Strn3	2
1	SFB-1	SFB	Mrps11	2
1	SFB-1	SFB	Hexb	2
1	SFB-1	SFB	Iws1	2
1	SFB-1	SFB	Elp2	2
1	SFB-1	SFB	Wdr36	2
1	SFB-1	SFB	Rps27	2
1	SFB-1	SFB	Pik3ap1	2
1	SFB-1	SFB	Stn1	2
1	SFB-1	SFB	Cdkal1	2
1	SFB-1	SFB	Mrps23	2
1	SFB-1	SFB	Vwa8	2
1	SFB-1	SFB	Trim26	2
1	SFB-1	SFB	Mydgf	2
1	SFB-1	SFB	Selenot	2
1	SFB-1	SFB	Lrrc40	2
1	SFB-1	SFB	Gm20441	2
1	SFB-1	SFB	Paf1	2
1	SFB-1	SFB	Synpo	2
1	SFB-1	SFB	Rragc	2
1	SFB-1	SFB	Rab7a	2
1	SFB-1	SFB	Asrgl1	2
1	SFB-1	SFB	Pgls	2
1	SFB-1	SFB	Nasp	2
1	SFB-1	SFB	Zw10	2
1	SFB-1	SFB	Ddx56	2
1	SFB-1	SFB	Dynlrb1	2
1	SFB-1	SFB	Adprs	2
1	SFB-1	SFB	Lzts2	2
1	SFB-1	SFB	Hdac2	2
1	SFB-1	SFB	Steap3	2
1	SFB-1	SFB	Toe1	2
1	SFB-1	SFB	Ppp4r3a	2
1	SFB-1	SFB	C1qc	2
1	SFB-1	SFB	Gpx3	2
1	SFB-1	SFB	Rtf1	2
1	SFB-1	SFB	Ubxn1	2
1	SFB-1	SFB	Cwc15	2
1	SFB-1	SFB	Hsdl2	2
1	SFB-1	SFB	Nmnat1	2
1	SFB-1	SFB	Rpl29	2
1	SFB-1	SFB	Ivd	2
1	SFB-1	SFB	Limd1	2
1	SFB-1	SFB	Tgfbi	2
1	SFB-1	SFB	Atp6v1g1	2
1	SFB-1	SFB	Rrs1	2
1	SFB-1	SFB	Rras2	2
1	SFB-1	SFB	Mrpl22	2
1	SFB-1	SFB	Ythdf3	2
1	SFB-1	SFB	Ankfy1	2
1	SFB-1	SFB	Cpt1b	2
1	SFB-1	SFB	Prpsap2	2
1	SFB-1	SFB	Srsf6	2
1	SFB-1	SFB	Hgs	2
1	SFB-1	SFB	Acot8	2
1	SFB-1	SFB	Scamp3	2
1	SFB-1	SFB	Fn3krp	2
1	SFB-1	SFB	Pak1	2
1	SFB-1	SFB	Mblac1	2
1	SFB-1	SFB	Mrps30	2
1	SFB-1	SFB	Kif21a	2
1	SFB-1	SFB	Epn2	2
1	SFB-1	SFB	Wdr12	2
1	SFB-1	SFB	Ndufa2	2
1	SFB-1	SFB	Slc25a11	2
1	SFB-1	SFB	Uqcrq	2
1	SFB-1	SFB	Atp5md	2
1	SFB-1	SFB	G3bp2	2
1	SFB-1	SFB	Nf1	2
1	SFB-1	SFB	Rpa1	2
1	SFB-1	SFB	Maged2	2
1	SFB-1	SFB	Ppil2	2
1	SFB-1	SFB	Ak1	2
1	SFB-1	SFB	Mob1b	2
1	SFB-1	SFB	Rpl10	2
1	SFB-1	SFB	Dnajb6	2
1	SFB-1	SFB	Fkbp5	2
1	SFB-1	SFB	Psme2	2
1	SFB-1	SFB	Smarce1	2
1	SFB-1	SFB	Ifi44	2
1	SFB-1	SFB	Gsto1	2
1	SFB-1	SFB	Lsm12	2
1	SFB-1	SFB	Dock9	2
1	SFB-1	SFB	Pik3r4	2
1	SFB-1	SFB	Mrps22	2
1	SFB-1	SFB	Pan2	2
1	SFB-1	SFB	Msi2	2
1	SFB-1	SFB	Blvra	2
1	SFB-1	SFB	Ppm1g	2
1	SFB-1	SFB	Mrpl44	2
1	SFB-1	SFB	Serpinb9	2
1	SFB-1	SFB	Col4a2	2
1	SFB-1	SFB	Irgm2	2
1	SFB-1	SFB	Trps1	2
1	SFB-1	SFB	Sh3bgrl	2
1	SFB-1	SFB	Chmp2a	2
1	SFB-1	SFB	P4ha1	2
1	SFB-1	SFB	Map2k1	2
1	SFB-1	SFB	Ythdf2	2
1	SFB-1	SFB	Ifi202	2
1	SFB-1	SFB	Ube2o	2
1	SFB-1	SFB	Vps28	2
1	SFB-1	SFB	Cstb	2
1	SFB-1	SFB	Rbm15	2
1	SFB-1	SFB	Fcgbp	2
1	SFB-1	SFB	Cox5b-ps	2
1	SFB-1	SFB	Klkb1	2
1	SFB-1	SFB	Gpc4	2
1	SFB-1	SFB	Jmjd6	2
1	SFB-1	SFB	Cnot9	2
1	SFB-1	SFB	Lrrc34	2
1	SFB-1	SFB	Rad23b	2
1	SFB-1	SFB	Usp7	2
1	SFB-1	SFB	Pdcd6	2
1	SFB-1	SFB	Ttll12	2
1	SFB-1	SFB	Ano10	2
1	SFB-1	SFB	Espn	2
1	SFB-1	SFB	Ctnnbl1	2
1	SFB-1	SFB	Map1s	2
1	SFB-1	SFB	Zfp185	2
1	SFB-1	SFB	Rab29	2
1	SFB-1	SFB	Mavs	2
1	SFB-1	SFB	Prpf38b	2
1	SFB-1	SFB	Diaph1	2
1	SFB-1	SFB	Sec11a	2
1	SFB-1	SFB	Aif1	2
1	SFB-1	SFB	Pnkp	2
1	SFB-1	SFB	Aldh3a2	2
1	SFB-1	SFB	Atp6ap1	2
1	SFB-1	SFB	Imp3	2
1	SFB-1	SFB	Phldb2	2
1	SFB-1	SFB	Akap9	2
1	SFB-1	SFB	Tprkb	2
1	SFB-1	SFB	Slc35b2	2
1	SFB-1	SFB	Ppid	2
1	SFB-1	SFB	Man2c1	2
1	SFB-1	SFB	Tmed1	2
1	SFB-1	SFB	Plekhg3	2
1	SFB-1	SFB	Atp6v1c2	2
[truncated: 10,084 more rows]

## Sheet: Sheet4
求和项:PSMs	列标签
行标签	A6-1	A6-2	SFB-1	SFB-2	总计
1	14	17	11	5	47
2				3	3
3			1		1
0610010K14Rik	1	1		1	3
2210010C04Rik	1	1	1		3
2210016F16Rik			1	1	2
2310061I04Rik	2	2			4
2410002F23Rik	1				1
2700097O09Rik	5	1	1		7
2900026A02Rik			1	3	4
4930544G11Rik			2		2
5031439G07Rik				1	1
5730455P16Rik	1				1
8030462N17Rik			1		1
A1bg	3	2	3	2	10
Aacs	4	2	12	9	27
Aak1	1	1	8	9	19
Aamdc		1			1
Aamp				1	1
Aars1	16	12	7	7	42
Aasdhppt	1	1	1		3
Aass	4	1			5
Abca2		1			1
Abca9			1		1
Abcb10				1	1
Abcb7	4	2	1	3	10
Abcc10		1			1
Abcd3	4	5	1	2	12
Abce1	7	4	4	3	18
Abcf1	14	18	8	7	47
Abcf2	4	5	6	3	18
Abcf3	3	1	1	2	7
Abhd12	3	3			6
Abhd14b		1	1	3	5
Abhd16a	1		1	1	3
Abhd5	2	3	3	2	10
Abi1	1	5	1	3	10
Abitram	1		1	1	3
Ablim1			5	3	8
Abr	2		1		3
Abracl	1	4	3	3	11
Acaa1a	4	5			9
Acaa1b			4	3	7
Acaa2	15	13	12	13	53
Acaca	8	5	9	11	33
Acad10	3	6			9
Acad11	2		1	2	5
Acad8	4	2	2	4	12
Acad9	13	3	2	4	22
Acadl	18	7	6	2	33
Acadm	11	6	3	2	22
Acads	11	2		3	16
Acadsb	25	20	9	8	62
Acadvl	4	4	5	7	20
Acat1	21	11	12	8	52
Acat3			1		1
Acbd3	1	3		1	5
Acin1	4	5	7	6	22
Acly	8	12	16	15	51
Aco1	2	4	2	3	11
Aco2	22	16	15	15	68
Acod1	1				1
Acot1	7	8		3	18
Acot10		1	1		2
Acot13	1				1
Acot2		6	2		8
Acot7	3	5	2	1	11
Acot8		2	2	1	5
Acox1	3	3	3	4	13
Acox2	1				1
Acp1	1	1		1	3
Acp5	4	2	1		7
Acsf2	1	1	1		3
Acsf3	1				1
Acsl1	6	1	6	7	20
Acsl3			4		4
Acsl4	7	8	8	12	35
Acsl5	4	2			6
Acss1	8	3	6	5	22
Acss2			1		1
Acta1	365	273	1233	1032	2903
Acta2			1071		1071
Actb	406	306	1359	1151	3222
Actbl2	151	113	430	384	1078
Actc1				954	954
Actg1			982	1155	2137
Actl6a	4	4	3	4	15
Actn1	40	15	218	229	502
Actn2	35		45	41	121
Actn3	59	7	73	70	209
Actn4	80	34	288	304	706
Actr10	4	2	10	5	21
Actr1a	7	6	16	13	42
Actr1b		6	16	10	32
Actr2	9	7	22	25	63
Actr3	18	12	22	21	73
Actr3b			8		8
Actr8				1	1
Actrt1		1			1
Acyp2			1	1	2
Adam10	1				1
Adar	1	1	2	3	7
Adarb2		1			1
Adcy7	1				1
Adcy9		1			1
Add1	4	5	8	11	28
Add3	1		8	8	17
Adgra2			1		1
Adgrl2	2	1		1	4
Adgrl3		1			1
Adh1			1	1	2
Adh5		1			1
Adi1	2	2			4
Adipoq			1		1
Adk	2		2		4
Adnp	3	1			4
Adpgk	1	1			2
Adprh	1	1			2
Adprs	1		2	3	6
Adsl	12	10	6	5	33
Adss2		2	1		3
Adssl1	5	1	3	3	12
Aebp1		3	2	2	7
Afap1			3	2	5
Afap1l2				1	1
Afdn	3	3	13	14	33
Aff4			1	1	2
Afg3l2	3	3	3	1	10
Aftph		1	1	2	4
Aga	1	3	1	1	6
Agap1				2	2
Agap2		1			1
Agap3	1		1	1	3
Agfg1			3	4	7
Agk	3	1	2	2	8
Agl	4	5	1		10
Ago1	4	3	3	4	14
Ago2	6	4	7	6	23
Agpat1	2	3			5
Agrn	3	2	5	5	15
Agt	1	1			2
Ahcy	11	6	9	15	41
Ahcyl2		4	3	3	10
Ahdc1		1		2	3
Ahnak	25	36	84	117	262
Ahnak2	1	1	2	1	5
Ahr	1	1			2
Ahsa1	6	4	7	6	23
Ahsa2	2	2			4
AI182371	1				1
Aida				1	1
Aif1	2		2	2	6
Aifm1	10	9	6	7	32
Aifm2	1	1			2
Aimp1	8	12	2	4	26
Aimp2	16	17	3	5	41
Aip	1	2	1	1	5
Ak1	6	5	2	2	15
Ak2	2	6	1	1	10
Ak3	6	1	1	2	10
Ak4	1				1
Akap12				1	1
Akap13			2		2
Akap9	2	6	2	4	14
Akna			2		2
Akr1a1	4	4	6	5	19
Akr1b1	1	3	3	2	9
Akr7a2	3	4	2	1	10
Akt1	1				1
Akt2	1				1
Alb	23	27	26	22	98
Aldh16a1	2	4	1	1	8
Aldh18a1	8	5	4	4	21
Aldh2	31	25	12	13	81
Aldh3a2	5	3	2	2	12
Aldh3b1	5	4			9
Aldh3b2	2				2
Aldh4a1		1			1
Aldh5a1	1		1		2
Aldh6a1	2	3	1	1	7
Aldh7a1	6	5	2		13
Aldh9a1	8	4	4	3	19
Aldoa	19	26	30	39	114
Aldoc	9	9	9	6	33
Alg11	1				1
Alg2	1	2	3	2	8
Alg5	5	3	1	1	10
Alkbh5	1				1
Alox5ap	2				2
Alpl	1		8	11	20
Als2				1	1
Alyref	7	11	4	5	27
Ambp	1			1	2
Amfr	1	4			5
Ammecr1l			1		1
Amotl1			1	2	3
Ampd1			3	3	6
Ampd3	1	1			2
Amt	3	1	1	1	6
Anapc1	2	3			5
Anapc4		1	1		2
Anapc7	1	1			2
Ang		1			1
Ank3	6	6	22	27	61
Ankfy1	4	4	2	4	14
Ankhd1	2		3	2	7
Ankle2			1		1
Ankrd13a	3	6			9
Ankrd17	2	2		2	6
Ankrd28				1	1
Anks1				1	1
Anln			1		1
Ano1	7	14	1		22
Ano10	4	3	2	1	10
Ano6	1	1			2
Anp32a	2				2
Anpep	3	1	23	28	55
Anxa1	41	36	17	19	113
Anxa11	5		4	5	14
Anxa2	17	9	14	13	53
Anxa3	12	17	6	4	39
Anxa4	6	3	3	4	16
Anxa5	10	4	9	7	30
Anxa6	31	34	46	30	141
Anxa7	1	1	3	2	7
Aoc3				1	1
Ap1b1	5	4	40	42	91
Ap1g1	2	1	13	10	26
Ap1g2	1	1	15	14	31
Ap1m1	2		5	4	11
Ap1m2	5	3	10	9	27
Ap1s3				1	1
Ap2a1	11	9	63	64	147
Ap2a2	20	17	53	52	142
Ap2b1	11	6	60	66	143
Ap2m1	11	13	39	40	103
Ap2s1	4	4	14	14	36
Ap3b1	6	3	4	3	16
Ap3d1	17	13	13	12	55
Ap3m1	6	7	5	4	22
Ap3s1	1				1
Ap4s1			1	1	2
Apcs	3	3	1	2	9
Apex1	4		4	4	12
Api5	3	3	1	1	8
Apmap	3	1			4
Apoa1	14	7	11	10	42
Apoa4	9	6	6	12	33
Apob	1	3			4
Apobec2			4	5	9
Apobr		2	4	5	11
Apoc3				2	2
Apoe	1				1
Apoh	3	1	3	4	11
Apol9b				1	1
Apom	1				1
Apool	1		1		2
App	1	1			2
Appl1			1	1	2
Appl2	1	1	13	10	25
Aprt	6	3	3	3	15
Aqp1	2		1	1	4
Aqp5	4	2	16	7	29
Aqr	6	4	6	3	19
Araf	3	4	5	7	19
Arap1	1				1
Arcn1	7	12	12	11	42
Arf3	24	13	18	17	72
Arf4	16	14	16	13	59
Arf5	13		15	16	44
Arf6	8	3	7	6	24
Arfgap2	2	4	4	1	11
Arfgap3	4	3	2	2	11
Arfgef1	1	1	1		3
Arfgef3	1	2	1	2	6
Arfip1	3	4	4	1	12
Arfip2	2	3		1	6
Arg1	8	12	7	5	32
Arhgap1	3	1	4	3	11
Arhgap17		1	1	1	3
Arhgap18			1	1	2
Arhgap21	26	56	5	6	93
Arhgap4	1				1
Arhgap45	1				1
Arhgap5	2			1	3
Arhgap9	1				1
Arhgdia	5	7	5	2	19
Arhgdib	9	1			10
Arhgef1	7	1	2	4	14
Arhgef10l	2	6	5	3	16
Arhgef11			4	3	7
Arhgef12	1	2	6	5	14
Arhgef2	10	7	6	7	30
Arhgef40	2	4	5	4	15
Arhgef5			1	2	3
Arhgef6	6	8	12	8	34
Arhgef7				3	3
Arid1a			1	1	2
Arid2	1		1	1	3
Arid4b	1				1
Arih1	1	2	2	1	6
Arih2			1		1
Arl1	5	4	9	5	23
Arl15				1	1
Arl2	3	1	3	3	10
Arl3		1			1
Arl5b			1	1	2
Arl6ip5	2	1	1		4
Arl8a	3	6	2		11
Arl8b	4	7		3	14
Armc10	2	3			5
Armc8	1		1	1	3
Arpc1a			2	2	4
Arpc1b	3	5	12	11	31
Arpc2	6	3	39	32	80
Arpc3	7	9	18	14	48
Arpc4	9	9	15	8	41
Arpc5	4	3	12	9	28
Arpc5l		2	1	4	7
Arrb1				1	1
Arrb2	1	1			2
Arrdc1	1			1	2
Arsb	1	1		1	3
Arvcf				2	2
Asah1				1	1
Ascc1		1	1		2
Ascc2	1	2			3
Ascc3	3	1	6	7	17
Asl	2		1	1	4
Asns	8	7	9	8	32
Asph	7	5	5	5	22
Aspn	1		3		4
Asrgl1		3	2	4	9
Ass1	5	4	9	9	27
Asxl3		1			1
Atad1	1				1
Atad2b	2				2
Atad3	17	11	13	15	56
Ate1	1				1
Atf7		1			1
Atg16l1				1	1
Atg2b			1		1
Atg3	1	1			2
Atg5	1	2	1		4
Atg7			4	2	6
Atic	12	3	10	10	35
Atl3	4	3	3	6	16
Atm			1		1
Atox1	2	1			3
Atp11a	1	1			2
Atp13a1	13	19	8	10	50
Atp1a1	36	35	17	14	102
Atp1a2		12	6	7	25
Atp1b1	5	3	1	1	10
Atp1b3	1	1	1	1	4
Atp2a1	30	35	55	53	173
Atp2a2	37	39	23	31	130
Atp2a3	9				9
Atp2b1	9	7	5	4	25
Atp2c1	3	3	1	2	9
Atp2c2	1	2			3
Atp5f1a	83	103	39	40	265
Atp5f1b	103	118	42	34	297
Atp5f1c	15	18	6	4	43
Atp5f1d	2	4	1	1	8
Atp5md	1	3	2	3	9
Atp5me	2	3			5
Atp5mf	6	6	3	3	18
Atp5mg	5	3	4	1	13
Atp5mpl		1		1	2
Atp5pb	11	12	5	3	31
Atp5pd	10	9	3	3	25
Atp5pf		2			2
Atp5po	27	20	5	5	57
Atp6ap1	2		2		4
Atp6ap2	2				2
Atp6v0a1			5	4	9
Atp6v0a2	1	1	5	2	9
Atp6v0d1	3	3	7	11	24
Atp6v1a	12	10	16	8	46
Atp6v1b1	10	5	12	8	35
Atp6v1b2	10	8	14	12	44
Atp6v1c1			2	1	3
Atp6v1c2			2	2	4
Atp6v1e1	2	3	1	2	8
Atp6v1f		1	1	2	4
Atp6v1g1	2	4	2	4	12
Atp6v1h	2	2	1	1	6
Atp7a	1	1	1	2	5
Atp8a2		1			1
Atp9a	2	3		1	6
Atrx	1			5	6
Atxn1	2	3			5
Atxn10	1	1	1		3
Atxn1l	1	1			2
Atxn2l	2	1	3	5	11
Auh		1			1
Aup1		4		1	5
Axin1				1	1
B2m	2	2	1	1	6
B3galt6	1	3	1	3	8
B3glct			1	1	2
B4galnt1	1	7			8
B4galt1	1	1			2
B4gat1		1			1
Babam2			1		1
Bag1		1	1		2
Bag2	5	8	2	4	19
Bag4	1	1			2
Bag5	5	4	1	2	12
Bag6	4	4	4	1	13
Baiap2	6	4	9	5	24
Baiap2l1	1		5	5	11
Bak1			1		1
Banf1	9	2	3		14
Basp1				1	1
Bax	2	1	1	1	5
Baz1b	2				2
Bbs10				1	1
Bcas2		1		3	4
Bcas3				1	1
Bcat2	3				3
Bckdha	10	9	3	4	26
Bckdk	2	2	2	2	8
Bcl2l13	1	1			2
Bcl2l14	2	1	1		4
Bcl7c	1	1	4	5	11
Bclaf1	7	3	4	3	17
Bcr				1	1
Bdh1	3	1	6	4	14
Best1			1	1	2
Bgn	7	3	6	6	22
Bhlha15	2	1			3
Bicd1	16	24	12	11	63
Bicra	1				1
Birc6	9	11	4	8	32
Bloc1s1	1		1		2
Bloc1s2	1				1
Blvra	8	2	2	4	16
Blvrb	9	6	1	2	18
Blzf1	1				1
Bmp1			3	2	5
Bmp2k			5	6	11
Bms1	2		1	4	7
Bnip1		1			1
Bola2	1	4	1	1	7
Bop1	6	3	5	7	21
Bphl	4				4
Bpnt1	1	2			3
Brat1	2				2
Brcc3				1	1
Brd2	1				1
Brd4	2	1	1	2	6
Bri3bp	2				2
Brix1		2			2
Brms1l	1	1			2
Bsg	1	1			2
Bspry			1		1
Bst2	1		3	2	6
Btaf1	1				1
Btf3	1			1	2
Bub3	9	8	4	6	27
Bud23			1	1	2
Bud31	2				2
Bysl	3	3	3	2	11
Bzw1	3	2	9	5	19
Bzw2	2	4	1	1	8
C1qa	39	43	10	8	100
C1qb	14	23	6	13	56
C1qbp	8	5	5	9	27
C1qc	7	12	2	2	23
C1ra			1		1
C1s1	3				3
C2cd2l	1				1
C2cd5	1		1	2	4
C3	57	52	13	12	134
C4b	20	8	9	9	46
C8a		1			1
C8b	1	1			2
C9				1	1
Ca2	3	2	2	1	8
Ca3	15	10	7	6	38
Ca6	33	27		1	61
Cab39	1			2	3
Cacna1a			1		1
Cactin	1				1
Cacybp	1	1	2	3	7
Cad	33	34	34	40	141
Calcoco1			3	2	5
Cald1	3	5	35	35	78
Calm1	2		58	42	102
Calm3			11		11
Calml3			6	6	12
Calr	35	19	26	20	100
Calu	2	1	2	2	7
Camk1	1			2	3
Camk1d		1			1
Camk2a	1				1
Camk2d	5	6	4	5	20
Camk2g	2			1	3
Camkk2				1	1
Camsap3	1	1			2
Cand1	10	9	7	9	35
Cand2	2	4	4	3	13
Cant1	2				2
Canx	57	64	7	5	133
Cap1	5	9	7	7	28
Capg	3	4	3	4	14
Capn1	2	5	3	2	12
Capn2		1	3	3	7
Capn5				2	2
Capn6			1	1	2
Capn7			1	1	2
Capns1	4	2	1	2	9
Caprin1	9	8	4	8	29
Capza1	9	5	23	16	53
Capza2	11	6	29	26	72
Capzb	19	12	63	51	145
Car12	1			1	2
Car6		24			24
Carhsp1				1	1
Carm1	1	3	1		5
Carmil1	5	2	8	4	19
Cars1	1	1			2
Cask	1	1	5	10	17
Caskin2				1	1
Casp1	8	8	4	6	26
Casp3		2	5	1	8
Casp6	1	3	2	2	8
Casp7	1		2	1	4
Casq1	3	3	13	9	28
Cast		1	1	2	4
Cat	12	8	7	6	33
Cav1			1	1	2
Cavin1	4	9	5	4	22
Cbr1	5	5	4	2	16
Cbr2	1	1		1	3
Cbr3	4	2			6
Cbx3	8	3	9	5	25
Cbx5		1	1	1	3
Cbx8			1		1
Cc2d1a		1		1	2
Cc2d1b	1			1	2
Ccar1	5		1	1	7
Ccar2	5	6	6	4	21
Ccdc124		1			1
Ccdc137	2				2
Ccdc154			1		1
Ccdc160			1	1	2
Ccdc22	1	1	3	2	7
Ccdc47				1	1
Ccdc6	5	3	7	8	23
Ccdc80			1		1
Ccdc85c				1	1
Ccdc88c			1		1
Ccdc93	1	2	2	1	6
Ccn5	1				1
Ccnt1			1	3	4
Ccp110			2		2
Ccr1	1	1			2
Cct2	27	14	21	25	87
Cct3	20	28	24	24	96
Cct4	9	12	10	11	42
Cct5	13	11	15	14	53
Cct6a	21	21	13	13	68
Cct7	25	23	19	18	85
Cct8	19	19	29	22	89
Ccz1	2	1		2	5
Cd14		1		1	2
Cd177	2	1			3
Cd209b			1		1
Cd2ap				1	1
Cd2bp2	1	1	2	2	6
Cd44	2	2			4
Cd47			2	1	3
Cdc123			1	1	2
Cdc16	1		1	1	3
Cdc23	2	1	2	5	10
Cdc26			1		1
Cdc27		2			2
Cdc37	6	6	3	3	18
Cdc40	1				1
Cdc42	2	1	3	2	8
Cdc42bpb	2	4	13	12	31
Cdc42bpg	1	1	4	8	14
Cdc42ep1			2		2
Cdc42ep4		1	1		2
Cdc5l	6	5	4	2	17
Cdc73	5	4	4	1	14
Cdca2	1				1
Cdcp1	1				1
Cdh1	5	2	7	7	21
Cdipt	3	4	1	1	9
Cdk1		2			2
Cdk11b	1		1		2
Cdk19	1	1	2	1	5
Cdk2	2	1		1	4
Cdk5	1		3	2	6
Cdk5rap3		1	2	2	5
Cdk7	2		1		3
Cdk9	1	1	1		3
Cdkal1	2	2	2	2	8
Cdkn1b	1				1
Cdkn2aip		1	1	1	3
Cdkn2c		1			1
Cdsn	1				1
Cebpb	2	1			3
Cebpz	1		1		2
Celsr2	4	3		1	8
Cemip2	1				1
Cenpb			1		1
Cenpv	1				1
Cep131	1		7	8	16
Cep162	2	4			6
Cep170				1	1
Cep192				2	2
Cert1				1	1
Ces1b			3	2	5
Ces1c	10	18			28
Ces2g	1	2			3
Cfap20	1				1
Cfh	3		2	2	7
Cfl1	21	14	7	7	49
Cggbp1	3	1			4
Cgn	1	1	15	15	32
Cgnl1	3		19	25	47
Chaf1b	1				1
Champ1			1	1	2
Chchd3	2	6	7	7	22
Chchd6			1	1	2
Chd4	22	22	16	20	80
Chd5		11			11
Chd7			1		1
Chd9				1	1
Chdh			1		1
Chek1			1		1
Cherp	5		3	2	10
Chi3l1	1	1			2
Chid1	2			1	3
Chil3	9	4			13
Chmp1a	2	1	2		5
Chmp2a			2	4	6
Chmp2b	1				1
Chmp3	1		2	2	5
Chmp4b	2	2	4	4	12
Chn2	1				1
Chp1	5	4	2	1	12
Chpt1	1		1		2
Chrm3		1			1
Chuk	1		1		2
Ciao1	2				2
Ciao2b	1				1
Cirbp				1	1
Cisd2	5	6	2	1	14
Ckap4	18	17	14	9	58
Ckap5	4		3	4	11
Ckb	5	8	2	2	17
Ckm	11	15	13	10	49
Ckmt1	4	5		1	10
Ckmt2			1		1
Clasp1				1	1
Clasp2	1			1	2
Clca3a2	6	2	34	21	63
Clcc1		2			2
Clic1	10	3	5	5	23
Clic4	1		5	2	8
Clic6	6		7	3	16
Clint1	6	3	30	23	62
Clip1	2	3			5
Clip2	4	6	7	3	20
Clk1	1				1
Clk3				1	1
Clmn	1		2	2	5
Clns1a			1	1	2
Clp1	1				1
Clpb	1	1		1	3
Clptm1	5	4		1	10
Clptm1l		2			2
Clpx	4	3	2	4	13
Clta	4	5	4	5	18
Cltb		1	8	8	17
Cltc	122	103	450	416	1091
Clu	26	16	19	14	75
Cluh	4	4	2	4	14
Clybl	3	2			5
Cma2			1		1
Cmas	30	27	16	16	89
Cmpk1	6	6	5	4	21
Cmpk2	11	4	6	6	27
Cmss1				1	1
Cmtr1	4	2	4	4	14
Cmtr2	1				1
Cmya5			1		1
Cndp2	4	4	1		9
Cnih4	1	2			3
Cnn2	2				2
Cnn3	5	1	8	8	22
Cnnm4	2	2			4
Cnot1	8	14	12	16	50
Cnot11	1				1
Cnot2	1				1
Cnot6l			1	1	2
Cnot7		2	2	1	5
Cnot8				1	1
Cnot9	3	4	2	2	11
Cnp	8	6	6	5	25
Cnpy2	2	1	1		4
Coa7	2				2
Coasy	6		5	4	15
Cobl			9	6	15
Cobll1	3	4	1	2	10
Cog1	1	1			2
Cog2	2				2
Cog3	2		2	3	7
Cog6		1	1		2
Cog7				1	1
Col11a1	3	2	6	4	15
Col12a1	27	7	25	26	85
Col14a1	24	21	31	28	104
Col15a1	2	1			3
Col18a1	2	1	4	5	12
Col1a1	8	5	5	10	28
Col1a2	4		4	2	10
Col2a1			1	1	2
Col3a1	1	1	2	1	5
Col4a1	1	1			2
Col4a2	2		2	1	5
Col5a1			1	6	7
Col6a1	18	3	16	10	47
Col6a2	9	1	5	4	19
Col6a3	74	8	58	51	191
Col9a1			1	2	3
Col9a2			1	1	2
Colgalt1	5	4	6	6	21
Commd1			1		1
Commd10			2		2
Commd3	1	1	1	1	4
Commd5	1			1	2
Commd9	1	3	3		7
Copa	37	41	35	33	146
Copb1	21	19	20	22	82
Copb2	20	6	15	15	56
Cope	4	9	8	6	27
Copg1	6	10	9	5	30
Copg2	9	11	5	5	30
Cops2		1	2	2	5
Cops4	8	4	2	3	17
Cops5	2		1	2	5
Cops6	1	1	4	2	8
Cops7a		1			1
Cops8	3	1	4	2	10
Copz1	1	4			5
Coq3		1			1
Coq8b			1		1
Coq9	2				2
Coro1a	3		8	6	17
Coro1b			9	6	15
Coro1c		1	14	10	25
Coro2a			10	6	16
Coro2b			2	2	4
Coro6			5	7	12
Coro7	5		3	5	13
Cotl1	1	1		2	4
Cox4i1	4	4	5	4	17
Cox5a		1			1
Cox5b-ps	4	2	2	3	11
Cox6a1				1	1
Cox6b1	1	1	1	2	5
Cox6c	1	2	1	1	5
Cox7a2			1	1	2
Cox7a2l	1	1	1	1	4
Cox7c				1	1
Cp	25	25	5	2	57
Cpa3	1		2	3	6
Cpb2	4	1	1	1	7
Cpd	6	12	3	4	25
Cpeb2	1				1
Cpm			1	2	3
Cpn1	1				1
Cpne1	8	4	3	2	17
Cpne3	10	3	6	3	22
Cpox	1	1	1	1	4
Cpq	8	6		2	16
Cpsf1	3	1	1	1	6
Cpsf2	3	2			5
Cpsf3	5	4	3	1	13
Cpsf6	2	6	2	6	16
Cpsf7	1		1		2
Cpt1b	1	1	2	1	5
Cpt2	2				2
Crabp2			1	2	3
Cracr2b	1		4	4	9
Creb1	4	2	1	1	8
Crebbp			2		2
Crip2	1	1			2
Crispld2	3	1	2	2	8
Crkl	1	1	2	4	8
Crmp1	3	4			7
Crnkl1	2		1		3
Crp	4	5		3	12
Cryab	13	10	10	11	44
Crybg1	2		13	11	26
Cryl1	1				1
Cryz	1				1
Cs	15	5			20
Csad	2		2	1	5
Csde1	2	7	3	2	14
Cse1l	5	2	5	4	16
Csk	2	2	3	3	10
Csl		3	3	2	8
Csn1s1	1	1			2
Csn3	19	20	6	5	50
Csnk1a1	10	8	14	14	46
Csnk1d	5	1	6	8	20
Csnk1g1			3	4	7
Csnk1g3	3	2			5
Csnk2a1	4		10	7	21
Csnk2a2	2		5	3	10
Csnk2b		1	1		2
Csrp1	3				3
Csrp2		3	4	6	13
Cstb	4	10	2	1	17
Cstf1	2	1	2		5
Cstf2	1			3	4
Cstf2t		1			1
Cstf3	2	1	1	1	5
Ctbp1	3	5	2	2	12
Ctbp2	2	1	3	3	9
Ctc1	2		1		3
Ctnna1	24	19	41	40	124
Ctnna2			12		12
Ctnnb1	6	7	12	14	39
Ctnnbl1			2		2
Ctnnd1	24	13	36	40	113
Ctps1	3	3		1	7
Ctps2	2	2	1	1	6
Ctr9	1	2	2	1	6
Ctsb	2	2			4
Ctsc	2	1		1	4
Ctsd	3	3	2	2	10
Ctsg	2	2			4
Ctsh	1	1			2
Ctss	1	1			2
Ctsz	2	5			7
Cttn	4	3	10	8	25
Cttnbp2nl		1	4	3	8
Ctu2		2	3	1	6
Cuedc1				1	1
Cul1	3	2	3	4	12
Cul2	4	1	3		8
Cul3	3	1	1	3	8
Cul4a			1	1	2
Cul4b			1		1
Cul5	1		1	1	3
Cul7			2		2
Cux1		1			1
Cwc15		1	2	1	4
Cwc22				1	1
Cwc27				1	1
Cwf19l1	1		1		2
Cyb5a			1	1	2
Cyb5b	3	1			4
Cyb5r1	2		1	2	5
Cyb5r3	14	1	5	4	24
Cyba	2				2
Cybb	5				5
Cybc1	2				2
Cyc1	3		2	1	6
Cycs	2	4	2		8
Cyfip1	19	14	7	7	47
Cyp20a1		1	2		3
Cyp21a1	1				1
Cyp4f15	1				1
Cyrib		2			2
Cyth1	2	1			3
D2hgdh	1				1
D630039A03Rik	1				1
Daam1	1	2	3	6	12
Dab2	1		16	13	30
Dab2ip				1	1
Dad1	1	3			4
Dap3	4	7	4	5	20
Dapk1			4	6	10
Dapk3			2		2
Dars1	26	28	13	19	86
Daxx	1				1
Dazap1	1	1			2
Dbi	1	3			4
Dbn1	1	2	15	13	31
Dbnl	1		1	1	3
Dbr1				1	1
Dbt	6	9			15
Dcaf1			3	2	5
Dcaf17		1			1
Dcaf5	2	3		1	6
Dcaf7		2	1		3
Dcaf8	1	1	1	2	5
Dcakd	3		2	2	7
Dclk1				1	1
Dcn	10	2	2	2	16
Dcp1a			1	1	2
Dcps	1	1			2
Dctn1	5	7	14	14	40
Dctn2	3	3	5	5	16
Dctn3	3	3	3	6	15
Dctn4	4	2	10	8	24
Dcxr	2	1	1	1	5
Ddah1	1	1	2	1	5
Ddah2			1		1
Ddb1	17	16	14	11	58
Ddhd2		2			2
Ddi2	1		2	1	4
Ddost	17	20	8	6	51
Ddx1	16	10	11	10	47
Ddx10	3	1	2	1	7
Ddx17	45	33	39	47	164
Ddx18			1	2	3
Ddx19a	8	6			14
Ddx19b			3	1	4
Ddx20	1				1
Ddx21	20	12	15	12	59
Ddx23	13	9	6	8	36
Ddx24	1		1	2	4
Ddx27	2	5	5	5	17
Ddx31	1		2	1	4
Ddx39a	14	8	16	12	50
Ddx39b	15	7	11	9	42
Ddx3x	29	22	44	46	141
Ddx41	1	1	2	5	9
Ddx42	1	1	4	4	10
Ddx46	3	3	3	6	15
Ddx47	5	4	8	5	22
Ddx5	44	34	38	49	165
Ddx50	2	1	2	3	8
Ddx51	2			1	3
Ddx52	2		1	1	4
Ddx54	1		1	1	3
Ddx55		1		1	2
Ddx56		1	2	2	5
Ddx58	21	17	24	11	73
Ddx6	6	5	6	7	24
Ddx60	6	3	6	6	21
Decr1	3	3	6	5	17
Decr2	1		4	2	7
Dek	5	6	6	2	19
Dennd10				1	1
Dennd1a			9	9	18
Dennd2d	2	1	1		4
Dennd4c	1				1
Deptor			1	1	2
Dera			1	3	4
Derl1	2				2
Des	17	9	7	11	44
Dffa		1			1
Dgat1	1				1
Dgke	1	1			2
Dgkz	1	1			2
Dhcr7	1	3			4
Dhrs13			1		1
Dhrs4	3	2	5	3	13
Dhrs7	4	1	1	1	7
Dhrs7b	1	2	4	1	8
Dhx15	25	16	23	23	87
Dhx16	4		4	2	10
Dhx29				1	1
Dhx30	13	11	10	6	40
Dhx32		2	1	1	4
Dhx33	1		2	1	4
Dhx34	2				2
Dhx36	1		1		2
Dhx38			1	2	3
Dhx57			1	1	2
Dhx58	10	7	13	16	46
Dhx8			3	3	6
Dhx9	24	21	19	15	79
Diaph1	2	1	2	4	9
Dido1	1				1
Diexf				1	1
Dimt1	1		1	1	3
Dip2a			1		1
Dip2b	1			3	4
Diras2	1	1			2
Dis3	3	1	1	2	7
Dis3l2	2	1	1	1	5
Dkc1	5	3	1	1	10
Dlat	23	19	6	9	57
Dld	7	5	4	3	19
Dlg1	2	5	2	2	11
Dlst	19	22	7	7	55
Dmap1	1	1	1		3
Dmd	3	3	1	2	9
Dmtn			1		1
Dmxl1			1		1
Dnah12			1		1
Dnah7b	1	1			2
Dnah8				1	1
Dnaja1	11	9	6	5	31
Dnaja2	6	6	3	4	19
Dnaja3	3	2	3	2	10
Dnajb1	1	3	1	1	6
Dnajb11	5	3	6	6	20
Dnajb12	4	1	1	1	7
Dnajb14	1	2			3
Dnajb4			1	1	2
Dnajb6		2	2	2	6
Dnajc10	2	2	2	4	10
Dnajc13	27	31	10	9	77
Dnajc18		1			1
Dnajc2		2			2
Dnajc28	1				1
Dnajc3	7	4	3	3	17
Dnajc5	2				2
Dnajc7	4	2	1		7
Dnajc8	1	1	1	1	4
Dnajc9	1	1	1	1	4
Dnm1	4	1			5
Dnm1l	6	4	5	4	19
Dnm2	8	5	10	24	47
Dnmbp				1	1
Dnmt1	10	11	7	5	33
Dnmt3a	2				2
Dnpep	4	4	2	2	12
Dnttip2		1			1
Dock1	6	7	8	11	32
Dock2	5	2	2	3	12
Dock5		1			1
Dock7	7	3	20	26	56
Dock8	6	5	21	16	48
Dock9			2	3	5
Dok3	3				3
Dpep1				1	1
Dpf2	3	5	3	2	13
Dph1				1	1
Dpm1	3	7	5	5	20
Dpm3	2	1			3
Dpp3	1		1	2	4
Dpy30			1		1
Dpysl2	15	20	17	19	71
Dpysl3			1	2	3
Drc7				1	1
Drg1	5	5	4	3	17
Drg2	3		4	5	12
Dsc2	1				1
Dscaml1		1			1
Dsg1b	2	2			4
Dsg2	2		4	3	9
Dsp	32	8	22	24	86
Dst			59	76	135
Dstn	6	2	3	6	17
Dtnb	3	3	3	3	12
Dtx3l	5	6	7	7	25
Dus3l	2	1	2		5
Dusp14	1				1
Dusp3		1	1		2
Dvl3			1		1
Dync1h1	120	113	87	91	411
Dync1i2	2	11	7	3	23
Dync1li1	8	7	6	6	27
Dync1li2	1	3	2		6
Dynll1	2	2	1		5
Dynlrb1	1	2	2	1	6
Dynlt1	2		1		3
Dyrk1a			2		2
Dysf		1		3	4
Ebna1bp2	2	1	1	1	5
Ecd			1	1	2
Ech1	2	2			4
Echdc1	2	3	3		8
Echdc2	4	2	1	2	9
Echs1	5	4	1	1	11
Eci1	4	4	2	1	11
Ecm1	1		1	2	4
Ecpas	8	6	3	4	21
Ecsit				1	1
Edc3	1				1
Edc4	7	11	8	12	38
Eea1	4	9	3	6	22
Eef1a1	70	74	62	55	261
Eef1a2	33	33		19	85
Eef1akmt2	1				1
EEF1AKNMT	1	1	1	1	4
Eef1b	4	7	9	11	31
Eef1d	30	24	14	13	81
Eef1e1	13	10	4	6	33
Eef1g	22	23	23	21	89
Eef2	49	46	43	39	177
Eefsec	1	1		2	4
Efhd2	6	6	26	17	55
Efl1	4	3	2	1	10
Efr3a		1	1	1	3
Eftud2	13	9	17	13	52
Egfr	5	5		7	17
Ehbp1l1		3			3
Ehd1	11	5	8	6	30
Ehd2	1	1	1	2	5
Ehd3	7	9	7	4	27
Ehd4	10	12	12	11	45
Ei24	1	1			2
Eif1				1	1
Eif1a	3	4			7
Eif2a	2	3	2	6	13
Eif2ak2	3	2	7	7	19
Eif2b2	2				2
Eif2b3	3				3
Eif2b4	5	6	2	4	17
Eif2b5	1	1			2
Eif2d	1		1	1	3
Eif2s1	14	23	10	10	57
Eif2s2	9	13	5	5	32
Eif2s3x	1	8	3	2	14
Eif3a	30	35	17	16	98
Eif3b	13	13	5	2	33
Eif3c	28	25	20	18	91
Eif3d	12	8	4	9	33
Eif3e	17	13	8	8	46
Eif3f	13	26	12	10	61
Eif3g	3	8	4	6	21
Eif3h	8	10	7	4	29
Eif3i	5	6	6	5	22
Eif3j2	3	3	1	2	9
Eif3k	2	5	2	1	10
Eif3l	10	13	6	6	35
Eif3m	1		2	1	4
Eif4a1	35	19	20	26	100
Eif4a3	30		17		47
Eif4a3l2		17		19	36
Eif4b	1		1	3	5
Eif4e	2	3	1	2	8
Eif4g1	11	13	12	10	46
Eif4g2	6	1	9	9	25
Eif4g3	6	7	9	9	31
Eif4h	1				1
Eif5	4	1	1	1	7
Eif5a	13	7	7	9	36
Eif5b	9	10	8	9	36
Elac2			1	1	2
Elapor1	2	1			3
Elavl1	10	7	17	11	45
Elmo1	5	4	2	3	14
Elmo3			2	1	3
Eln			1	2	3
Eloa		1	1		2
Elobl	1		1	1	3
Eloc			1		1
Elovl5				1	1
Elp1	4	4	4	3	15
Elp2	1	2	2	1	6
Elp3	10	9	6	7	32
Elp4			1		1
Elp6				1	1
Emc1	8	4			12
Emc2	4	9		1	14
Emc4	1				1
Emc6	1				1
Emc7		1			1
Emc8	2	2		1	5
Emd	1				1
Emg1	1	1			2
Emilin1	1			2	3
Eml2	1				1
Eml3	1				1
Eml4	3	1	4	3	11
Enah		1	1	1	3
Engase	6	7	8	6	27
Eno1	47	42	29	33	151
Eno3	5	2	4	5	16
Enpp1	1				1
Enpp3			2	1	3
Enpp4	1				1
Entpd5	1				1
Eny2	1	2			3
Ep300			3		3
Epb41	2		3	2	7
Epb41l1	1	2	5	7	15
Epb41l2		1		1	2
Epb41l3	1		1	1	3
Epb41l4a			1	1	2
Epb41l4b		1	2	2	5
Epb41l5			2	2	4
Epb42				1	1
Epcam	2	6	3	2	13
Epdr1	1	1			2
Epha1	1				1
Epha2	4	4	3	5	16
Ephb3	5	6	2	1	14
Ephb4		4	3		7
Ephx1	2	2	3		7
Epm2aip1	8	5	6	5	24
Epn1			3	6	9
Epn2			2	3	5
Eppk1	21	12	28	27	88
Eprs1	38	52	18	24	132
Eps15	2	3	25	16	46
Eps15l1	1	3	16	14	34
Eps8l2	3	3	5	2	13
Erap1	1	1	1		3
Erbin	2	2	1	5	10
Erc1	1	2	1	1	5
Ercc2	1		1	1	3
Ercc3	1	1		2	4
Ercc6l			1		1
Ergic1	5	9	1	1	16
Ergic2	2				2
Ergic3			1		1
Erh	3	5	1	1	10
Erlec1		1			1
Erlin2	11	4	8	8	31
Ermp1	6	1	1		8
Ero1a	4	4	3	4	15
Erp29	5	3	1	1	10
Erp44			2	4	6
Esd	2	1	4	1	8
Espn			2	1	3
Esrp1	2		7	5	14
Esrp2		2			2
Esyt1	5		6	5	16
Esyt2	10	10	1	4	25
Esyt3	2		1	1	4
Etf1	2	2	1	4	9
Etfa	4	1		1	6
Etfb	3	7	3	2	15
Ethe1	2	3	1	1	7
Etl4			4	9	13
Etv6		1	3	4	8
Evpl			6	5	11
Ewsr1	3	3	2		8
Exoc1	2	2	1		5
Exoc2	2	2	1	1	6
Exoc3	1			1	2
Exoc3l4	1	1			2
Exoc4	1		1	1	3
Exoc5				1	1
Exoc7				1	1
Exoc8			1	1	2
Exog	1		1		2
Exosc1	1		1		2
Exosc10	5	5	4	4	18
Exosc2	1	1			2
Exosc4	2	3	1		6
Exosc6	1	3		1	5
Exosc7	3	2	1	3	9
Exosc8	2	3	1	1	7
Exosc9	3	4	3	2	12
Extl3	1				1
Eya3	1				1
Ezr	30	33	27	24	114
F10	3	2	3	3	11
F13a1	14	2	10	9	35
F2	10	6	7	7	30
F3	1				1
F9	1			3	4
Fabp4	1			1	2
Fabp5			1		1
Fads1	4	5	4	2	15
Fads2	1				1
Faf1		4	3	3	10
Faf2	6	10	4	6	26
Fah			1	3	4
Fahd2a	1	1			2
Fam114a2	1				1
FAM120A	6	6	8	9	29
Fam120c	2	2	2	2	8
Fam126b				2	2
Fam136a	1				1
Fam160a2			1		1
Fam160b1			1	1	2
Fam162a	1	1	1		3
Fam177a1	1	1			2
Fam186a	1	1			2
Fam189a1			1		1
Fam207a	1	1			2
Fam20a	3	3	1	1	8
Fam234a		1			1
Fam32a	1	1			2
Fam3c		1			1
Fam50a			1	2	3
Fam76b	1	1			2
Fam83b			1	2	3
Fam83h	2		3	4	9
Fam91a1	1		2	2	5
Fam98a	2	1	3	4	10
Fam98b	6	3	4	4	17
Far1	1	4	2	1	8
Farp1	13	15	12	8	48
Farp2	3	2	4	7	16
Farsa	16	9	10	10	45
Farsb	12	11	5	5	33
Fasn	84	72	66	60	282
Fau	5	3	2	2	12
Fbl	20	13	9	6	48
Fblim1	2	4	3	6	15
Fbln1			1		1
Fbln2	6	3	1	1	11
Fbln5	2				2
Fbn1	3			3	6
Fbxl20	4	5	1		10
Fbxo22	8	4	1	2	15
Fbxo30			1	1	2
Fbxo46			1	1	2
Fbxo6	1	2			3
Fcgbp			2	3	5
Fcho2			7	2	9
Fcsk	1	3	4	2	10
Fdft1		1			1
Fdxr	11	4	2	5	22
Fen1	1				1
Fer1l4			1	1	2
Fermt2	7	3	6	6	22
Fermt3	10	6	3	3	22
Fes	1				1
Fetub	2	4		1	7
Fga	88	27	20	20	155
Fgb	155	33	27	31	246
Fgfr1op2	1				1
Fgfr4	4				4
Fgg	121	30	23	24	198
Fgl2				1	1
Fh	10	5	3	3	21
Fhl1	5	3	3	2	13
Fhl3			1		1
Fhod1			2		2
Fibp	1		1	1	3
Fip1l1	2	4		1	7
Fitm1			1	1	2
Fkbp11	3	3	2	1	9
Fkbp15	1	1	2	3	7
Fkbp1a	3	2		1	6
Fkbp2	2	3	2		7
Fkbp3	1	2	1		4
Fkbp4	2	2	7	4	15
Fkbp5	1	1	2	4	8
Fkbp8	2	6	2	1	11
Flad1	1	1		2	4
Flg2	1			1	2
Flii	16	9	39	42	106
Flna	93	69	217	199	578
Flnb	72	59	223	229	583
Flnc	29	14	45	37	125
Flot1	7	3	1	2	13
Flot2	4	2	1	1	8
Fmnl1	1				1
Fmnl2			1		1
Fmr1	6	3	5	3	17
Fn1	64	16	45	50	175
Fn3krp	2	3	2	1	8
Fnbp1	1	1		1	3
Fnbp4	1		1		2
Fndc3a	3	4	4	5	16
Fndc3b	1	1	1	1	4
Fnta	1	1	4	3	9
Fntb		2	1		3
Focad				1	1
Foxk1			1	1	2
Fpr1	2	1			3
Frg1	6	3	1	2	12
Frk	2	1			3
Frmd7		2			2
Frmd8	3	3	1	3	10
Frmpd3	1				1
Fry	1				1
Fscn1	1		2	1	4
Fth1	4	5	2	3	14
Ftl1	5	5	7	2	19
Ftsj3	2	5	3	1	11
Fubp1	2	4	3	6	15
Fubp3	9	5	5	5	24
Fus	4	2	5	8	19
Fut8	1	1			2
Fv4				4	4
Fxr1	7	8	8	13	36
Fxr2	4	2	3	4	13
Fxyd3	1	1			2
Fyco1	1		3	1	5
G3bp1	10	8	8	6	32
G3bp2	1	1	2		4
G6pdx	23	12	7	10	52
Gaa	4	2	2	1	9
Gab1	1		1	1	3
Gabarapl2				1	1
Gak	4	3	10	13	30
Galc	1	1	2	2	6
Gale	11	2	7	5	25
Galk1	15	11	9	7	42
Galk2	3	2	1	2	8
Galnt3	6	5	5	4	20
Ganab	5	2	3	5	15
Gapdh	162	138	95	78	473
Gapvd1	3	3	4	6	16
Gar1	3			2	5
Garem1			1	1	2
Gars1	5	3	2	2	12
Gart	9	7	6	5	27
Gas2l1			1	1	2
Gatad2a	1	1			2
Gatd1	2	1	1	2	6
Gatd3a	5	7		2	14
Gatm	6	5	2	1	14
Gbe1	1		1	1	3
Gbf1	3	4	4	3	14
Gbp2	2	3	5	1	11
Gbp4				1	1
Gc	7	2	3	2	14
Gca	1				1
Gcat	3	1	1	2	7
Gcc1	1				1
Gcc2	1				1
Gcdh	3		6	4	13
Gcn1	29	25	25	32	111
Gda	6	11	2	5	24
Gdi2	6	3	5	4	18
Gemin4	1	1			2
Gemin5	4	4	3	4	15
Get3	5	3	2	3	13
Get4	1		1	2	4
Gfm1	1	2			3
Gfpt1	25	19	14	14	72
Gfpt2		11			11
Gfus	1				1
Gga1	2		1	1	4
Gga2	1			1	2
Ghitm				2	2
Gid8	1				1
Gigyf2	2	2		2	6
Gipc1	2		2	6	10
Git1	2	4	1	2	9
Git2	1		1		2
Gja1			3	2	5
Gk	2		2	1	5
Glb1	2	4	2		8
Gle1	1				1
Glg1	7	6	3	5	21
Glipr2	1		10	4	15
Glo1			2	1	3
Glod4	2	1	1		4
Glrx	1				1
Glrx3	6	3	8	5	22
Glrx5	1	1		2	4
Glud1	8	11	6	8	33
Glyr1	5	2	2	3	12
Gm10320		2	1	1	4
Gm11214	38	39			77
Gm15013			9		9
Gm17087	6	10	42	35	93
Gm20390	3	3	5		11
Gm20431	1	4	4	3	12
Gm20441		1	2	1	4
Gm20498		2			2
Gm20509			1		1
Gm20521	3	3		3	9
Gm20547	7	10	1	1	19
Gm20671	1	1	3	2	7
Gm21992	1		2	4	7
Gm27029		1	2		3
Gm28729			1		1
Gm32742			1		1
Gm4131	1		2	1	4
Gm43738	2	2	3	1	8
Gm45717			1		1
Gm49368	1	2			3
Gm49804	9		9	9	27
Gm5478	18	12			30
Gm550			1		1
Gm6133				5	5
Gm6525	1	2	1	1	5
Gm7324	4	4	3		11
Gm7694			1	1	2
Gm973	1				1
Gm9774	1				1
Gmds	3	2	3	1	9
Gmfb	3		2	1	6
Gmfg	2				2
Gmip			1		1
Gmppa		1	3	3	7
Gmppb	3		1	1	5
Gmpr2	1		1	1	3
Gmps	40	56	17	22	135
Gna11		2			2
Gna13	8	9	8	7	32
Gnai2	14	13	11	6	44
Gnai3	8		6		14
Gnaq	7	4	5	3	19
Gnas	12	12	14	12	50
Gnb1	9	12	14		35
Gnb2			14	8	22
Gnb4	9	11			20
Gne	14	12	15	16	57
Gng5	1				1
Gnl2	3	1	3	1	8
Gnl3	3	2			5
Gnl3l	2	1	1	1	5
Golga1	1	2			3
Golga2	9	9	5	6	29
Golga3	5	7	3	3	18
Golga4	2	8	4	6	20
Golga5	1				1
Golga7		1			1
Golgb1	7	11	5	5	28
Golim4	1	1			2
Golph3	5	2			7
Golph3l			1	1	2
Golt1b	1				1
Gopc			1		1
Gorasp1				1	1
Gorasp2	1		1	1	3
Gosr2	2	1	2		5
Got1				1	1
Got2	13	19	5	7	44
Gp1ba			1		1
Gpam			1	1	2
Gpatch11	1	1	1		3
Gpc4			2		2
Gpd1		2			2
Gpd1l	4		2	2	8
Gpd2	7	5	4	8	24
Gphn	2	4	2	3	11
Gpi	3	5	1	1	10
Gpkow	1			1	2
Gpr137c			1		1
Gpr89	3	3			6
Gprc5c			2	4	6
Gps1	2	1	1	1	5
Gpt2	1	2			3
Gpx1	3	4	3	3	13
Gpx3	3	4	2	2	11
Gpx4	3	2	2	3	10
Gpx7	1	1	2		4
Gramd1a		1			1
Gramd4	1		3	1	5
Grb2		2		1	3
Grhpr	3	2	2	2	9
Gripap1				1	1
Grk2	2			1	3
Grpel1	1	1	1	1	4
Grsf1	1			1	2
Grtp1		1	11	10	22
Grwd1	2	2	1	1	6
Gsdmd	1				1
Gsk3b	3	1	2	2	8
Gsn	25	27	149	135	336
Gspt1	9	5	11	12	37
Gsr	5	2	3	2	12
Gstm1	2		1	1	4
Gstm5	1				1
Gsto1	3	1	2		6
Gstp1	1	2	1		4
Gstt3	3				3
Gstz1	1	1			2
Gtf2a1		1	1	1	3
Gtf2b	1	1		1	3
Gtf2e2	3	1	1	1	6
Gtf2f1	1			2	3
Gtf2f2		1		1	2
Gtf2h4		1	1		2
Gtf2i	14	15	6	8	43
Gtf3c1	1	1	5	3	10
Gtf3c2			1	1	2
Gtf3c3	3	2	1		6
Gtf3c4		1	2	1	4
Gtf3c5	4	4	1	1	10
Gtpbp1	9	5	3	1	18
Gtpbp4	3	1	6	7	17
Guk1	1	2			3
Gusb				1	1
Gyg			1	1	2
Gys1	6	2	2	4	14
H1-0	8		3	2	13
H1-1	20	14	5	4	43
H1-2	63		16		79
H1-3	69	41	19	17	146
H1-4	66	34	12	10	122
H1-5	28	14	10	7	59
H1f10	1		1	2	4
H2-Aa	1				1
H2ac13	34	13			47
H2ax	12		3	3	18
H2az1	17	5	7	8	37
H2bc24	78	25	19	24	146
H2-D1	17	12	4	4	37
H2-K1	5	7	3	3	18
H2-Q10	2	1	2	1	6
H2-Q4	11	4			15
H3-5	13				13
H3c14	13	8	1	1	23
H4c1	325	146	111	100	682
Hacd2		2			2
Hacd3	5	6	7	8	26
Hadh	10	6	4	4	24
Hadha	30	27	23	21	101
Hadhb	15	14	7	11	47
Hal	1	1	1		3
Hars1	4	7	2	1	14
Hars2	8	8	2		18
Hat1	4	2	1	1	8
Hax1			1		1
Hba	23	19	14	11	67
Hba-a1	24	16	15		55
Hbb-b1	42		16	15	73
Hbb-b2	25	24	14	13	76
Hbb-bs	65	56	41	34	196
Hbs1l	4	4	1	1	10
Hcfc1	15	15	10	7	47
Hcfc2	1	1			2
Hck	11		2		13
Hdac1	8	7	4	4	23
Hdac2		6	2		8
Hdac6	1				1
Hdhd3	4	2	1	1	8
Hdlbp	23	22	18	20	83
Heatr1	5		2	2	9
Heatr3			1	1	2
Heatr5a				1	1
Heatr5b			5	3	8
Hebp1	1				1
Heca	2	1			3
Hectd1	1		6	9	16
Hectd4		1			1
Helz2	1		1		2
Herc2		1	2	1	4
Herc4		2			2
Herc6		1	2	2	5
Hes3	1				1
Hes6				1	1
Hexa	4	6	1	1	12
Hexb	5	7	2	2	16
Hexim1	1	3	1	2	7
Hgh1	2		1	1	4
Hgs	1	2	2	2	7
Hgsnat		4			4
Hhipl2	1		1	1	3
Hibadh	2		1		3
Hibch	7	3	1	2	13
Hic2	2	3	4	2	11
Hid1	5	4			9
Hint1	1	1		1	3
Hint2	2	1			3
Hip1			12	13	25
Hip1r		1	15	12	28
Hist2h2aa1	23	9	6	5	43
Hk1	22	9	14	16	61
Hk2	8	5	7	9	29
Hk3	18	3			21
Hm13	3	6	2	3	14
Hmg20a	2				2
Hmgb1	5	2	3	4	14
Hmgb2	3		3	2	8
Hmgb3			1		1
Hmgcl	2	4	3	3	12
Hmgcs1	1	1		1	3
Hmgn5	1		1	1	3
Hmox2	3	4	2	1	10
Hnrnpa0		1	9	4	14
Hnrnpa1	19	16	19	17	71
Hnrnpa2b1	23	17	20	22	82
Hnrnpa3	32	21	18	15	86
Hnrnpab	17	25	14	10	66
Hnrnpc	12	12	6	11	41
Hnrnpd	16	11	4	3	34
Hnrnpdl	10	4			14
Hnrnpf	14	9	3	7	33
Hnrnph1	16	13	5	10	44
Hnrnph2	12	6	6	7	31
Hnrnph3	2	1			3
Hnrnpk	37	28	15	25	105
Hnrnpl	7	6	6	8	27
Hnrnpll	4	5	6	8	23
Hnrnpm	47	32	47	50	176
Hnrnpr	8	6	7	13	34
Hnrnpu	16	19	16	12	63
Hnrnpul1	3	2	3	2	10
Hnrnpul2	12	11	7	10	40
Homer1				1	1
Homer3			1		1
Hook1	1	1	1	3	6
Hook2		3	5	9	17
Hook3				1	1
Hp	8	8			16
Hp1bp3	18	6	6	6	36
Hpca		1	1	1	3
Hpcal1	2	2	2	2	8
Hpf1	1		2	1	4
Hprt1	2	1	3	2	8
Hpx	29	24	3	2	58
Hrg	2	3	2	1	8
Hs2st1		2		1	3
Hsd17b10	13	14	4	4	35
Hsd17b11	1		1	1	3
Hsd17b12	7	2	4	6	19
Hsd17b4	9	10	4	5	28
Hsd17b8	1	2	1		4
Hsdl2			2		2
Hsp90aa1	70	73	39	47	229
Hsp90ab1	105	108	67	72	352
Hsp90b1	58	51	38	41	188
Hspa14		2		2	4
Hspa1b	34	44	30	33	141
Hspa1l		37			37
Hspa2	62	83	43	33	221
Hspa4	16	16	10	13	55
Hspa4l	5	4	3	4	16
Hspa5	148	174	80	89	491
Hspa8	231	275	128	114	748
Hspa9	23	28	18	26	95
Hspb1	2		2	1	5
Hspb6		1	2	3	6
Hspbp1	3	4	4	5	16
Hspd1	45	55	24	26	150
Hspg2	11	5	9	6	31
Hsph1	17	17	13	9	56
Htatip2	2				2
Htatsf1	2	3	1	1	7
Htra2	1	1	2	1	5
Htt	1		1		2
Huwe1	11	13	7	9	40
Hyou1	19	15	15	10	59
Iap			3	1	4
Iars1	40	46	7	9	102
Iars2	4	1		1	6
Ibtk	1	1	1		3
Ica1	1				1
Ide	3	3	4	3	13
Idh1	8	6	9	6	29
Idh2	16	7	8	6	37
Idh3a	8	8	4	5	25
Idh3b	7	8	5	3	23
Idh3g	2	2	1	3	8
Ifi202	2		2	1	5
Ifi203			1		1
Ifi204	2	1	2		5
Ifi35	9	3	4	4	20
Ifi44			2		2
Ifi47	4	2	8	8	22
Ifih1	4	4	8	10	26
Ifit1	17	18	16	18	69
Ifit1bl1	4		5		9
Ifit1bl2		5			5
Ifit2				1	1
Ifit3b	1			1	2
Ifitm3	10	6		3	19
Ifrd2	2	2	2	2	8
Igbp1	5	1	1		7
Igf2r	5	6	5	6	22
Igfals	2	1	1	1	5
Igfbp3	1				1
Ighv1-62-2			1		1
Igsf10				1	1
Igsf3		1			1
Igtp	3	2	4	6	15
Iigp1	3	1	6	4	14
Ik	2	4	3	2	11
Ikbkb	1	1	1	2	5
Ikbkg			1		1
Il18bp			1		1
Il1b	1				1
Il1rap		2	1	1	4
Il6st			3		3
Ildr1			1		1
Ilf2	11	9	10	15	45
Ilf3	18	22	8	8	56
Ilk	7	8	4	3	22
Ilkap	1	2	1	1	5
Ilvbl	3		1		4
Immt	18	17	20	18	73
Imp3	4	2	2	3	11
Imp4			1		1
Impa1	3	4	3	3	13
Impa2	1	2			3
Impdh1		1	3	3	7
Impdh2	3	5	5	4	17
Inpp5d	1				1
Inppl1		2	3	1	6
Ints1				1	1
Ints10	1			1	2
Ints11	2				2
IntS13	2		3	2	7
Ints14			1		1
Ints3	5		3	5	13
Ints4				2	2
Ints5	3				3
Ints6		1	1	1	3
Ints7		2		1	3
Ipo11	1		2	1	4
Ipo4	5	5	2	4	16
Ipo5	11	6	13	12	42
Ipo7	6	5	3	6	20
Ipo9		1	1	2	4
Iqgap1	101	98	134	129	462
Iqgap2	21	17	26	34	98
Iqgap3				10	10
Iqsec1	5	3	4	4	16
Irak3		1	1	1	3
Irf2bp1	2	1	1	1	5
Irf2bpl	1	3	2	1	7
Irf9	1				1
Irgm1	7	8	6	6	27
Irgm2			2		2
Irgq	1	1			2
Irs1			1	1	2
Isca2	1	1			2
Isg15	6	6	13	9	34
Isg20	1			1	2
Isoc1	1				1
Ist1	1	3	1	1	6
Isy1				1	1
Isyna1			1	2	3
Itch	2				2
Itga3	1				1
Itga6	9	11	13	15	48
Itgav				2	2
Itgb1	5	3	1	1	10
Itgb2	6	7			13
Itgb4	22	36	39	34	131
Itih1	5	2	4	3	14
Itih2	1	4	2	3	10
Itih3	2	2	2	4	10
Itih4	10	4	7	6	27
Itm2b	2	2	1	2	7
Itm2c	1	2	1	1	5
Itpa	1				1
Itpkb			1	1	2
Itpr1	7	4	13	13	37
Itpr2	5		10	10	25
Itpr3	21	19	45	47	132
Itprid2	1		12	13	26
Itsn1			6	4	10
Itsn2			14	12	26
Ivd	9	8	2	1	20
Iws1			2	2	4
Jak1			4	2	6
Jarid2				4	4
Jmjd6			2		2
Jmy			6	2	8
Jpt2		2	1	1	4
Jup	17	12	17	16	62
Kalrn		1			1
Kank2			2	1	3
Kank4			1	1	2
Kars	21		13	13	47
Kars1		30			30
Kat7	1				1
Kbtbd4			1		1
Kcnab2	1			1	2
Kcnn4	4	4	1	1	10
Kct2	4	4		1	9
Kctd10			1	1	2
Kctd12	4	4	3	2	13
Kctd14			5	1	6
Kdm1a		1			1
Kdm2a	2		1		3
Kdm5c				1	1
Kdsr	1	1			2
Keap1	2	5	9	9	25
Khdrbs1	2	4	2	2	10
Khnyn			1	1	2
Khsrp	10	16	11	12	49
Kiaa0513	1				1
Kiaa2013	1				1
Kidins220		1		1	2
Kif11			1		1
Kif13a			2	3	5
Kif13b	10	6	14	15	45
Kif15			2	2	4
Kif18a		1			1
Kif1c	8		6		14
Kif21a			2	1	3
Kif22			1	1	2
Kif2a	4	3	1	1	9
Kif4			1	2	3
Kif5b	24	25	13	25	87
Kifap3			2		2
Kifc1				2	2
Kin	1		1	1	3
Kit	8	5	1	3	17
Klc1		1	1	1	3
Klc3		1	1		2
Klc4	1	2	1		4
Klhdc2		1			1
Klhdc7a	1	4	2	1	8
Klhl11			1		1
Klhl41			1		1
Klk14	1				1
Klkb1	2		2	1	5
Kmt2d			1	1	2
Kng1	7	7	5	4	23
Kntc1			1	1	2
Kpna2	3	3	2	2	10
Kpna3			1	1	2
Kpnb1	8	2	11	11	32
Kras			6		6
Kri1	1		1	3	5
Krt1	30	15	12	22	79
Krt10	67	57	34	44	202
Krt13		21			21
Krt14	29	22	12	15	78
Krt15	28				28
Krt16	22	19	8	14	63
Krt17	21	17	5	9	52
Krt18	94	56	73	68	291
Krt19	42	36	32	36	146
Krt2	43	41	32	34	150
Krt20	7			5	12
Krt23	1		3	1	5
Krt25				13	13
Krt28		5			5
Krt31	27				27
Krt33a	32	5	4	4	45
Krt33b	28		4	5	37
Krt35	10				10
Krt42	18	21	5	8	52
Krt5	54	24	23	20	121
Krt6a	37	22	15	14	88
Krt6b	36		15		51
Krt7	30	15	20	24	89
Krt72	7	4			11
Krt73		15			15
Krt74	7				7
Krt75	36	22	18	16	92
Krt76			12		12
Krt77	11	9	9	10	39
Krt78	24	27	7	4	62
Krt79	24	10	12	14	60
Krt8	125	89	85	79	378
Krt83	46			9	55
Krt85	30				30
Krt86	44		7		51
Krt87	40				40
Krt90	34		13		47
Krtap11-1	2				2
Krtap19-5	2				2
Ksr2			1		1
Ktn1	10	11	1	3	25
Kxd1	17	20	7	12	56
Lactb		1			1
Lad1		1	11	15	27
Lama1	6	1		1	8
Lama4	3	2	1	1	7
Lama5	3	3	1	2	9
Lamb1	19	5	5	9	38
Lamb2		1		2	3
Lamb3			1		1
Lamc1	2	3	1	2	8
Lamtor1	2	2	1	1	6
Lancl1	3	5	3	2	13
Lancl2			1	2	3
Lap3	8	4	3	4	19
Larp1	2	2	1		5
Larp4				1	1
Larp4b	1	1		2	4
Larp7	2	3	2	1	8
Lars1	27	25	12	15	79
Las1l	1	5	2		8
Lasp1	5	4			9
Lbp	3	1	1	3	8
Lbr	9	1	2	1	13
Lcmt1	1				1
Lcn2	4	5	1	1	11
Lcp1	16	15	9	13	53
Lct				1	1
Ldb3	1			2	3
Ldha	21	26	21	27	95
Ldhb	5	5	5		15
Ldhd	1	1		1	3
Leg1	1	3			4
Leo1	2			2	4
Letm1	1	4	4	3	12
Lgals1	1	2			3
Lgals3	8	4	6	3	21
Lgals3bp	23	23	14	17	77
Lgals8			3	2	5
Lgals9	5	6	6	11	28
Lgalsl	1				1
Lig3	4	3	3	3	13
Lima1	10	6	44	47	107
Limch1	1		20	13	34
Limd1			2	1	3
Limd2			1	2	3
Lims1	1		2	2	5
Lin7a		1			1
Lin7c	3		1		4
Llgl1	1	1	3	4	9
Llgl2	24	18	17	17	76
Llph	2		1		3
Lman1	8	5	7	3	23
Lman2	3	2		1	6
Lmcd1	1	1			2
Lmf1			1		1
Lmf2		1			1
Lmna	46	16	20	20	102
Lmnb1	23	8	10	9	50
Lmnb2	11	1	1		13
Lmo7			15	13	28
Lmod2			1	1	2
Lmod3			5	3	8
Lmtk2	1	1	1	3	6
Lnpep		1			1
Lonp1	14	5		3	22
Lonp2	2		1	2	5
Lpcat1	5	1	2	1	9
Lpcat2	3	6	1		10
[truncated: 2,366 more rows]

## Sheet: Sheet5
行标签	A6-1	A6-2	SFB-1	SFB-2			A6-1	A6-1
Palld	1	1	18	11		Slc6a6	98	136		190 elements included exclusively in "List 1":				socre>0.8
Cgn	1	1	15	15		Gm11214	38	39		Slc6a6	98	136				score>0.8
Ap1g2	1	1	15	14		H2ac13	34	13		GM11214	38	39				H4C1
Appl2	1	1	13	10		Rps18-ps6	27	24		H2AC13	34	13				C1QA
Mfge8	1	1	10	7		Gm5478	18	12		RPS18-PS6	27	24				MYH4
Aak1	1	1	8	9		Hk3	18	3		GM5478	18	12				CA6
Myo9b	1	1	8	8		Cs				Hk3	18	3				TNNT3
Rai14	1	1	8	6		Ngp				Cs	14	12				MYH1
Set	1	1	6	5		Rab8b				Ngp						MYL1
Cask	1	1	5	10		H2-Q4				Rab8b						HBB-BS
Gtf3c1	1	1	5	3		Tox4				H2-Q4						HPX
Atp6v0a2	1	1	5	2		Trap1				Tox4						CSN3
Cdc42bpg	1	1	4	8		Ces1c				Trap1						H1-3
Bcl7c	1	1	4	5		Hnrnpdl				Ces1c						KXD1
Ddx42	1	1	4	4		Mafb				Hnrnpdl						C1QB
Fnta	1	1	4	3		Spcs2				Mafb						H1-4
Cops6	1	1	4	2		Arhgdib				Spcs2						QARS1
Ssbp1	1	1	4	2		Chil3				Arhgdib						RARS1
Parn	1	1	4	1		Gnb4				Chil3						EPRS1
Twf2	1	1	4	1		Rpl38				Gnb4						IARS1
Llgl1	1	1	3	4		Ddx19a				Rpl38						MYL9
Anxa7	1	1	3	2		Emc1				Ddx19a						ANXA3
Ccdc22	1	1	3	2		Hp				Emc1						H2BC24
Gm20671	1	1	3	2		Krt72				Hp						GM11214
Lrch4	1	1	3	2		Ncf4				Krt72						MARS1
Mycbp2	1	1	3	2		S100a8				Ncf4						RAB8B
Stx8	1	1	3	2		Dbt				S100a8						SERPINA1A
Tbc1d4	1	1	3	2		Itgb2				Dbt						GNB4
Tpp2	1	1	3	2		Rab33b				Itgb2						DARS1
Trrap	1	1	3	2		Sec63				Rab33b						LARS1
Wnk1	1	1	3	2		Tmx3				Sec63						HBB-B2
Plekhf1	1	1	3	1		Aldh3b1				Tmx3						ACADL
Lrch1	1	1	3			Golph3				Aldh3b1						PARP9
Psmd9	1	1	3			Hid1				Golph3						SERPINA1B
Rangap1	1	1	3			Lasp1				Hid1						HBA
Ddx41	1	1	2	5		Mrpl1				Lasp1						BLVRB
Crkl	1	1	2	4		Plekhb1				Mrpl1						TNNC2
Fkbp5	1	1	2	4		Serpina3n				Plekhb1						H2AC13
Sec24b	1	1	2	4		Skap2				Serpina3n						HBA-A1
Adar	1	1	2	3		Vps29				Skap2						H1-5
Cacybp	1	1	2	3		Aass				Vps29						MUG1
Fkbp15	1	1	2	3		Acaa1a				Aass						CASP1
Map2	1	1	2	3		Acsl5				Acaa1a						VARS1
Phldb3	1	1	2	3		Cbr3				Acsl5						ACOT1
Ubxn1	1	1	2	3		Dnm1				Cbr3						SERPINA3K
Cd2bp2	1	1	2	2		Ncln				Dnm1						H1-1
Galc	1	1	2	2		Osgep				Ncln						G6PDX
Luzp1	1	1	2	2		Rcc1				Osgep						SERPINB6A
Pdcd6	1	1	2	2		Rprd1b				Rcc1						SEPTIN9
Rap1gds1	1	1	2	2		Tap1				Rprd1b						AK1
Snx4	1	1	2	2		Tm9sf1				Tap1						SERPINB1A
Steap3	1	1	2	2		Tmem165				Tm9sf1						PLIN3
Stx6	1	1	2	2		Abhd12				Tmem165						THOP1
Ahnak2	1	1	2	1		Acad10				Abhd12						LGALS9
Cdk19	1	1	2	1		Adnp				Acad10						TRIM47
Col3a1	1	1	2	1		Ankrd13a				Adnp						GM5478
Cpt1b	1	1	2	1		Apmap				Ankrd13a						OSTF1
Ddah1	1	1	2	1		Cggbp1				Apmap						H2-D1
Htra2	1	1	2	1		Clybl				Cggbp1						CPQ
Mark3	1	1	2	1		Cpsf2				Clybl						CMPK2
Mob1b	1	1	2	1		Crmp1				Cpsf2						PSMD5
Mtnd1	1	1	2	1		Csnk1g3				Crmp1						ATAD3
Nme3	1	1	2	1		Cyb5b				Csnk1g3						AARS1
Rp2	1	1	2	1		Eif1a				Cyb5b						ATP6V1B1
Tsn	1	1	2	1		Gnl3				Eif1a						CES1C
G3bp2	1	1	2			Gpr89				Gnl3						TGM2
Gpx7	1	1	2			Lyplal1				Gpr89						NGP
Lsm12	1	1	2			Morc3				Lyplal1						CLTA
Maged2	1	1	2			Mpst				Morc3						CRP
Map3k5	1	1	2			Mtarc2				Mpst						GATM
Pcbd2	1	1	2			Mtpn				Mtarc2						C4B
Hook1	1	1	1	3		Nccrp1				Mtpn						GALE
Lmtk2	1	1	1	3		Nup43				Nccrp1						LUM
Atp7a	1	1	1	2		Pigk				Nup43						DHX58
Cox6b1	1	1	1	2		Prpsap1				Pigk						DCN
Dcaf8	1	1	1	2		Srprb				Prpsap1						SUPT16
Ehd2	1	1	1	2		Trim24				Srprb						ATP5PB
Ikbkb	1	1	1	2		Znrd2				Trim24						PYGM
Mrps36	1	1	1	2		Adi1				Znrd2						PCX
Srp14	1	1	1	2		Agpat1				Adi1						HIBCH
Trmt1	1	1	1	2		Ahsa2				Agpat1						NAXD
Zc3h18	1	1	1	2		Anapc1				Ahsa2						FERMT3
Atp1b3	1	1	1	1		Armc10				Anapc1						PSME2
Commd3	1	1	1	1		Atox1				Armc10						SH3BGRL
Cox7a2l	1	1	1	1		Atp5me				Atox1						H3C14
Cpox	1	1	1	1		Atxn1				Atp5me						EPCAM
Dnajc8	1	1	1	1		Bhlha15				Atxn1						EPM2AIP1
Dnajc9	1	1	1	1		Cd177				Bhlha15						GPX3
EEF1AKNMT	1	1	1	1		Cd44				Cd177						MAGOH
Fndc3b	1	1	1	1		Cebpb				Cd44						ANO1
Grpel1	1	1	1	1		Cep162				Cebpb						ATP5PD
Lrrc8a	1	1	1	1		Clip1				Cep162						AKR7A2
Mettl26	1	1	1	1		Cnnm4				Clip1						MACROH2A1
Mocs3	1	1	1	1		Col15a1				Cnnm4						H2AZ1
Mrps6	1	1	1	1		Ctsb				Col15a1						KCNN4
Mtmr10	1	1	1	1		Ctsg				Ctsb						ALDH3B1
Pfdn1	1	1	1	1		Ctsz				Ctsg						SEPTIN2
Pfdn4	1	1	1	1		Cyth1				Ctsz						AP1M2
Plaa	1	1	1	1		Dpm3				Cyth1						FKBP11
Pold2	1	1	1	1		Dsg1b				Dpm3						RAB25
Ppih	1	1	1	1		Ech1				Dsg1b						SEPTIN11
Prkci	1	1	1	1		Elapor1				Ech1						VWA5A
Scp2	1	1	1	1		Fpr1				Elapor1						NIBAN2
Septin10	1	1	1	1		Frk				Fpr1						ATP6V1G1
Sgta	1	1	1	1		Heca				Frk						GM20547
Slc25a35	1	1	1	1		Hint2				Heca						ITGB2
Ssr3	1	1	1	1		Hnrnph3				Hint2						TARS3
Stat5a	1	1	1	1		Med20				Hnrnph3						ACP5
Suz12	1	1	1	1		Mmgt1				Med20						AQP5
Tbcd	1	1	1	1		Mmp9				Mmgt1						CBR3
Ubap2l	1	1	1	1		Mrpl50				Mmp9						ECHDC2
Vps39	1	1	1	1		Mrps15				Mrpl50						RTP4
Vps53	1	1	1	1		Mrps26				Mrps15						NCF4
Wdr45b	1	1	1	1		Nol9				Mrps26						GM17087
Zmiz1	1	1	1	1		Nup153				Nol9						NANS
Aasdhppt	1	1	1			Oplah				Nup153						GC
Acsf2	1	1	1			Pi4k2a				Oplah						FBLIM1
Arfgef1	1	1	1			Pmm2				Pi4k2a						IRGM1
Atxn10	1	1	1			Pmpcb				Pmm2						AK3
Cdk9	1	1	1			Polr2e				Pmpcb						FKBP2
Dmap1	1	1	1			Prkcsh				Polr2e						CASQ1
Erap1	1	1	1			Psma4				Prkcsh						FETUB
Fam162a	1	1	1			Rap1gap2				Psma4						NARS1
Gpatch11	1	1	1			Rhog				Rap1gap2						CLYBL
Hal	1	1	1			Ric8a				Rhog						DHRS4
Ibtk	1	1	1			Rtn1				Ric8a						SNRPN
Mcrip1	1	1	1			Sel1l				Rtn1						NCF2
Mospd2	1	1	1			Slc1a4				Sel1l						ABHD5
Mrpl16	1	1	1			Snap91				Slc1a4						H2-Q4
Mrpl18	1	1	1			Srsf2				Snap91						OASL2
Mtif2	1	1	1			Stag1				Srsf2						TNC
Ndufb10	1	1	1			Sting1				Stag1						DOCK1
Nutf2	1	1	1			Stub1				Sting1						TRIP11
Pccb	1	1	1			Tesc				Stub1						ABRACL
Pdcd2	1	1	1			Triobp				Tesc						FRMD8
Pex5	1	1	1			Tst				Triobp						CHIL3
Pgp	1	1	1			Txndc12				Tst						OAS1A
Ppp6r3	1	1	1			Ube2g2				Txndc12						rprd1b
Prmt5	1	1	1			Ube2k				Ube2g2						GATD3A
Pus1	1	1	1			Vamp7				Ube2k						GOLGA3
Rbm42	1	1	1			Zbp1				Vamp7						H2-K1
Rragb	1	1	1			Adpgk				Zbp1						ATP5MF
Shoc2	1	1	1			Adprh				Amfr						PGM1
Smn1	1	1	1			Agt				Apob						SRP54C
Sugt1	1	1	1			Ahr				Ascc2						POSTN
Sytl1	1	1	1			Aifm2				Atp2c2						TARS1
Tbc1d9b	1	1	1			Amfr				B4galnt1						PTPN2
Tcn2	1	1	1			Ampd3				Bpnt1						ADI1
Ube2e3	1	1	1			Anapc7				Ces2g						AHSA2
Uck1	1	1	1			Ano6				Cnih4						B2M
Uqcrb	1	1	1			Apob				Copz1						CTSG
Zfpl1	1	1	1			App				Dad1						HPCAL1
Cotl1	1	1		2		Arrb2				Dbi						PVALB
Eefsec	1	1		2		Ascc2				Dhcr7						PCYT1B
Ercc3	1	1		2		Atg3				Dnajb14						AKR1B1
Flad1	1	1		2		Atp11a				Eny2						CASP6
Glrx5	1	1		2		Atp2c2				Fbxo6						DBI
Larp4b	1	1		2		Atxn1l				Gfm1						LEG1
Mdn1	1	1		2		B4galnt1				Gm49368						HARS1
Ptprj	1	1		2		B4galt1				Golga1						MYOM1
Trappc12	1	1		2		Bag4				Gpt2						AGA
Acp1	1	1		1		Bcl2l13				Guk1						FAM20A
Arsb	1	1		1		Bpnt1				Impa2						ADSSL1
Cbr2	1	1		1		Brms1l				Leg1						GSTO1
Clpb	1	1		1		Bsg				Lgals1						SRI
Fnbp1	1	1		1		C8b				Luc7l						CPB2
Gtf2b	1	1		1		Camsap3				Luc7l3						GALK2
Hint1	1	1		1		Cars1				Mbnl1						TGFBI
Hmgcs1	1	1		1		Ccr1				Mfsd10						PAK2
Ldhd	1	1		1		Ces2g				Mrpl43						PKN1
Mcm3ap	1	1		1		Chi3l1				Mrps2						PON1
Mrps33	1	1		1		Cnih4				Mrps5						SLC9A3R1
Mtif3	1	1		1		Cog1				Ncbp2						FTL1
Ncapg	1	1		1		Col4a1				Pafah1b1						SERPINA3N
P2rx4	1	1		1		Copz1				Pde12						PRXL2A
Phax	1	1		1		Crip2				Pip						PAPLN
Rcor3	1	1		1		Csn1s1				Plbd1						SEPTIN7
Rhox4g	1	1		1		Ctsh				Ppm1k						F10
Slc9a1	1	1		1		Ctss				Psap						A1BG
Trappc4	1	1		1		Dad1				Pus10						GOLGA4
Trappc5	1	1		1		Dazap1				Rela						PACSIN2
Trmt112	1	1		1		Dbi				Sh3gl2						ACAA1A
Tsen34	1	1		1		Dcps				Slk						CKMT1
Txndc9	1	1		1		Dgke				Stx16						FBLN2
Adpgk	1	1				Dgkz				Syne1						OASL1
Adprh	1	1				Dhcr7				Tbl1x						BPNT1
Agt	1	1				Diras2				Tmem30a						FBXO6
Ahr	1	1				Dnah7b				Tsnax						FKBP3
Aifm2	1	1				Dnajb14				Uba5						GUK1
Ampd3	1	1				Ei24				Unc93b1						MPZ
Anapc7	1	1				Eif2b5				Zdhhc13						MYD88
Ano6	1	1				Emg1										NT5C3B
App	1	1				Eny2										PDAP1
Arrb2	1	1				Epdr1										PSMB10
Atg3	1	1				Exoc3l4										STX16
Atp11a	1	1				Exosc2										TSNAX
Atxn1l	1	1				Fahd2a										TXNRD1
B4galt1	1	1				Fam177a1										SH3GL2
Bag4	1	1				Fam186a										ATOX1
Bcl2l13	1	1				Fam207a										BAX
Brms1l	1	1				Fam32a										BCL2L14
Bsg	1	1				Fam76b										BHLHA15
C8b	1	1				Fbxo6										ESD
Camsap3	1	1				Fut8										GLOD4
Cars1	1	1				Fxyd3										HINT2
Ccr1	1	1				Gatad2a										MBL2
Chi3l1	1	1				Gemin4										NDUFB8
Cog1	1	1				Gfm1										STARD5
Col4a1	1	1				Gm49368										TESC
Crip2	1	1				Golga1										UBE2K
Csn1s1	1	1				Golim4										ACSL5
Ctsh	1	1				Gpt2										GBP2
Ctss	1	1				Gstz1										MYBPC1
Dazap1	1	1				Guk1										SMAP1
Dcps	1	1				Hcfc2										SCLY
Dgke	1	1				Impa2										FPR1
Dgkz	1	1				Irgq										EIF2S3X
Diras2	1	1				Isca2										EPS8L2
Dnah7b	1	1				Kdsr										GM7324
Ei24	1	1				Leg1										ATP5MG
Eif2b5	1	1				Lgals1										GARS1
Emg1	1	1				Lmcd1										GET3
Epdr1	1	1				Lpgat1										PDLIM3
Exoc3l4	1	1				Luc7l										PAIP1
Exosc2	1	1				Luc7l3										ARHGEF10L
Fahd2a	1	1				Man2a1										PARVA
Fam177a1	1	1				Mbnl1										CLCA3A2
Fam186a	1	1				Mcee										MMUT
Fam207a	1	1				Med14										EIF1A
Fam32a	1	1				Med19										MTARC2
Fam76b	1	1				Mfsd10										SMYD5
Fut8	1	1				Mmp8										MYH2
Fxyd3	1	1				Mpeg1										ZBP1
Gatad2a	1	1				Mri1										PPFIBP2
Gemin4	1	1				Mrpl33										EIF3J2
Golim4	1	1				Mrpl38										GM20390
Gstz1	1	1				Mrpl43										GM20521
Hcfc2	1	1				Mrpl58										GPR89
Irgq	1	1				Mrps2										CD177
Isca2	1	1				Mrps5										SH2D4A
Kdsr	1	1				Mrps7										KLHDC7A
Lmcd1	1	1				Msr1										MOB1B
Lpgat1	1	1				Ncbp2										BCL7C
Man2a1	1	1				Nceh1										COTL1
Mcee	1	1				Ndufs5										COX6B1
Med14	1	1				Nip7										CSN1S1
Med19	1	1				Nt5c2										CTSS
Mmp8	1	1				Nudt9										DCPS
Mpeg1	1	1				Olfml3										DDAH1
Mri1	1	1				Oxsm										FXYD3
Mrpl33	1	1				Oxsr1										GSTZ1
Mrpl38	1	1				Pafah1b1										HINT1
Mrpl58	1	1				Pcmtd1										ISCA2
Mrps7	1	1				Pde12										MCEE
Msr1	1	1				Pef1										MED19
Nceh1	1	1				Pgm2										NUTF2
Ndufs5	1	1				Pip										PCBD2
Nip7	1	1				Pkp1										PGP
Nt5c2	1	1				Plbd1										RCN3
[truncated: 4,091 more rows]

## Sheet: Sheet7
190
[truncated: 299 more rows]

## Sheet: Sheet6
A6 COMMON		WT COMMON		596 elements included exclusively in "A6 -COMMON":						310 elements included exclusively in "A6 -COMMON":
[truncated: 2,493 more rows]

[truncated: 1 more sheets: Sheet3]
