# Supplementary material for: The Taurine-Slc6a6 Axis Promotes Breast Cancer Progression by Alleviating Oxidative Stress and Accelerating Cell Cycle Progression
Source: Cells. 2026 Jan 22;15(2):207. doi: 10.3390/cells15020207 (PMC12840004; doi:10.3390/cells15020207)
Supplement: Supplementary file 1 [file cells-15-00207-s001.zip › Supplementary Files/NO targeted metabolic raw data.xlsx]

## Sheet: raw data
RT [min]	m/z meas.	M meas.	Ions	MS/MS	Name	Molecular Formula	Annotations	AQ	Annotation Source	Flags	Include	ΔRT	Δm/z [mDa]	mSigma	MS/MS score	Δm/z [ppm]	CCS (Å²)	Mob. 1/K0	Recovery	ΔCCS [%]	AQ Details	Structure	QC RSD [%]	Samples RSD [%]	20250801_Agilent_amide_4D_stepping_POS_QC_P1-A-2_1_3033	20250801_Agilent_amide_4D_stepping_POS_C1_P1-A-3_1_3034	20250801_Agilent_amide_4D_stepping_POS_C2_P1-A-4_1_3035	20250801_Agilent_amide_4D_stepping_POS_C3_P1-A-5_1_3036	20250801_Agilent_amide_4D_stepping_POS_QC_P1-A-2_1_3037	20250801_Agilent_amide_4D_stepping_POS_T1_P1-A-6_1_3038	20250801_Agilent_amide_4D_stepping_POS_T2_P1-A-7_1_3039	20250801_Agilent_amide_4D_stepping_POS_T3_P1-A-8_1_3040	20250801_Agilent_amide_4D_stepping_POS_QC_P1-A-2_1_3041
4.91	160.18	159.173	[M+H]+	TRUE	(2-{[2-(Dimethylamino)ethyl]amino}ethyl)dimethylamine	C8H21N3	Spectral Library - Bruker NIST 2020 MSMS Spectral Library_hr	10220	Bruker NIST 2020 MSMS Spectral Library_hr	[]	TRUE		-0.381	17.9	942.3	-2.377	129.7	0.597	9 (1)	-7.7	MS/MS: Library; CCS: CCS-Predict	InChI=1S/C8H21N3/c1-10(2)7-5-9-6-8-11(3)4/h9H,5-8H2,1-4H3	28.63	38.25	2247427	1598687	2701366	2707561	1083447	1813648	2161567	561539	2108936
5.06	144.066	143.058	[M+H]+	TRUE	(2R)-6-Oxo-2-piperidinecarboxylic acid	C6H9NO3	Spectral Library - Bruker NIST 2020 MSMS Spectral Library_hr	20012	Bruker NIST 2020 MSMS Spectral Library_hr	[]	TRUE		0.126	∞	442.2	0.872	131.7	0.602	9 (0)	-0.5	MS/MS: Library; CCS: CCS-Predict	InChI=1S/C6H9NO3/c8-5-3-1-2-4(7-5)6(9)10/h4H,1-3H2,(H,7,8)(H,9,10)/t4-/m1/s1	2.92	13.87	2610993	2993224	2359639	2057164	2477593	2676502	2169837	2145450	2440330
1.13	263.237	262.229	[M+H]+	TRUE	(5E,9E)-Farnesylacetone	C18H30O	Spectral Library - Bruker NIST 2020 MSMS Spectral Library_hr	20220	Bruker NIST 2020 MSMS Spectral Library_hr	[]	TRUE		-0.19	19.1	918.8	-0.723	165.9	0.788	9 (0)		MS/MS: Library		13.41	31.31	1838722	702401	1202674	1263572	1558952	1583353	1953759	2011929	1322468
3.67	226.18	225.173	[M+H]+	TRUE	(7R,8R,E)-8-methyl-6-(2-methylpropylidene)octahydroindolizine-7,8-diol	C13H23NO2	Spectral Library - Bruker MetaboBASE Personal Library 2.0_in-silico	20210	Bruker MetaboBASE Personal Library 2.0_in-silico	[]	TRUE		0.069	19.2	424.4	0.304	152.2	0.717	9 (0)		MS/MS: Library		27.42	50.44	5702749	3147567	6712127	7735555	5887953	2704042	1580665	7351160	2975735
1.66	175.033	152.044	[M+Na]+	FALSE	(R)-(-)-Mandelic acid	C8H8O3	Target List - Targetlist_Hilic_Database_Final_20250422, Target List - Targetlist_Hilic_Database_Final_20250422, Target List - Targetlist_Hilic_Database_Final_20250422, Target List - Targetlist_Hilic_Database_Final_20250422	12000	Targetlist_Hilic_Database_Final_20250422	[]	TRUE	-0.04	-3.386	∞		-19.346	146.9	0.681	4 (1)			InChI=1S/C8H8O3/c9-7(8(10)11)6-4-2-1-3-5-6/h1-5,7,9H,(H,10,11)/t7-/m1/s1	71.22	154.87	79801	0	67511	0	91685	0	0	144947	0
3.7	232.154	231.147	[M+H]+	TRUE	(R)-Butyrylcarnitine	C11H21NO4	Spectral Library - Bruker NIST 2020 MSMS Spectral Library_hr, Spectral Library - Bruker NIST 2020 MSMS Spectral Library_hr	20222	Bruker NIST 2020 MSMS Spectral Library_hr	[]	TRUE		-0.207	3.5	992.7	-0.892	150	0.708	9 (0)	-1.4	MS/MS: Library; CCS: CCS-Predict	InChI=1S/C11H21NO4/c1-5-6-11(15)16-9(7-10(13)14)8-12(2,3)4/h9H,5-8H2,1-4H3/t9-/m1/s1	2.28	28.64	31897512	12884644	33211998	35400980	31336790	23456854	36241472	30567660	30192040
3.86	192.102	191.095	[M+H]+	TRUE	(Z)-N-(2-Hydroxyethyl)-3-phenylacrylamide	C11H13NO2	Spectral Library - Bruker NIST 2020 MSMS Spectral Library_hr	20210	Bruker NIST 2020 MSMS Spectral Library_hr	[]	TRUE		0.093	15.7	589.9	0.486	135.8	0.634	9 (0)		MS/MS: Library		10.31	28.34	1675034	580158	1245093	1472195	1360009	1757874	1651360	1555076	1350532
1.41	734.569	733.562	[M+H]+	TRUE	1,2-Dihexadecanoyl-sn-glycero-3-phosphocholine	C40H80NO8P	Spectral Library - Bruker NIST 2020 MSMS Spectral Library_hr, Spectral Library - Bruker NIST 2020 MSMS Spectral Library_hr, Spectral Library - Bruker NIST 2020 MSMS Spectral Library_hr	20221	Bruker NIST 2020 MSMS Spectral Library_hr	[]	TRUE		-0.355	9.1	999.3	-0.483	286.9	1.406	9 (0)	-4.1	MS/MS: Library; CCS: CCS-Predict	InChI=1S/C40H80NO8P/c1-6-8-10-12-14-16-18-20-22-24-26-28-30-32-39(42)46-36-38(37-48-50(44,45)47-35-34-41(3,4)5)49-40(43)33-31-29-27-25-23-21-19-17-15-13-11-9-7-2/h38H,6-37H2,1-5H3/t38-/m1/s1	4.26	42.28	457362688	256768832	397650496	436792000	461069568	213023904	537355072	134282368	419023264
2.01	782.567	781.56	[M+H]+	TRUE	1,2-Dilinoleoyl-sn-glycero-3-phosphocholine	C44H80NO8P	Spectral Library - Bruker NIST 2020 MSMS Spectral Library_hr	10120	Bruker NIST 2020 MSMS Spectral Library_hr	[]	TRUE		-2.077	78.1	998.9	-2.654	287.9	1.413	6 (5)		MS/MS: Library		129.65	138.88	782929472	65670908	49320404	0	46762916	0	291109504	745806272	0
1.41	786.6	785.593	[M+H]+	TRUE	1,2-Dioleoyl-sn-glycero-3-phosphatidylcholine	C44H84NO8P	Spectral Library - Bruker NIST 2020 MSMS Spectral Library_hr, Spectral Library - Bruker NIST 2020 MSMS Spectral Library_hr	20220	Bruker NIST 2020 MSMS Spectral Library_hr	[]	TRUE		-0.649	12.4	999.7	-0.826	292.1	1.434	8 (0)		MS/MS: Library		3.52	79.77	14723813376	0	10744725504	17428760576	14776164352	880142016	17946042368	6731304960	13675412480
8.6	292.198	291.191	[M+H]+	TRUE	1,3-dimethyl-5-[(3-propan-2-yloxypropylamino)methyl]benzimidazol-2-one	C16H25N3O2	Spectral Library - Bruker MetaboBASE Personal Library 3.0	10110	Bruker MetaboBASE Personal Library 3.0	[]	TRUE		-4.072	35.8	417.6	-13.936	171.1	0.816	7 (2)		MS/MS: Library		70.96	74.55	635283	979422	477041	680401	576338	225698	0	242387	0
12.69	194.118	193.11	[M+H]+	TRUE	1-(1',3'-Benzodioxol-5'-yl)-2-butanamine	C11H15NO2	Spectral Library - Bruker NIST 2020 MSMS Spectral Library_hr, Spectral Library - Bruker NIST 2020 MSMS Spectral Library_hr, Spectral Library - Bruker NIST 2020 MSMS Spectral Library_hr, Spectral Library - Bruker NIST 2020 MSMS Spectral Library_hr, Spectral Library - Bruker NIST 2020 MSMS Spectral Library_hr	20212	Bruker NIST 2020 MSMS Spectral Library_hr	[]	TRUE		0.017	8.8	690.4	0.087	140.5	0.656	3 (0)	-2.7	MS/MS: Library; CCS: CCS-Predict	InChI=1S/C11H15NO2/c1-2-9(12)5-8-3-4-10-11(6-8)14-7-13-10/h3-4,6,9H,2,5,7,12H2,1H3	141.42	144.64	0	0	0	0	0	1185632	0	1689158	5309752
1.8	480.345	479.338	[M+H]+	TRUE	1-(1Z-Hexadecenyl)-sn-glycero-3-phosphocholine	C24H50NO6P	Spectral Library - Bruker NIST 2020 MSMS Spectral Library_hr	20210	Bruker NIST 2020 MSMS Spectral Library_hr	[]	TRUE		0.215	6.9	682.9	0.448	224.1	1.088	9 (0)		MS/MS: Library		3.42	17.96	28523316	17298598	31143716	29804110	28919278	25873262	24666940	30415594	26713454
1.59	794.604	793.597	[M+H]+	TRUE	1-(1Z-Octadecenyl)-2-(5Z,8Z,11Z,14Z-eicosatetraenoyl)-sn-glycero-3-phosphocholine	C46H84NO7P	Spectral Library - Bruker NIST 2020 MSMS Spectral Library_hr	10120	Bruker NIST 2020 MSMS Spectral Library_hr	[]	TRUE		-1.84	89.6	984.7	-2.316	292.9	1.438	9 (0)		MS/MS: Library		15.3	46.75	25794364	135561776	32364466	124777880	33493336	37305632	106418856	78950416	37753200
1.94	508.376	507.369	[M+H]+	TRUE	1-(1Z-Octadecenyl)-sn-glycero-3-phosphocholine	C26H54NO6P	Spectral Library - Bruker NIST 2020 MSMS Spectral Library_hr	20220	Bruker NIST 2020 MSMS Spectral Library_hr	[]	TRUE		0.152	7.2	927.9	0.3	238.2	1.158	9 (0)		MS/MS: Library		6.74	28.73	51810252	37855672	52696936	53302068	47565988	49635300	17874394	47146588	43933192
3.58	202.18	201.173	[M+H]+	TRUE	1-(2-Hydroxyethyl)-2,2,6,6-tetramethyl-4-piperidinol	C11H23NO2	Spectral Library - Bruker NIST 2020 MSMS Spectral Library_hr	20221	Bruker NIST 2020 MSMS Spectral Library_hr	[]	TRUE		0.26	4	951.3	1.284	139.1	0.651	9 (0)	-4.7	MS/MS: Library; CCS: CCS-Predict	InChI=1S/C11H23NO2/c1-10(2)7-9(14)8-11(3,4)12(10)5-6-13/h9,13-14H,5-8H2,1-4H3	11.25	24.12	274444800	195665008	359717632	335845216	270175104	429469408	466311776	424071680	342821728
4.99	383.116	382.108	[M+H]+	TRUE	1-(5-methyl-1,2-oxazole-3-carbonyl)-N-[3-(2-methyl-1,3-thiazol-4-yl)phenyl]azetidine-3-carboxamide	C19H18N4O3S	Spectral Library - Bruker MetaboBASE Personal Library 3.0	10110	Bruker MetaboBASE Personal Library 3.0	[]	TRUE		-1.485	54.9	474.2	-3.877	185.7	0.895	9 (0)		MS/MS: Library		4.5	7.84	6890960	6743458	7295074	6392971	6283759	5589220	6385985	6445137	6953454
8.01	309.166	308.159	[M+H]+	TRUE	1-[(5-Amino-5-carboxypentyl)amino]-1-deoxyfructose	C12H24N2O7	Spectral Library - Bruker MetaboBASE Personal Library 2.0_in-silico	10111	Bruker MetaboBASE Personal Library 2.0_in-silico	[]	TRUE		0.864	26.6	434.9	2.796	165.2	0.79	2 (1)	-3.2	MS/MS: Library; CCS: CCS-Predict	InChI=1S/C12H24N2O7/c13-7(11(18)19)3-1-2-4-14-6-12(20)10(17)9(16)8(5-15)21-12/h7-10,14-17,20H,1-6,13H2,(H,18,19)	71.08	NaN	0	0	0	0	650342	0	0	0	732007
4.26	102.055	101.048	[M+H]+	TRUE	1-Aminocyclopropanecarboxylic acid	C4H7NO2	Target List - Targetlist_Hilic_Database_Final_20250422	21000	Targetlist_Hilic_Database_Final_20250422	[]	TRUE	-0.5	0.076	∞		0.743	131.6	0.582	9 (0)			InChI=1S/C4H7NO2/c5-4(1-2-4)3(6)7/h1-2,5H2,(H,6,7)	6.29	39.77	3541949	782786	4188385	3006337	4026049	3585545	3243955	5063983	4088707
1.8	552.402	551.395	[M+H]+, [M+Na]+	TRUE	1-Arachidoyl-2-hydroxy-sn-glycero-3-phosphocholine	C28H58NO7P	Spectral Library - Bruker NIST 2020 MSMS Spectral Library_hr	20121	Bruker NIST 2020 MSMS Spectral Library_hr	[]	TRUE		-0.766	36.4	983.9	-1.386	248	1.208	9 (0)	3.8	MS/MS: Library; CCS: CCS-Predict	InChI=1S/C28H58NO7P/c1-5-6-7-8-9-10-11-12-13-14-15-16-17-18-19-20-21-22-28(31)34-25-27(30)26-36-37(32,33)35-24-23-29(2,3)4/h27,30H,5-26H2,1-4H3/t27-/m1/s1	8.4	39.95	64093064	60255168	91020552	91760688	52521152	36248596	43091368	35700188	56115648
1.24	834.6	833.593	[M+H]+, [M+Na]+, [M+Na]+	TRUE	1-Docosahexaenoyl-2-stearoyl-sn-glycero-3-phosphocholine	C48H84NO8P	Spectral Library - Bruker NIST 2020 MSMS Spectral Library_hr, Spectral Library - Bruker NIST 2020 MSMS Spectral Library_hr	20220	Bruker NIST 2020 MSMS Spectral Library_hr	[]	TRUE		-0.885	19.1	999.3	-1.06	294.4	1.446	9 (0)		MS/MS: Library		74.91	71.88	258205584	219440528	359533984	247598064	1134530432	1158940032	1555450112	1764960768	260010160
1.9	510.355	509.348	[M+H]+	TRUE	1-Heptadecanoyl-sn-glycero-3-phosphocholine	C25H52NO7P	Spectral Library - Bruker NIST 2020 MSMS Spectral Library_hr	20221	Bruker NIST 2020 MSMS Spectral Library_hr	[]	TRUE		-0.206	5.7	982.9	-0.403	238.4	1.159	9 (0)	5	MS/MS: Library; CCS: CCS-Predict	InChI=1S/C25H52NO7P/c1-5-6-7-8-9-10-11-12-13-14-15-16-17-18-19-25(28)31-22-24(27)23-33-34(29,30)32-21-20-26(2,3)4/h24,27H,5-23H2,1-4H3/t24-/m1/s1	7.48	26.38	321382720	253967056	354752576	295795040	276559840	251933184	131200736	241688960	274030848
2.04	758.569	757.562	[M+H]+	TRUE	1-Hexadecanoyl-2-octadecadienoyl-sn-glycero-3-phosphocholine	C42H80NO8P	Spectral Library - Bruker NIST 2020 MSMS Spectral Library_hr, Spectral Library - Bruker NIST 2020 MSMS Spectral Library_hr	20120	Bruker NIST 2020 MSMS Spectral Library_hr	[]	TRUE		-0.611	51.5	998	-0.806	283.7	1.391	7 (6)		MS/MS: Library		45.71	94.38	1806816640	0	1803067776	0	517330624	1384097536	174307088	1497283072	1132380288
1.25	768.59	767.584	[M+H]+, [M+Na]+, [M+H]+, [M+H]+, [M+Na]+	TRUE	1-Hexadecyl-2-(5Z,8Z,11Z,14Z-eicosatetraenoyl)-sn-glycero-3-phosphocholine	C44H82NO7P	Spectral Library - Bruker NIST 2020 MSMS Spectral Library_hr	20120	Bruker NIST 2020 MSMS Spectral Library_hr	[]	TRUE		0.025	71.7	997.3	0.032	290.8	1.427	9 (0)		MS/MS: Library		56.72	71.18	233924160	26633612	257848320	216415904	32444640	47567764	48030452	169396192	195847904
1.64	746.605	745.598	[M+H]+	TRUE	1-Hexadecyl-2-(9Z-octadecenoyl)-sn-glycero-3-phosphocholine	C42H84NO7P	Spectral Library - Bruker NIST 2020 MSMS Spectral Library_hr	20120	Bruker NIST 2020 MSMS Spectral Library_hr	[]	TRUE		-0.575	89.1	992	-0.77	291.5	1.429	5 (2)		MS/MS: Library		NaN	93.38	0	22006362	19602870	12478424	0	0	63667128	11454421	0
1.99	482.361	481.353	[M+H]+	TRUE	1-Hexadecyl-sn-glycero-3-phosphocholine	C24H52NO6P	Spectral Library - Bruker NIST 2020 MSMS Spectral Library_hr	20220	Bruker NIST 2020 MSMS Spectral Library_hr	[]	TRUE		0.02	2.6	990.1	0.041	235.9	1.145	9 (0)	5.4	MS/MS: Library; CCS: CCS-Predict	InChI=1S/C24H52NO6P/c1-5-6-7-8-9-10-11-12-13-14-15-16-17-18-20-29-22-24(26)23-31-32(27,28)30-21-19-25(2,3)4/h24,26H,5-23H2,1-4H3/t24-/m0/s1	4.8	16.12	94154768	72535640	89606544	87004904	85280872	75521840	52269556	81379248	85076920
5.83	284.009	283.002	[M+H]+	TRUE	1-Hydroxy-2-(3-pyridinyl)ethylidene bisphosphonic acid	C7H11NO7P2	Spectral Library - Bruker NIST 2020 MSMS Spectral Library_hr	10012	Bruker NIST 2020 MSMS Spectral Library_hr	[]	TRUE		0.752	∞	818.6	2.646	158.9	0.757	9 (0)	1.2	MS/MS: Library; CCS: CCS-Predict	InChI=1S/C7H11NO7P2/c9-7(16(10,11)12,17(13,14)15)4-6-2-1-3-8-5-6/h1-3,5,9H,4H2,(H2,10,11,12)(H2,13,14,15)	21.04	9.73	1248173	900754	1178160	1025451	903773	1098475	937842	939926	761579
1.78	608.464	607.457	[M+H]+	TRUE	1-Lignoceroyl-2-hydroxy-sn-glycero-3-phosphocholine	C32H66NO7P	Spectral Library - Bruker NIST 2020 MSMS Spectral Library_hr	20222	Bruker NIST 2020 MSMS Spectral Library_hr	[]	TRUE		-0.537	7	978.2	-0.883	258.4	1.262	9 (0)	-0.5	MS/MS: Library; CCS: CCS-Predict	InChI=1S/C32H66NO7P/c1-5-6-7-8-9-10-11-12-13-14-15-16-17-18-19-20-21-22-23-24-25-26-32(35)38-29-31(34)30-40-41(36,37)39-28-27-33(2,3)4/h31,34H,5-30H2,1-4H3/t31-/m1/s1	4.13	21.29	26514488	23168272	37849136	29346090	27759920	20369124	25825520	23651536	25088570
1.4	520.34	519.332	[M+H]+	TRUE	1-Linoleoyl-sn-glycero-3-phosphorylcholine	C26H50NO7P	Spectral Library - Bruker NIST 2020 MSMS Spectral Library_hr, Spectral Library - Bruker NIST 2020 MSMS Spectral Library_hr	20220	Bruker NIST 2020 MSMS Spectral Library_hr	[]	TRUE		-0.016	12.8	982.9	-0.031	225.1	1.095	9 (0)		MS/MS: Library		2.37	19.84	1922259200	1135971456	1887047296	2143021568	2006433792	1514149120	1928023808	2098559360	2032851712
3.6	282.119	281.112	[M+H]+	TRUE	1-Methyladenosine	C11H15N5O4	Spectral Library - Bruker NIST 2020 MSMS Spectral Library_hr	10222	Bruker NIST 2020 MSMS Spectral Library_hr	[]	TRUE		-0.602	10	997.3	-2.133	159.9	0.762	9 (0)	-1	MS/MS: Library; CCS: CCS-Predict	InChI=1S/C11H15N5O4/c1-15-3-14-10-6(9(15)12)13-4-16(10)11-8(19)7(18)5(2-17)20-11/h3-5,7-8,11-12,17-19H,2H2,1H3/t5-,7-,8-,11+/m1/s1	10.74	33.81	1448486	566135	1009841	1267812	1580659	1737647	1571366	1896853	1213391
1.16	355.284	354.277	[M+H]+	TRUE	1-Monolinoleoyl-rac-glycerol	C21H38O4	Spectral Library - Bruker NIST 2020 MSMS Spectral Library_hr	20120	Bruker NIST 2020 MSMS Spectral Library_hr	[]	TRUE		-0.089	20.5	853.6	-0.252	193.9	0.932	9 (0)		MS/MS: Library		3	27.86	3279637	1580317	2950167	2120702	3304909	3089153	3559164	3907215	3088223
2.02	468.309	467.302	[M+H]+	TRUE	1-Myristoyl-sn-glycero-3-phosphocholine	C22H46NO7P	Spectral Library - Bruker NIST 2020 MSMS Spectral Library_hr	20222	Bruker NIST 2020 MSMS Spectral Library_hr	[]	TRUE		0.625	8.1	974.2	1.334	220.2	1.068	9 (0)	1.6	MS/MS: Library; CCS: CCS-Predict	InChI=1S/C22H46NO7P/c1-5-6-7-8-9-10-11-12-13-14-15-16-22(25)28-19-21(24)20-30-31(26,27)29-18-17-23(2,3)4/h21,24H,5-20H2,1-4H3/t21-/m1/s1	6.46	16.65	39318332	26162518	33421292	40794636	41303580	38626516	29746690	42113288	35298592
1.37	524.371	523.364	[M+H]+	TRUE	1-O-Hexadecyl-2-O-acetyl-sn-glyceryl-3-phosphorylcholine	C26H54NO7P	Spectral Library - Bruker NIST 2020 MSMS Spectral Library_hr	20122	Bruker NIST 2020 MSMS Spectral Library_hr	[]	TRUE		0.404	26.7	862.6	0.77	239.3	1.165	9 (0)	2.3	MS/MS: Library; CCS: CCS-Predict	InChI=1S/C26H54NO7P/c1-6-7-8-9-10-11-12-13-14-15-16-17-18-19-21-31-23-26(34-25(2)28)24-33-35(29,30)32-22-20-27(3,4)5/h26H,6-24H2,1-5H3/t26-/m1/s1	1.54	13.14	4146841856	2796600832	3634338304	4124343296	4240491008	3486959616	4293323520	3659346176	4305140224
1.87	522.355	521.348	[M+H]+	TRUE	1-Oleoyl-sn-glycero-3-phosphocholine	C26H52NO7P	Spectral Library - Bruker NIST 2020 MSMS Spectral Library_hr	20120	Bruker NIST 2020 MSMS Spectral Library_hr	[]	TRUE		-0.081	34.6	993.7	-0.156	236.9	1.153	9 (0)		MS/MS: Library		2.09	18.73	1930903808	1548640768	1780560128	2137769600	1904180736	1812944896	1123782016	1957912960	2000405120
1.14	339.289	356.292	[M+H-H2O]+, [M+H]+	TRUE	1-Oleoylglycerol	C21H40O4	Spectral Library - Bruker NIST 2020 MSMS Spectral Library_hr, Target List - Targetlist_Hilic_Database_Final_20250422, Target List - Targetlist_Hilic_Database_Final_20250422	22210	Targetlist_Hilic_Database_Final_20250422	[]	TRUE	0.17	-0.035	7.8	558.7	-0.103	185.4	0.89	9 (0)		MS/MS: MetFrag	InChI=1S/C21H40O4/c1-2-3-4-5-6-7-8-9-10-11-12-13-14-15-16-17-21(24)25-19-20(23)18-22/h9-10,20,22-23H,2-8,11-19H2,1H3/b10-9-	27.96	24.44	1937202	761600	1482423	1540600	934225	1762234	1936868	1691001	1619494
3.7	806.569	805.562	[M+H]+	TRUE	1-Palmitoyl-2-docosahexaenoyl-sn-glycero-3-phosphocholine	C46H80NO8P	Spectral Library - Bruker NIST 2020 MSMS Spectral Library_hr	20120	Bruker NIST 2020 MSMS Spectral Library_hr	[]	TRUE		-0.528	88.3	994.6	-0.654	291.1	1.429	6 (0)		MS/MS: Library		71.37	81.95	1341399	865885	0	0	0	1449533	1436813	598624	1145490
2.02	454.293	453.286	[M+H]+	TRUE	1-Palmitoyl-2-hydroxy-sn-glycero-3-phosphoethanolamine	C21H44NO7P	Spectral Library - Bruker NIST 2020 MSMS Spectral Library_hr	20222	Bruker NIST 2020 MSMS Spectral Library_hr	[]	TRUE		0.098	6.5	926.4	0.215	212.2	1.028	9 (0)	1.5	MS/MS: Library; CCS: CCS-Predict	InChI=1S/C21H44NO7P/c1-2-3-4-5-6-7-8-9-10-11-12-13-14-15-21(24)27-18-20(23)19-29-30(25,26)28-17-16-22/h20,23H,2-19,22H2,1H3,(H,25,26)/t20-/m1/s1	27.02	22.39	98303176	57792532	82355944	78631184	101143896	110626672	80862272	114618280	51784948
5.61	758.57	757.562	[M+H]+	TRUE	1-Palmitoyl-2-linoleoyl-sn-glycero-3-phosphocholine	C42H80NO8P	Spectral Library - Bruker NIST 2020 MSMS Spectral Library_hr, Spectral Library - Bruker NIST 2020 MSMS Spectral Library_hr	20120	Bruker NIST 2020 MSMS Spectral Library_hr	[]	TRUE		0.338	97.5	998.5	0.445	284.4	1.395	5 (2)		MS/MS: Library		83.75	130.6	1062736	908744	126061	0	492712	587675	0	0	0
4.37	496.339	495.332	[M+H]+	TRUE	1-Palmitoyl-sn-glycero-3-phosphocholine	C24H50NO7P	Spectral Library - Bruker NIST 2020 MSMS Spectral Library_hr	20222	Bruker NIST 2020 MSMS Spectral Library_hr	[]	TRUE		-0.507	5	973.5	-1.022	228.9	1.112	4 (2)	2.4	MS/MS: Library; CCS: CCS-Predict	InChI=1S/C24H50NO7P/c1-5-6-7-8-9-10-11-12-13-14-15-16-17-18-24(27)30-21-23(26)22-32-33(28,29)31-20-19-25(2,3)4/h23,26H,5-22H2,1-4H3/t23-/m1/s1	48.95	223.61	381175	0	0	1357788	1275264	0	0	0	1689325
5.07	70.0653	69.058	[M+H]+	TRUE	1-Pyrroline	C4H7N	Spectral Library - Bruker MetaboBASE Personal Library 2.0_in-silico, Spectral Library - Bruker MetaboBASE Personal Library 2.0_in-silico	10210	Bruker MetaboBASE Personal Library 2.0_in-silico	[]	TRUE		0.173	5	641.8	2.471	105.3	0.445	9 (0)	-9.5	MS/MS: Library; CCS: CCS-Predict	InChI=1S/C4H7N/c1-2-4-5-3-1/h3H,1-2,4H2	4.19	31.95	2330078	1858265	1955977	1416138	2125639	3456926	1653190	2661012	2144963
1.25	810.6	809.595	[M+H]+, [M+Na]+, [M+Na]+, [M+H-H2O]+, [M+Na]+, [M+H-H2O]+, [M+Na]+, [M+H-H2O]+, [M+Na]+	TRUE	1-Stearoyl-2-arachidonyl-sn-glycero-3-phosphocholine	C46H84NO8P	Spectral Library - Bruker NIST 2020 MSMS Spectral Library_hr	20120	Bruker NIST 2020 MSMS Spectral Library_hr	[]	TRUE		-0.566	28.4	999.1	-0.698	294.2	1.444	9 (0)		MS/MS: Library		72.25	80.08	9208609792	2280303360	6362415616	1107044608	644981248	4616393728	792924608	773711616	4671621120
3.66	524.37	523.363	[M+H]+	TRUE	1-Stearoyl-2-hydroxy-sn-glycero-3-phosphocholine	C26H54NO7P	Spectral Library - Bruker NIST 2020 MSMS Spectral Library_hr	20222	Bruker NIST 2020 MSMS Spectral Library_hr	[]	TRUE		-0.902	6.2	989.5	-1.72	236.7	1.152	2 (0)	2.6	MS/MS: Library; CCS: CCS-Predict	InChI=1S/C26H54NO7P/c1-5-6-7-8-9-10-11-12-13-14-15-16-17-18-19-20-26(29)32-23-25(28)24-34-35(30,31)33-22-21-27(2,3)4/h25,28H,5-24H2,1-4H3/t25-/m1/s1	NaN	142.31	0	0	0	0	0	3190270	0	3832360	0
12.83	786.6	785.593	[M+H]+	TRUE	1-Stearoyl-2-linoleoyl-sn-glycero-3-phosphocholine	C44H84NO8P	Spectral Library - Bruker NIST 2020 MSMS Spectral Library_hr, Spectral Library - Bruker NIST 2020 MSMS Spectral Library_hr	20120	Bruker NIST 2020 MSMS Spectral Library_hr	[]	TRUE		-0.264	31	997.3	-0.336	291.3	1.429	9 (0)		MS/MS: Library		10.55	24.67	305607	457413	583643	269383	364044	317460	412524	406535	396174
1.43	239.162	216.173	[M+Na]+	FALSE	12-Hydroxydodecanoic acid	C12H24O3	Target List - Targetlist_Hilic_Database_Final_20250422, Target List - Targetlist_Hilic_Database_Final_20250422	22000	Targetlist_Hilic_Database_Final_20250422	[]	TRUE	0.03	0.369	∞		1.541	155.9	0.737	3 (2)			InChI=1S/C12H24O3/c13-11-9-7-5-3-1-2-4-6-8-10-12(14)15/h13H,1-11H2,(H,14,15)	141.42	158.41	0	0	0	0	0	151472	0	63062	111396
6.4	346.02	307.057	[M+K]+	FALSE	2'-Deoxycytidine 5'-monophosphate	C9H14N3O7P	Target List - Targetlist_Hilic_Database_Final_20250422, Target List - Targetlist_Hilic_Database_Final_20250422	22100	Targetlist_Hilic_Database_Final_20250422	[]	TRUE	0.15	-0.186	44.1		-0.538	160.8	0.772	7 (5)			InChI=1S/C9H14N3O7P/c10-7-1-2-12(9(14)11-7)8-3-5(13)6(19-8)4-18-20(15,16)17/h1-2,5-6,8,13H,3-4H2,(H2,10,11,14)(H2,15,16,17)/t5-,6+,8+/m0/s1	10.76	135.24	385449	263349	197092	1350624	410981	244422	0	0	316453
9.6	147.113	146.106	[M+H]+	TRUE	2,2-Dimethylpiperazine-1,4-diol	C6H14N2O2	Spectral Library - Bruker NIST 2020 MSMS Spectral Library_hr	20222	Bruker NIST 2020 MSMS Spectral Library_hr	[]	TRUE		0.092	4.5	871	0.628	125.6	0.575	4 (0)	-2.3	MS/MS: Library; CCS: CCS-Predict	InChI=1S/C6H14N2O2/c1-6(2)5-7(9)3-4-8(6)10/h9-10H,3-5H2,1-2H3	70.72	153.67	1193195	0	0	0	1171483	0	579323	1195482	0
5.67	194.117	193.11	[M+H]+	TRUE	2,3,5-Trimethacarb	C11H15NO2	Spectral Library - Bruker NIST 2020 MSMS Spectral Library_hr, Spectral Library - Bruker NIST 2020 MSMS Spectral Library_hr, Spectral Library - Bruker NIST 2020 MSMS Spectral Library_hr, Spectral Library - Bruker NIST 2020 MSMS Spectral Library_hr, Spectral Library - Bruker NIST 2020 MSMS Spectral Library_hr	20212	Bruker NIST 2020 MSMS Spectral Library_hr	[]	TRUE		-0.083	6.4	672.5	-0.428	140	0.654	9 (0)	-2.7	MS/MS: Library; CCS: CCS-Predict	InChI=1S/C11H15NO2/c1-7-5-8(2)9(3)10(6-7)14-11(13)12-4/h5-6H,1-4H3,(H,12,13)	14.59	19.87	1313516	1351823	2283386	1736712	1368101	2474772	1864984	1680764	1800979
5.5	205.988	167.025	[M+K]+	FALSE	2,3-Pyridinedicarboxylic acid	C7H5NO4	Target List - Targetlist_Hilic_Database_Final_20250422, Target List - Targetlist_Hilic_Database_Final_20250422	12100	Targetlist_Hilic_Database_Final_20250422	[]	TRUE	-0.2	3.464	74.2		16.817	172.8	0.809	9 (0)			InChI=1S/C7H5NO4/c9-6(10)4-2-1-3-8-5(4)7(11)12/h1-3H,(H,9,10)(H,11,12)	1.83	41.11	346696	400115	247919	252392	361517	592592	162692	375925	349384
13.61	124.087	123.08	[M+H]+	TRUE	2,5-Dimethyl-4-pyrimidinamine	C6H9N3	Spectral Library - Bruker NIST 2020 MSMS Spectral Library_hr	20210	Bruker NIST 2020 MSMS Spectral Library_hr	[]	TRUE		0.022	10.2	560.4	0.179	116.3	0.525	3 (1)	-7.7	MS/MS: Library; CCS: CCS-Predict	InChI=1S/C6H9N3/c1-4-3-8-5(2)9-6(4)7/h3H,1-2H3,(H2,7,8,9)	141.42	145.44	0	2049773	0	3050095	33179698	0	0	0	0
3.96	273.159	272.152	[M+H]+	TRUE	2,6-Dimethyl-3-(4-morpholinylmethyl)-4(1H)-quinolinone	C16H20N2O2	Spectral Library - Bruker NIST 2020 MSMS Spectral Library_hr	20212	Bruker NIST 2020 MSMS Spectral Library_hr	[]	TRUE		-0.282	3.3	417	-1.031	160.2	0.762	8 (0)	-2.1	MS/MS: Library; CCS: CCS-Predict	InChI=1S/C16H20N2O2/c1-11-3-4-15-13(9-11)16(19)14(12(2)17-15)10-18-5-7-20-8-6-18/h3-4,9H,5-8,10H2,1-2H3,(H,17,19)	5.08	47.22	1686571	0	1742310	1155683	1829494	1645703	1581564	1741171	1621251
2.84	187.123	186.116	[M+H]+	TRUE	2-(3,5,5-Trimethyl-2-cyclohexen-1-ylidene)malononitrile	C12H14N2	Spectral Library - Bruker NIST 2020 MSMS Spectral Library_hr	20110	Bruker NIST 2020 MSMS Spectral Library_hr	[]	TRUE		-0.043	26.6	661.8	-0.23	134.8	0.628	9 (0)	-5.4	MS/MS: Library; CCS: CCS-Predict	InChI=1S/C12H14N2/c1-9-4-10(11(7-13)8-14)6-12(2,3)5-9/h4H,5-6H2,1-3H3	5.86	41.14	536527	304920	646939	402484	603811	797966	317773	883156	532622
0.78	194.154	193.147	[M+H]+	TRUE	2-(4-Tert-Butylphenoxy)ethanamine	C12H19NO	Spectral Library - Bruker NIST 2020 MSMS Spectral Library_hr	20212	Bruker NIST 2020 MSMS Spectral Library_hr	[]	TRUE		-0.167	7.2	651.7	-0.86	143	0.667	5 (0)	-2.8	MS/MS: Library; CCS: CCS-Predict	InChI=1S/C12H19NO/c1-12(2,3)10-4-6-11(7-5-10)14-9-8-13/h4-7H,8-9,13H2,1-3H3	141.42	82.91	0	0	1744213	1607835	0	0	1509463	535967	1016589
1.1	319.263	318.256	[M+H]+	TRUE	2-(4b,8,8,10a-Tetramethyl-2-methylidene-1,3,4,4a,5,6,7,8a,9,10-decahydrophenanthren-1-yl)acetic acid	C21H34O2	Spectral Library - Bruker NIST 2020 MSMS Spectral Library_hr	20222	Bruker NIST 2020 MSMS Spectral Library_hr	[]	TRUE		-0.319	20	894.7	-1	182.7	0.875	9 (0)	1.9	MS/MS: Library; CCS: CCS-Predict	InChI=1S/C21H34O2/c1-14-7-8-17-20(4,15(14)13-18(22)23)12-9-16-19(2,3)10-6-11-21(16,17)5/h15-17H,1,6-13H2,2-5H3,(H,22,23)	10.46	59.97	1550461	690042	1206277	1649797	1925999	993471	3561250	3455132	1556833
5.78	318.065	317.057	[M+H]+	TRUE	2-[2-(pyrimidin-2-ylamino)-1,3-thiazol-4-yl]-N-(2,2,2-trifluoroethyl)acetamide	C11H10F3N5OS	Spectral Library - Bruker MetaboBASE Personal Library 3.0	10120	Bruker MetaboBASE Personal Library 3.0	[]	TRUE		1.407	33.2	921.7	4.424	155.4	0.744	9 (0)		MS/MS: Library		5.29	14.77	406853	449576	357323	327960	447126	380874	274114	364623	395860
13.38	125.071	124.064	[M+H]+	TRUE	2-Cyano-N-(prop-2-en-1-yl)acetamide	C6H8N2O	Spectral Library - Bruker NIST 2020 MSMS Spectral Library_hr	20210	Bruker NIST 2020 MSMS Spectral Library_hr	[]	TRUE		0.023	4.2	416.9	0.18	158.5	0.716	3 (1)	22.9	MS/MS: Library; CCS: CCS-Predict	InChI=1S/C6H8N2O/c1-2-5-8-6(9)3-4-7/h2H,1,3,5H2,(H,8,9)	141.42	155.78	41132968	0	0	0	0	52690552	116497552	0	0
1.22	134.06	133.053	[M+H]+	TRUE	2-Indolinone	C8H7NO	Spectral Library - Bruker NIST 2020 MSMS Spectral Library_hr, Spectral Library - Bruker NIST 2020 MSMS Spectral Library_hr, Spectral Library - Bruker NIST 2020 MSMS Spectral Library_hr	20211	Bruker NIST 2020 MSMS Spectral Library_hr	[]	TRUE		0.232	14.4	758.7	1.728	118.6	0.539	9 (0)	-4.1	MS/MS: Library; CCS: CCS-Predict	InChI=1S/C8H7NO/c10-8-5-6-3-1-2-4-7(6)9-8/h1-5,9-10H	3.29	22.83	296367	300473	194337	284582	319928	377590	388131	409538	301913
5.52	140.995	102.032	[M+K]+	FALSE	2-Ketobutyric acid	C4H6O3	Target List - Targetlist_Hilic_Database_Final_20250422, Target List - Targetlist_Hilic_Database_Final_20250422	21200	Targetlist_Hilic_Database_Final_20250422	[]	TRUE	0.52	0.095	3.9		0.674	143.2	0.653	9 (0)			InChI=1S/C4H6O3/c1-2-3(5)4(6)7/h2H2,1H3,(H,6,7)	5.48	16.69	8669150	7871862	6780336	7234208	7861329	4454251	6746252	7748890	7641998
3.35	246.17	245.162	[M+H]+	TRUE	2-Methylbutyryl-L-carnitine	C12H23NO4	Spectral Library - Bruker NIST 2020 MSMS Spectral Library_hr, Spectral Library - Bruker NIST 2020 MSMS Spectral Library_hr	20222	Bruker NIST 2020 MSMS Spectral Library_hr	[]	TRUE		-0.416	16.1	989.4	-1.688	154.9	0.733	9 (0)	-0.4	MS/MS: Library; CCS: CCS-Predict	InChI=1S/C12H23NO4/c1-6-9(2)12(16)17-10(7-11(14)15)8-13(3,4)5/h9-10H,6-8H2,1-5H3/t9?,10-/m1/s1	14.8	17.38	3688690	2914117	3518898	3834651	5314142	4445837	3195986	4771557	4848094
3.55	124.087	123.08	[M+H]+	TRUE	3,3'-Iminobispropanenitrile	C6H9N3	Spectral Library - Bruker MetaboBASE Personal Library 3.0	20210	Bruker MetaboBASE Personal Library 3.0	[]	TRUE		0.014	7.1	564.4	0.114	116	0.523	9 (0)	-9.6	MS/MS: Library; CCS: CCS-Predict	InChI=1S/C6H9N3/c7-3-1-5-9-6-2-4-8/h9H,1-2,5-6H2	3.48	16.62	2439455	2190432	2979446	2417252	2654460	2059017	3260684	2881615	2577619
3.75	307.144	306.137	[M+H]+	TRUE	3,3-(2,3-Dihydroxypropyl)diindole	C19H18N2O2	Spectral Library - Bruker NIST 2020 MSMS Spectral Library_hr	20212	Bruker NIST 2020 MSMS Spectral Library_hr	[]	TRUE		-0.266	15.3	591.1	-0.866	165.7	0.792	8 (0)	-1.9	MS/MS: Library; CCS: CCS-Predict	InChI=1S/C19H18N2O2/c22-11-18(23)19(14-9-20-16-7-3-1-5-12(14)16)15-10-21-17-8-4-2-6-13(15)17/h1-10,18-23H,11H2	7.21	50	1845025	0	1416659	1311031	1804360	2123016	1779242	2205934	1561303
3.64	194.118	193.11	[M+H]+	TRUE	3,4,5-Trimethacarb	C11H15NO2	Spectral Library - Bruker NIST 2020 MSMS Spectral Library_hr, Spectral Library - Bruker NIST 2020 MSMS Spectral Library_hr, Spectral Library - Bruker NIST 2020 MSMS Spectral Library_hr, Spectral Library - Bruker NIST 2020 MSMS Spectral Library_hr, Spectral Library - Bruker NIST 2020 MSMS Spectral Library_hr, Spectral Library - Bruker NIST 2020 MSMS Spectral Library_hr	20112	Bruker NIST 2020 MSMS Spectral Library_hr	[]	TRUE		0.113	20.6	642.6	0.581	140.7	0.657	9 (1)	-2.3	MS/MS: Library; CCS: CCS-Predict	InChI=1S/C11H15NO2/c1-7-5-10(14-11(13)12-4)6-8(2)9(7)3/h5-6H,1-4H3,(H,12,13)	19.2	18.07	1376661	1379699	1275285	1020875	1465628	1009293	785429	1267074	916653
5.69	224.127	223.121	[M+H]+, [M+NH4]+	TRUE	3,4-Dimethoxymethcathinone	C12H17NO3	Spectral Library - Bruker NIST 2020 MSMS Spectral Library_hr, Spectral Library - Bruker NIST 2020 MSMS Spectral Library_hr	10212	Bruker NIST 2020 MSMS Spectral Library_hr	[]	TRUE		-0.657	11.2	641.6	-2.933	149.6	0.704	9 (0)	-0.6	MS/MS: Library; CCS: CCS-Predict	InChI=1S/C12H17NO3/c1-8(13-2)12(14)9-5-6-10(15-3)11(7-9)16-4/h5-8,13H,1-4H3	37.6	30.78	164411	419192	293244	462811	416768	514877	540579	190324	252992
2.74	116.107	115.1	[M+H]+	TRUE	3,5-Dimethylmorpholine	C6H13NO	Spectral Library - Bruker NIST 2020 MSMS Spectral Library_hr	20010	Bruker NIST 2020 MSMS Spectral Library_hr	[]	TRUE		0.126	∞	800.2	1.088	115	0.515	9 (1)	-9.1	MS/MS: Library; CCS: CCS-Predict	InChI=1S/C6H13NO/c1-5-3-8-4-6(2)7-5/h5-7H,3-4H2,1-2H3	6.45	44.21	505296	168762	465707	606928	499739	591676	391232	931107	574415
1.39	184.073	161.084	[M+Na]+	TRUE	3-(2-Hydroxyethyl)indole	C10H11NO	Target List - Targetlist_Hilic_Database_Final_20250422, Target List - Targetlist_Hilic_Database_Final_20250422	22010	Targetlist_Hilic_Database_Final_20250422	[]	TRUE	0.29	-0.359	∞	69.5	-1.952	133.1	0.619	7 (5)		MS/MS: MetFrag	InChI=1S/C10H11NO/c12-6-5-8-7-11-10-4-2-1-3-9(8)10/h1-4,7,11-12H,5-6H2	73.55	70.12	207824	298498	0	515128	0	90478	298888	587167	290120
3.68	283.175	282.167	[M+H]+	TRUE	3-[5-(methoxymethyl)-1,2,4-oxadiazol-3-yl]-N-(2-methylpropyl)pyrrolidine-1-carboxamide	C13H22N4O3	Spectral Library - Bruker MetaboBASE Personal Library 3.0	10210	Bruker MetaboBASE Personal Library 3.0	[]	TRUE		-1.744	13.2	450.8	-6.158	154.5	0.736	9 (1)		MS/MS: Library		4.69	51.48	1551302	118462	913096	1890030	1625331	2007466	1194099	2058740	1738299
4.99	163.06	162.053	[M+H]+, [M+NH4]+	TRUE	3-Hydroxy-3-methylglutaric acid	C6H10O5	Target List - Targetlist_Hilic_Database_Final_20250422	21100	Targetlist_Hilic_Database_Final_20250422	[]	TRUE	-0.5	0.203	20		1.244	140.3	0.647	9 (0)			InChI=1S/C6H10O5/c1-6(11,2-4(7)8)3-5(9)10/h11H,2-3H2,1H3,(H,7,8)(H,9,10)	7.74	29.09	4092528	3656923	4473096	4004101	4851019	4240458	4995677	1509354	4180580
0.42	140.068	122.034	[M+NH4]+	TRUE	3-Hydroxybenzaldehyde	C7H6O2	Target List - Targetlist_Hilic_Database_Final_20250422, Target List - Targetlist_Hilic_Database_Final_20250422	11010	Targetlist_Hilic_Database_Final_20250422	[]	TRUE	-0.56	-2.324	∞	256	-16.592	126.9	0.578	4 (0)		MS/MS: MetFrag	InChI=1S/C7H6O2/c8-5-6-2-1-3-7(9)4-6/h1-5,9H	73.81	146.39	0	0	468833	0	348469	0	0	730845	494140
4.91	248.149	247.142	[M+H]+	TRUE	3-Hydroxybutyrylcarnitine	C11H21NO5	Spectral Library - Bruker NIST 2020 MSMS Spectral Library_hr	20222	Bruker NIST 2020 MSMS Spectral Library_hr	[]	TRUE		-0.359	11.4	983.2	-1.448	151.6	0.717	9 (0)	-1.5	MS/MS: Library; CCS: CCS-Predict	InChI=1S/C11H21NO5/c1-8(13)5-11(16)17-9(6-10(14)15)7-12(2,3)4/h8-9,13H,5-7H2,1-4H3/t8?,9-/m1/s1	3.64	23.79	1066613	1126163	812997	1057587	1160470	1307029	843912	613135	1143930
5.58	170.092	169.085	[M+H]+	FALSE	3-Methyl-L-histidine	C7H11N3O2	Target List - Targetlist_Hilic_Database_Final_20250422, Target List - Targetlist_Hilic_Database_Final_20250422	22200	Targetlist_Hilic_Database_Final_20250422	[]	TRUE	0.28	-0.028	6.9		-0.163	128.1	0.593	9 (5)			InChI=1S/C7H11N3O2/c1-10-4-9-3-5(10)2-6(8)7(11)12/h3-4,6H,2,8H2,1H3,(H,11,12)/t6-/m0/s1	9.86	24.3	2039740	1853564	2834286	1792702	2588566	3499524	2206474	2405927	2251270
4.9	145.05	144.042	[M+H]+	TRUE	3-Methylglutaconic acid	C6H8O4	Target List - Targetlist_Hilic_Database_Final_20250422, Target List - Targetlist_Hilic_Database_Final_20250422, Spectral Library - Bruker NIST 2020 MSMS Spectral Library_hr	22200	Targetlist_Hilic_Database_Final_20250422	[]	TRUE	-0.3	0.022	5.9		0.151	142.1	0.65	9 (0)				15.15	26.73	9565113	6984562	10988716	6286974	7103470	6455481	6196849	5090495	6966839
3.81	159.092	158.084	[M+H]+	TRUE	3-Methylquinolin-4-amine	C10H10N2	Spectral Library - Bruker NIST 2020 MSMS Spectral Library_hr, Spectral Library - Bruker NIST 2020 MSMS Spectral Library_hr, Spectral Library - Bruker NIST 2020 MSMS Spectral Library_hr, Spectral Library - Bruker NIST 2020 MSMS Spectral Library_hr, Spectral Library - Bruker NIST 2020 MSMS Spectral Library_hr	20212	Bruker NIST 2020 MSMS Spectral Library_hr	[]	TRUE		0.081	5	630.1	0.51	132	0.608	8 (0)	0.9	MS/MS: Library; CCS: CCS-Predict	InChI=1S/C10H10N2/c1-7-6-12-9-5-3-2-4-8(9)10(7)11/h2-6H,1H3,(H2,11,12)	8.94	47.03	17143822	0	15582901	11692707	15931951	14850645	17689992	16544753	13767674
1.12	209.154	208.147	[M+H]+	TRUE	4,4,7a-Trimethyl-3a,5,6,7-tetrahydro-3H-indene-1-carboxylic acid	C13H20O2	Spectral Library - Bruker NIST 2020 MSMS Spectral Library_hr	20011	Bruker NIST 2020 MSMS Spectral Library_hr	[]	TRUE		0.27	∞	427	1.289	143.7	0.674	5 (2)	-3.5	MS/MS: Library; CCS: CCS-Predict	InChI=1S/C13H20O2/c1-12(2)7-4-8-13(3)9(11(14)15)5-6-10(12)13/h5,10H,4,6-8H2,1-3H3,(H,14,15)	72.18	125.22	275231	0	1196534	970862	216998	209600	0	0	0
4.16	361.164	360.157	[M+H]+	TRUE	4-Acetylzearalenone	C20H24O6	Spectral Library - Bruker MetaboBASE Personal Library 2.0_in-silico	20110	Bruker MetaboBASE Personal Library 2.0_in-silico	[]	TRUE		-0.117	37.1	410.4	-0.324	184.7	0.889	9 (0)		MS/MS: Library		10.16	36.47	1095559	519497	1782464	919882	872503	1176615	970088	915575	1088330
3.56	138.055	137.048	[M+H]+	TRUE	4-Aminobenzoic acid	C7H7NO2	Target List - Targetlist_Hilic_Database_Final_20250422, Spectral Library - Bruker NIST 2020 MSMS Spectral Library_hr, Spectral Library - Bruker NIST 2020 MSMS Spectral Library_hr, Spectral Library - Bruker NIST 2020 MSMS Spectral Library_hr, Spectral Library - Bruker NIST 2020 MSMS Spectral Library_hr, Target List - Targetlist_Hilic_Database_Final_20250422, Spectral Library - Bruker NIST 2020 MSM…	22210	Targetlist_Hilic_Database_Final_20250422	[]	TRUE	0.25	0.197	13.6	754.7	1.429	116.6	0.531	9 (0)		MS/MS: MetFrag	InChI=1S/C7H7NO2/c8-6-3-1-5(2-4-6)7(9)10/h1-4H,8H2,(H,9,10)	5.53	38.89	3549755	1436685	3854219	3203634	3975382	5707750	3148782	5615547	3536738
2.53	350.188	349.181	[M+H]+	TRUE	4-Dodecylbenzenesulfonic acid Na salt	C18H30NaO3S	Spectral Library - Bruker MetaboBASE Personal Library 2.0_in-silico	10120	Bruker MetaboBASE Personal Library 2.0_in-silico	[]	TRUE		-0.762	36.7	961.1	-2.176	164	0.788	4 (3)		MS/MS: Library	InChI=1S/C18H30O3S.Na/c1-2-3-4-5-6-7-8-9-10-11-12-17-13-15-18(16-14-17)22(19,20)21;/h13-16H,2-12H2,1H3,(H,19,20,21);/q;+1	141.42	103.65	584897	0	0	0	0	413021	636223	653335	0
1.11	140.069	122.035	[M+NH4]+	FALSE	4-Hydroxybenzaldehyde	C7H6O2	Target List - Targetlist_Hilic_Database_Final_20250422, Target List - Targetlist_Hilic_Database_Final_20250422, Target List - Targetlist_Hilic_Database_Final_20250422, Target List - Targetlist_Hilic_Database_Final_20250422	12000	Targetlist_Hilic_Database_Final_20250422	[]	TRUE	0.01	-2.062	∞		-14.723	127	0.579	3 (2)			InChI=1S/C7H6O2/c8-5-6-1-3-7(9)4-2-6/h1-5,9H	74.57	223.61	204525	0	151114	0	138257	0	0	0	0
4.8	161.029	138.04	[M+Na]+	FALSE	4-Imidazoleacrylic acid	C6H6N2O2	Target List - Targetlist_Hilic_Database_Final_20250422, Target List - Targetlist_Hilic_Database_Final_20250422	12200	Targetlist_Hilic_Database_Final_20250422	[]	TRUE	0.3	-2.72	4.8		-16.894	135.7	0.625	9 (1)			InChI=1S/C6H6N2O2/c9-6(10)2-1-5-3-7-4-8-5/h1-4H,(H,7,8)(H,9,10)/b2-1+	46.32	51.81	2784656	498135	3301575	5733632	5560937	3093139	2361024	2862008	1853409
8.27	125.071	124.064	[M+H]+	TRUE	4-Methoxy-2-pyridinylamine	C6H8N2O	Spectral Library - Bruker NIST 2020 MSMS Spectral Library_hr	20210	Bruker NIST 2020 MSMS Spectral Library_hr	[]	TRUE		0.047	5.6	718.8	0.378	158.7	0.716	3 (2)	28.4	MS/MS: Library; CCS: CCS-Predict	InChI=1S/C6H8N2O/c1-9-5-2-3-8-6(7)4-5/h2-4H,1H3,(H2,7,8)	77.02	223.61	20225656	0	0	0	0	0	17643438	0	12156174
5.81	370.057	347.068	[M+Na]+	FALSE	5'-adenylic acid (AMP)	C10H14N5O7P	Target List - Targetlist_Hilic_Database_Final_20250422, Target List - Targetlist_Hilic_Database_Final_20250422	11000	Targetlist_Hilic_Database_Final_20250422	[]	TRUE	-0.39	4.488	∞		12.128	174.6	0.841	9 (0)			InChI=1S/C10H14N5O7P/c11-8-5-9(13-2-12-8)15(3-14-5)10-7(17)6(16)4(22-10)1-21-23(18,19)20/h2-4,6-7,10,16-17H,1H2,(H2,11,12,13)(H2,18,19,20)/t4-,6-,7-,10-/m1/s1	10.93	14.61	355248	329085	244936	220379	330491	297316	230357	288459	272014
5.09	332.133	331.126	[M+H]+	TRUE	5'-O-beta-D-Glucosylpyridoxine	C14H21NO8	Spectral Library - Bruker MetaboBASE Personal Library 2.0_in-silico	10212	Bruker MetaboBASE Personal Library 2.0_in-silico	[]	TRUE		-1.012	13.4	527.3	-3.048	171.7	0.824	4 (3)	-1.4	MS/MS: Library; CCS: CCS-Predict	InChI=1S/C14H21NO8/c1-6-10(18)8(3-16)7(2-15-6)5-22-14-13(21)12(20)11(19)9(4-17)23-14/h2,9,11-14,16-21H,3-5H2,1H3/t9-,11-,12+,13-,14-/m1/s1	141.42	130.98	0	0	0	0	157709	102235	113032	344003	0
5.64	118.086	117.079	[M+H]+	TRUE	5-Aminovaleric acid	C5H11NO2	Target List - Targetlist_Hilic_Database_Final_20250422, Target List - Targetlist_Hilic_Database_Final_20250422	22010	Targetlist_Hilic_Database_Final_20250422	[]	TRUE	-0.26	0.199	∞	336.5	1.689	165.8	0.745	9 (0)		MS/MS: MetFrag	InChI=1S/C5H11NO2/c6-4-2-1-3-5(7)8/h1-4,6H2,(H,7,8)	8.27	35.86	1938472	1446114	2363273	1177583	1740884	3385748	1655884	2523806	2133412
4.23	221.093	220.085	[M+H]+	FALSE	5-Hydroxy-L-tryptophan	C11H12N2O3	Target List - Targetlist_Hilic_Database_Final_20250422, Target List - Targetlist_Hilic_Database_Final_20250422	12000	Targetlist_Hilic_Database_Final_20250422	[]	TRUE	-0.17	0.483	∞		2.186	143.4	0.674	5 (2)			InChI=1S/C11H12N2O3/c12-9(11(15)16)3-6-5-13-10-2-1-7(14)4-8(6)10/h1-2,4-5,9,13-14H,3,12H2,(H,15,16)/t9-/m0/s1	33.62	166.22	277901	169611	514669	0	644850	0	0	0	665094
2.8	126.067	125.059	[M+H]+	TRUE	5-Methylcytosine hydrochloride	C5H7N3O	Target List - Targetlist_Hilic_Database_Final_20250422, Target List - Targetlist_Hilic_Database_Final_20250422	12000	Targetlist_Hilic_Database_Final_20250422	[]	TRUE	0.1	0.328	∞		2.601	154.5	0.698	8 (4)			InChI=1S/C5H7N3O/c1-3-2-7-5(9)8-4(3)6/h2H,1H3,(H3,6,7,8,9)	7.6	52.3	437340	278392	268870	366786	363134	413717	0	515293	397340
4.67	328.139	327.132	[M+H]+, [M+Na]+	TRUE	6-(4-ethoxyphenyl)-3-(3-methyl-1,2,4-oxadiazol-5-yl)-6,7-dihydro-4H-triazolo[5,1-c][1,4]oxazine	C16H17N5O3	Spectral Library - Bruker MetaboBASE Personal Library 3.0	10210	Bruker MetaboBASE Personal Library 3.0	[]	TRUE		-1.613	15.6	410.3	-4.916	172.4	0.827	9 (0)		MS/MS: Library		7.48	32.93	391797	214708	354021	399960	355365	491254	182118	451170	427100
1.09	322.099	321.091	[M+H]+	TRUE	6-[2-(cyclopentylamino)-2-oxoethyl]-7-oxo-[1,2]thiazolo[4,5-d]pyrimidine-3-carboxamide	C13H15N5O3S	Spectral Library - Bruker MetaboBASE Personal Library 3.0	10110	Bruker MetaboBASE Personal Library 3.0	[]	TRUE		1.869	31.7	711	5.803	164.7	0.789	9 (5)		MS/MS: Library		27.76	49.23	181662	46870	114799	118764	132366	277442	165330	129584	90153
3.89	218.092	217.085	[M+H]+	TRUE	7,9-Dioxo-8-azaspiro[4.5]decane-6,10-dicarbonitrile	C11H11N3O2	Spectral Library - Bruker NIST 2020 MSMS Spectral Library_hr	20011	Bruker NIST 2020 MSMS Spectral Library_hr	[]	TRUE		-0.101	∞	620.7	-0.464	142.6	0.67	5 (0)	-4.8	MS/MS: Library; CCS: CCS-Predict	InChI=1S/C11H11N3O2/c12-5-7-9(15)14-10(16)8(6-13)11(7)3-1-2-4-11/h7-8H,1-4H2,(H,14,15,16)	93.07	123.44	435501	0	0	0	0	302409	1536490	1267044	1286060
1.16	337.273	336.266	[M+H]+	TRUE	8,11-Tridecadienoic acid, 13-(3-pentyl-2-oxiranyl)-, methyl ester, (8Z,11Z)-	C21H36O3	Spectral Library - Bruker NIST 2020 MSMS Spectral Library_hr	20110	Bruker NIST 2020 MSMS Spectral Library_hr	[]	TRUE		-0.269	23.5	572.2	-0.798	193.6	0.929	8 (0)		MS/MS: Library		20.91	102.01	829597	285865	0	646273	647575	688675	736813	2644472	493494
1.12	265.252	264.245	[M+H]+	TRUE	9S,10R-Epoxy-6Z-octadecene	C18H32O	Spectral Library - Bruker MetaboBASE Personal Library 2.0_in-silico, Spectral Library - Bruker MetaboBASE Personal Library 2.0_in-silico, Spectral Library - Bruker MetaboBASE Personal Library 2.0_in-silico	20110	Bruker MetaboBASE Personal Library 2.0_in-silico	[]	TRUE		-0.205	28.5	455.3	-0.775	175.8	0.835	8 (1)		MS/MS: Library		28.35	45.54	207396	0	398981	321096	430134	377223	336059	370683	325124
4.15	323.125	322.118	[M+H]+	TRUE	[3-(5-pyrazin-2-yl-1,2,4-oxadiazol-3-yl)pyrrolidin-1-yl]-pyridin-4-ylmethanone	C16H14N6O2	Spectral Library - Bruker MetaboBASE Personal Library 3.0, Spectral Library - Bruker MetaboBASE Personal Library 3.0	20110	Bruker MetaboBASE Personal Library 3.0	[]	TRUE		0.383	49.2	475.3	1.184	189.9	0.91	9 (3)		MS/MS: Library		23.43	23.55	371603	246157	522737	514665	620200	589876	508981	424333	666523
5.68	204.123	203.116	[M+H]+	TRUE	Acetyl-L-carnitine	C9H17NO4	Spectral Library - Bruker NIST 2020 MSMS Spectral Library_hr, Spectral Library - Bruker NIST 2020 MSMS Spectral Library_hr	20221	Bruker NIST 2020 MSMS Spectral Library_hr	[]	TRUE		0.132	11	972.9	0.647	138.4	0.648	9 (0)	-4.2	MS/MS: Library; CCS: CCS-Predict	InChI=1S/C9H17NO4/c1-7(11)14-8(5-9(12)13)6-10(2,3)4/h8H,5-6H2,1-4H3/t8-/m1/s1	47.45	46.53	3262023	3132546	5363656	2823193	809736	6495986	2569509	1585446	3311154
2.57	268.104	267.097	[M+H]+	FALSE	Adenosine	C10H13N5O4	Target List - Targetlist_Hilic_Database_Final_20250422, Target List - Targetlist_Hilic_Database_Final_20250422	22200	Targetlist_Hilic_Database_Final_20250422	[]	TRUE	0.07	0.07	9.4		0.261	150.9	0.717	7 (5)			InChI=1S/C10H13N5O4/c11-8-5-9(13-2-12-8)15(3-14-5)10-7(18)6(17)4(1-16)19-10/h2-4,6-7,10,16-18H,1H2,(H2,11,12,13)/t4-,6-,7-,10-/m1/s1	80.66	81.6	170189	107007	600766	278671	0	0	254145	150443	328030
5.74	361.05	338.06	[M+Na]+	FALSE	AICA ribonucleotide	C9H15N4O8P	Target List - Targetlist_Hilic_Database_Final_20250422, Target List - Targetlist_Hilic_Database_Final_20250422	11200	Targetlist_Hilic_Database_Final_20250422	[]	TRUE	-0.56	-2.336	17.5		-6.471	164.1	0.789	9 (0)			InChI=1S/C9H15N4O8P/c10-7-4(8(11)16)12-2-13(7)9-6(15)5(14)3(21-9)1-20-22(17,18)19/h2-3,5-6,9,14-15H,1,10H2,(H2,11,16)(H2,17,18,19)/t3-,5-,6-,9-/m1/s1	14.59	9.44	126162	141242	114446	124308	148043	103891	121839	116485	103100
3.57	181.032	158.043	[M+Na]+	FALSE	Allantoin	C4H6N4O3	Target List - Targetlist_Hilic_Database_Final_20250422, Target List - Targetlist_Hilic_Database_Final_20250422	12000	Targetlist_Hilic_Database_Final_20250422	[]	TRUE	0.17	-0.995	∞		-5.494	162.6	0.756	3 (2)			InChI=1S/C4H6N4O3/c5-3(10)6-1-2(9)8-4(11)7-1/h1H,(H3,5,6,10)(H2,7,8,9,11)	72.8	223.61	0	0	0	0	139401	586756	0	0	185321
1.16	330.336	312.302	[M+NH4]+	TRUE	Arachidic acid	C20H40O2	Target List - Targetlist_Hilic_Database_Final_20250422, Target List - Targetlist_Hilic_Database_Final_20250422	22210	Targetlist_Hilic_Database_Final_20250422	[]	TRUE	0.07	-0.358	18	450.1	-1.084	199.5	0.956	9 (0)		MS/MS: MetFrag	InChI=1S/C20H40O2/c1-2-3-4-5-6-7-8-9-10-11-12-13-14-15-16-17-18-19-20(21)22/h2-19H2,1H3,(H,21,22)	2.57	33.74	4079577	2594313	2555232	4582561	4139304	3363650	3095516	6068978	3895707
7.39	304.161	303.154	[M+H]+	TRUE	Arg-Glu	C11H21N5O5	Spectral Library - Bruker NIST 2020 MSMS Spectral Library_hr	20221	Bruker NIST 2020 MSMS Spectral Library_hr	[]	TRUE		-0.18	14.8	860.4	-0.593	163.2	0.78	9 (0)	-3	MS/MS: Library; CCS: CCS-Predict	InChI=1S/C11H21N5O5/c12-6(2-1-5-15-11(13)14)9(19)16-7(10(20)21)3-4-8(17)18/h6-7H,1-5,12H2,(H,16,19)(H,17,18)(H,20,21)(H4,13,14,15)/t6-,7+/m1/s1	10.03	27.43	472630	653501	604739	597005	540713	276115	480993	369283	423598
0.96	194.154	193.147	[M+H]+	TRUE	Benzenemethanol, .alpha.-[(1R)-1-(methylamino)butyl]-, (.alpha.S)-rel-	C12H19NO	Spectral Library - Bruker NIST 2020 MSMS Spectral Library_hr	20112	Bruker NIST 2020 MSMS Spectral Library_hr	[]	TRUE		0.151	20.3	424	0.778	142	0.663	4 (2)	-1.9	MS/MS: Library; CCS: CCS-Predict	InChI=1S/C12H19NO/c1-3-7-11(13-2)12(14)10-8-5-4-6-9-10/h4-6,8-9,11-14H,3,7H2,1-2H3/t11-,12+/m1/s1	70.9	149.39	1776070	393754	0	0	1934139	0	0	696899	0
6.95	283.018	260.029	[M+Na]+	FALSE	beta-D-Glucose 6-phosphate	C6H13O9P	Target List - Targetlist_Hilic_Database_Final_20250422, Target List - Targetlist_Hilic_Database_Final_20250422, Target List - Targetlist_Hilic_Database_Final_20250422, Target List - Targetlist_Hilic_Database_Final_20250422, Target List - Targetlist_Hilic_Database_Final_20250422, Target List - Targetlist_Hilic_Database_Final_20250422	12200	Targetlist_Hilic_Database_Final_20250422	[]	TRUE	0.25	-1.07	15.7		-3.782	152.8	0.728	7 (6)			InChI=1S/C6H13O9P/c7-3-2(1-14-16(11,12)13)15-6(10)5(9)4(3)8/h2-10H,1H2,(H2,11,12,13)/t2-,3-,4+,5-,6-/m1/s1	5.46	98.35	183442	0	0	101855	168784	373897	100712	229640	192906
3.58	118.086	117.079	[M+H]+	TRUE	Betaine	C5H11NO2	Spectral Library - Bruker NIST 2020 MSMS Spectral Library_hr, Spectral Library - Bruker NIST 2020 MSMS Spectral Library_hr, Target List - Targetlist_Hilic_Database_Final_20250422, Target List - Targetlist_Hilic_Database_Final_20250422, Spectral Library - Bruker NIST 2020 MSMS Spectral Library_hr	21220	Targetlist_Hilic_Database_Final_20250422	[]	TRUE	-0.54	0.131	4.3	991	1.109	115.3	0.517	9 (0)		MS/MS: MetFrag	InChI=1S/C5H11NO2/c1-6(2,3)4-5(7)8/h4H2,1-3H3	18.89	20.61	4574091	4185395	7728128	6724467	7200927	7518193	5437215	5367978	5501883
1.73	585.27	584.263	[M+H]+	FALSE	Bilirubin	C33H36N4O6	Target List - Targetlist_Hilic_Database_Final_20250422, Target List - Targetlist_Hilic_Database_Final_20250422	22100	Targetlist_Hilic_Database_Final_20250422	[]	TRUE	0.26	-0.806	47.4		-1.378	237.6	1.159	9 (0)			InChI=1S/C33H36N4O6/c1-7-20-19(6)32(42)37-27(20)14-25-18(5)23(10-12-31(40)41)29(35-25)15-28-22(9-11-30(38)39)17(4)24(34-28)13-26-16(3)21(8-2)33(43)36-26/h7-8,13-14,34-35H,1-2,9-12,15H2,3-6H3,(H,36,43)(H,37,42)(H,38,39)(H,40,41)/b26-13-,27-14-	35.16	28.71	9077910	6939890	3559611	3348710	4701011	3374170	5135455	4401992	4419119
3.65	583.254	582.247	[M+H]+	TRUE	Biliverdin hydrochloride	C33H34N4O6	Target List - Targetlist_Hilic_Database_Final_20250422, Target List - Targetlist_Hilic_Database_Final_20250422	22110	Targetlist_Hilic_Database_Final_20250422	[]	TRUE	0.15	-0.996	91.3	686.2	-1.707	239.1	1.166	9 (0)		MS/MS: MetFrag	InChI=1S/C33H34N4O6/c1-7-20-19(6)32(42)37-27(20)14-25-18(5)23(10-12-31(40)41)29(35-25)15-28-22(9-11-30(38)39)17(4)24(34-28)13-26-16(3)21(8-2)33(43)36-26/h7-8,13-15,34-35H,1-2,9-12H2,3-6H3,(H,37,42)(H,38,39)(H,40,41)/b24-13-,27-14-,28-15-	8.53	31.1	2586935	1030331	1999722	1571130	2620583	2888610	2768457	2305791	2160081
1.13	413.265	390.276	[M+Na]+	FALSE	Bis(2-ethylhexyl) phthalate	C24H38O4	Target List - Targetlist_Hilic_Database_Final_20250422, Target List - Targetlist_Hilic_Database_Final_20250422	12100	Targetlist_Hilic_Database_Final_20250422	[]	TRUE	0.13	-0.852	33.1		-2.061	212.7	1.028	7 (1)			InChI=1S/C24H38O4/c1-5-9-13-19(7-3)17-27-23(25)21-15-11-12-16-22(21)24(26)28-18-20(8-4)14-10-6-2/h11-12,15-16,19-20H,5-10,13-14,17-18H2,1-4H3	72.86	48.82	0	0	133915	177004	197444	150334	211190	137099	147871
1.1	343.263	342.255	[M+H]+	TRUE	Cannabidiol dimethyl ether	C23H34O2	Spectral Library - Bruker NIST 2020 MSMS Spectral Library_hr	20112	Bruker NIST 2020 MSMS Spectral Library_hr	[]	TRUE		-0.413	33.8	631.2	-1.203	184.1	0.884	9 (0)	-1.2	MS/MS: Library; CCS: CCS-Predict	InChI=1S/C23H34O2/c1-7-8-9-10-18-14-21(24-5)23(22(15-18)25-6)20-13-17(4)11-12-19(20)16(2)3/h13-15,19-20H,2,7-12H2,1,3-6H3/t19-,20+/m0/s1	6.93	54.69	847356	340219	619509	1137623	1003134	570560	1613952	1844864	950712
0.32	575.411	536.448	[M+K]+	TRUE	Carotene	C40H56	Target List - Targetlist_Hilic_Database_Final_20250422	11100	Targetlist_Hilic_Database_Final_20250422	[]	TRUE	-0.59	10.104	91.8		17.56	234.7	1.145	6 (2)			InChI=1S/C40H56/c1-31(19-13-21-33(3)25-27-37-35(5)23-15-29-39(37,7)8)17-11-12-18-32(2)20-14-22-34(4)26-28-38-36(6)24-16-30-40(38,9)10/h11-14,17-23,25-28,37H,15-16,24,29-30H2,1-10H3/b12-11+,19-13+,20-14+,27-25+,28-26+,31-17+,32-18+,33-21+,34-22+/t37-/m0/s1	70.66	133.11	297740	1027918	355101	263184	1142885	0	0	0	274564
14.92	284.331	283.324	[M+H]+	TRUE	CETRIMONIUM	C19H41N	Spectral Library - Bruker MetaboBASE Personal Library 3.0	20220	Bruker MetaboBASE Personal Library 3.0	[]	TRUE		-0.125	12.8	948.8	-0.439	192.1	0.915	2 (1)	8.8	MS/MS: Library; CCS: CCS-Predict	InChI=1S/C19H41N/c1-5-6-7-8-9-10-11-12-13-14-15-16-17-18-19-20(2,3)4/h2,5-19H2,1,3-4H3	NaN	199.61	0	0	4657006	479423	0	0	0	0	0
4.49	104.107	103.1	[M+H]+	TRUE	Choline	C5H13NO	Spectral Library - Bruker MetaboBASE Personal Library 3.0	20220	Bruker MetaboBASE Personal Library 3.0	[]	TRUE		0.019	3.8	983.3	0.183	112	0.496	9 (0)	-6.7	MS/MS: Library; CCS: CCS-Predict	InChI=1S/C5H13NO/c1-6(2,3)4-5-7/h4-5H2,1-3H3	3.62	19.64	153130720	82490128	156038112	142635248	164018464	148778784	166054208	161114176	151163104
5.73	154.048	131.059	[M+Na]+	FALSE	cis-4-Hydroxy-D-proline	C5H9NO3	Target List - Targetlist_Hilic_Database_Final_20250422, Target List - Targetlist_Hilic_Database_Final_20250422	12000	Targetlist_Hilic_Database_Final_20250422	[]	TRUE	0.03	0.501	∞		3.25	158.4	0.728	6 (4)			InChI=1S/C5H9NO3/c7-3-1-4(5(8)9)6-2-3/h3-4,6-7H,1-2H2,(H,8,9)/t3-,4-/m1/s1	74.85	88.4	195791	355138	0	201401	130428	191516	0	99406	0
5.59	132.077	131.07	[M+H]+, [M+K]+	TRUE	Creatine	C4H9N3O2	Spectral Library - Bruker NIST 2020 MSMS Spectral Library_hr, Spectral Library - Bruker NIST 2020 MSMS Spectral Library_hr, Target List - Targetlist_Hilic_Database_Final_20250422, Target List - Targetlist_Hilic_Database_Final_20250422	21210	Targetlist_Hilic_Database_Final_20250422	[]	TRUE	0.39	0.044	6.3	821.5	0.333	119.8	0.543	9 (0)		MS/MS: MetFrag	InChI=1S/C4H9N3O2/c1-7(4(5)6)2-3(8)9/h2H2,1H3,(H3,5,6)(H,8,9)	1.5	16.29	35141664	36795876	30844656	34319788	34029844	44983056	26486762	35851372	34068376
2.58	114.066	113.059	[M+H]+, [M+Na]+, [M+Na]+	TRUE	Creatinine	C4H7N3O	Spectral Library - Bruker MetaboBASE Personal Library 2.0_in-silico, Target List - Targetlist_Hilic_Database_Final_20250422, Target List - Targetlist_Hilic_Database_Final_20250422	22220	Targetlist_Hilic_Database_Final_20250422	[]	TRUE	0.18	-0.005	6.4	939.8	-0.042	116.6	0.522	3 (1)		MS/MS: MetFrag	InChI=1S/C4H7N3O/c1-7-2-3(8)6-4(7)5/h2H2,1H3,(H2,5,6,8)	141.42	166.62	0	0	0	0	0	0	3847123	11813916	3809144
4.95	346.049	345.041	[M+H]+	FALSE	Cyclic guanosine monophosphate	C10H12N5O7P	Target List - Targetlist_Hilic_Database_Final_20250422, Target List - Targetlist_Hilic_Database_Final_20250422	12000	Targetlist_Hilic_Database_Final_20250422	[]	TRUE	-0.15	-6.004	∞		-17.349	166.6	0.8	3 (2)			InChI=1S/C10H12N5O7P/c11-10-13-7-4(8(17)14-10)12-2-15(7)9-5(16)6-3(21-9)1-20-23(18,19)22-6/h2-3,5-6,9,16H,1H2,(H,18,19)(H3,11,13,14,17)/t3-,5-,6-,9-/m1/s1	141.42	142.63	0	0	0	0	227566	248501	307973	0	0
15.99	100.112	99.1048	[M+H]+	TRUE	Cyclohexylamine	C6H13N	Spectral Library - Bruker NIST 2020 MSMS Spectral Library_hr	20220	Bruker NIST 2020 MSMS Spectral Library_hr	[]	TRUE		0.04	2.1	980.8	0.399	116.6	0.515	7 (0)	-7.2	MS/MS: Library; CCS: CCS-Predict	InChI=1S/C6H13N/c7-6-4-2-1-3-5-6/h6H,1-5,7H2	70.97	75.89	0	9647076	7313983	0	14093375	6979699	16742108	2058124	15569730
3.96	266.075	243.085	[M+Na]+	TRUE	Cytidine	C9H13N3O5	Target List - Targetlist_Hilic_Database_Final_20250422, Target List - Targetlist_Hilic_Database_Final_20250422, Spectral Library - Bruker NIST 2020 MSMS Spectral Library_hr	22210	Targetlist_Hilic_Database_Final_20250422	[]	TRUE	0.16	-0.238	10.1	738.6	-0.895	155	0.736	9 (0)		MS/MS: MetFrag	InChI=1S/C9H13N3O5/c10-5-1-2-12(9(16)11-5)8-7(15)6(14)4(3-13)17-8/h1-2,4,6-8,13-15H,3H2,(H2,10,11,16)/t4-,6-,7-,8-/m1/s1	1.8	32.68	1239744	577958	1070176	1308927	1262082	1188580	1865977	1033043	1207789
5.56	323.073	305.04	[M+NH4]+	FALSE	Cytidine 2',3'-(hydrogen phosphate)	C9H12N3O7P	Target List - Targetlist_Hilic_Database_Final_20250422, Target List - Targetlist_Hilic_Database_Final_20250422	11100	Targetlist_Hilic_Database_Final_20250422	[]	TRUE	0.56	-1.728	55.5		-5.35	162.6	0.779	9 (8)			InChI=1S/C9H12N3O7P/c10-5-1-2-12(9(14)11-5)8-7-6(4(3-13)17-8)18-20(15,16)19-7/h1-2,4,6-8,13H,3H2,(H,15,16)(H2,10,11,14)/t4-,6-,7-,8-/m1/s1	8.93	43.35	113860	101388	119270	99026	126346	248777	84233	112899	141645
3.35	112.051	111.043	[M+H]+	TRUE	cytosine	C4H5N3O	Target List - Targetlist_Hilic_Database_Final_20250422, Target List - Targetlist_Hilic_Database_Final_20250422	21220	Targetlist_Hilic_Database_Final_20250422	[]	TRUE	0.35	0.038	7.1	1000	0.342	152.8	0.683	7 (1)		MS/MS: MetFrag	InChI=1S/C4H5N3O/c5-3-1-2-6-4(8)7-3/h1-2H,(H3,5,6,7,8)	71.4	59.44	1214515	1037174	0	1208839	0	706448	1928949	936234	1428201
5.77	365.105	342.115	[M+Na]+	FALSE	D-(+)-Cellobiose	C12H22O11	Target List - Targetlist_Hilic_Database_Final_20250422, Target List - Targetlist_Hilic_Database_Final_20250422, Target List - Targetlist_Hilic_Database_Final_20250422, Target List - Targetlist_Hilic_Database_Final_20250422, Target List - Targetlist_Hilic_Database_Final_20250422, Target List - Targetlist_Hilic_Database_Final_20250422, Target List - Targetlist_Hilic_Database_Final_20250422, Target …	22100	Targetlist_Hilic_Database_Final_20250422	[]	TRUE	0.02	-0.709	43.6		-1.942	169.9	0.817	9 (3)			InChI=1S/C12H22O11/c13-1-3-5(15)6(16)9(19)12(22-3)23-10-4(2-14)21-11(20)8(18)7(10)17/h3-20H,1-2H2/t3-,4-,5-,6+,7-,8-,9-,10-,11-,12+/m1/s1	19.46	18.85	268285	216616	185488	295952	244207	304698	200823	241902	165315
5.03	162.076	179.079	[M+H-H2O]+, [M+H]+	TRUE	D-(+)-Galactosamine hydrochloride	C6H13NO5	Spectral Library - Bruker NIST 2020 MSMS Spectral Library_hr, Target List - Targetlist_Hilic_Database_Final_20250422, Spectral Library - Bruker NIST 2020 MSMS Spectral Library_hr, Target List - Targetlist_Hilic_Database_Final_20250422, Target List - Targetlist_Hilic_Database_Final_20250422, Spectral Library - Bruker NIST 2020 MSMS Spectral Library_hr, Target List - Targetlist_Hilic_Database_Final…	22010	Targetlist_Hilic_Database_Final_20250422	[]	TRUE	-0.07	0.086	∞	385.6	0.531	131.9	0.608	9 (0)		MS/MS: MetFrag	InChI=1S/C6H13NO5/c7-3-5(10)4(9)2(1-8)12-6(3)11/h2-6,8-11H,1,7H2/t2-,3-,4+,5-,6?/m1/s1	27.08	18.5	2387077	6007934	4567169	4009518	4606400	4392267	3427506	3910267	4611508
5.79	381.073	342.109	[M+K]+	FALSE	D-(+)-Maltose monohydrate	C12H22O11	Target List - Targetlist_Hilic_Database_Final_20250422, Target List - Targetlist_Hilic_Database_Final_20250422, Target List - Targetlist_Hilic_Database_Final_20250422, Target List - Targetlist_Hilic_Database_Final_20250422, Target List - Targetlist_Hilic_Database_Final_20250422, Target List - Targetlist_Hilic_Database_Final_20250422, Target List - Targetlist_Hilic_Database_Final_20250422, Target …	12100	Targetlist_Hilic_Database_Final_20250422	[]	TRUE	-0.03	-6.818	59.7		-17.891	167.5	0.807	4 (2)			InChI=1S/C12H22O11/c13-1-3-5(15)6(16)9(19)12(22-3)23-10-4(2-14)21-11(20)8(18)7(10)17/h3-20H,1-2H2/t3-,4-,5-,6+,7-,8-,9-,10-,11?,12-/m1/s1	141.42	112.65	0	0	0	161192	0	0	66704	95531	71589
7.12	527.158	504.169	[M+Na]+	TRUE	D-(+)-Raffinose pentahydrate	C18H32O16	Target List - Targetlist_Hilic_Database_Final_20250422, Target List - Targetlist_Hilic_Database_Final_20250422	21210	Targetlist_Hilic_Database_Final_20250422	[]	TRUE	0.52	-0.265	12	86.2	-0.503	205.3	0.999	6 (0)		MS/MS: MetFrag	InChI=1S/C18H32O16/c19-1-5-8(22)11(25)13(27)16(31-5)30-3-7-9(23)12(26)14(28)17(32-7)34-18(4-21)15(29)10(24)6(2-20)33-18/h5-17,19-29H,1-4H2/t5-,6-,7-,8+,9-,10-,11+,12+,13-,14-,15+,16+,17-,18+/m1/s1	7	110.38	430611	0	0	0	504870	1024655	469737	626460	444762
5.82	203.053	180.064	[M+Na]+	TRUE	D-(-)-Tagatose	C6H12O6	Target List - Targetlist_Hilic_Database_Final_20250422, Target List - Targetlist_Hilic_Database_Final_20250422	22000	Targetlist_Hilic_Database_Final_20250422	[]	TRUE	0	0.109	∞		0.535	139.9	0.655	8 (2)			InChI=1S/C6H12O6/c7-1-3(9)5(11)6(12)4(10)2-8/h3,5-9,11-12H,1-2H2/t3-,5+,6-/m1/s1	78.67	18.28	1080612	1036703	1252337	873030	0	863258	1041424	695337	605725
1.15	302.305	301.298	[M+H]+	FALSE	D-erythro-Dihydrosphingosine	C18H39NO2	Target List - Targetlist_Hilic_Database_Final_20250422, Target List - Targetlist_Hilic_Database_Final_20250422	22100	Targetlist_Hilic_Database_Final_20250422	[]	TRUE	0.05	-0.363	34.3		-1.199	278.6	1.331	5 (4)			InChI=1S/C9H10N2/c1-6-3-8-9(4-7(6)2)11-5-10-8/h3-5H,1-2H3,(H,10,11)	70.9	109.08	0	199752	0	239007	274826	0	0	398595	299308
4.13	382.271	381.264	[M+H]+	TRUE	D-Erythro-Sphinganine-1-phosphate	C18H40NO5P	Spectral Library - Bruker NIST 2020 MSMS Spectral Library_hr	20210	Bruker NIST 2020 MSMS Spectral Library_hr	[]	TRUE		-0.272	10.3	554.5	-0.711	204.3	0.985	9 (0)	6	MS/MS: Library; CCS: CCS-Predict	InChI=1S/C18H40NO5P/c1-2-3-4-5-6-7-8-9-10-11-12-13-14-15-18(20)17(19)16-24-25(21,22)23/h17-18,20H,2-16,19H2,1H3,(H2,21,22,23)/t17-,18+/m0/s1	3.29	50.6	1024980	274183	508096	1678146	1088433	1121511	1673950	1027573	1107678
4.1	380.256	379.249	[M+H]+, [M+H-H2O]+, [M+Na]+	TRUE	D-Erythro-Sphingosine-1-phosphate	C18H38NO5P	Spectral Library - Bruker NIST 2020 MSMS Spectral Library_hr	20220	Bruker NIST 2020 MSMS Spectral Library_hr	[]	TRUE		-0.347	18.1	979.9	-0.914	200	0.964	9 (0)		MS/MS: Library		2.71	31.19	3580214	1627545	3017483	4913077	3798223	3250939	4196264	2912653	3790325
4.3	242.1	219.111	[M+Na]+	FALSE	D-Pantothenic acid hemicalcium salt	C9H17NO5	Target List - Targetlist_Hilic_Database_Final_20250422, Target List - Targetlist_Hilic_Database_Final_20250422, Target List - Targetlist_Hilic_Database_Final_20250422, Target List - Targetlist_Hilic_Database_Final_20250422	22200	Targetlist_Hilic_Database_Final_20250422	[]	TRUE	0	0.177	17.1		0.732	147.2	0.696	3 (1)			InChI=1S/C9H17NO5/c1-9(2,5-11)7(14)8(15)10-4-3-6(12)13/h7,11,14H,3-5H2,1-2H3,(H,10,15)(H,12,13)/t7-/m0/s1	72.32	223.61	0	0	0	0	144799	94271	0	0	185736
8.79	130.086	129.079	[M+H]+, [M+NH4]+	TRUE	D-Pipecolinic acid	C6H11NO2	Spectral Library - Bruker NIST 2020 MSMS Spectral Library_hr, Spectral Library - Bruker NIST 2020 MSMS Spectral Library_hr, Spectral Library - Bruker NIST 2020 MSMS Spectral Library_hr, Spectral Library - Bruker NIST 2020 MSMS Spectral Library_hr, Spectral Library - Bruker NIST 2020 MSMS Spectral Library_hr	20222	Bruker NIST 2020 MSMS Spectral Library_hr	[]	TRUE		0.092	6.2	997.5	0.706	126.3	0.572	9 (0)	-2.2	MS/MS: Library; CCS: CCS-Predict	InChI=1S/C6H11NO2/c8-6(9)5-3-1-2-4-7-5/h5,7H,1-4H2,(H,8,9)/t5-/m1/s1	23.62	12.56	30481376	68287696	63133940	55922040	49686856	52012124	47812960	65337440	55454968
5.71	130.05	129.043	[M+H]+, [M+NH4]+	TRUE	D-Pyroglutamic acid	C5H7NO3	Spectral Library - Bruker NIST 2020 MSMS Spectral Library_hr, Spectral Library - Bruker NIST 2020 MSMS Spectral Library_hr, Spectral Library - Bruker NIST 2020 MSMS Spectral Library_hr	20222	Bruker NIST 2020 MSMS Spectral Library_hr	[]	TRUE		0.109	4.5	976.7	0.837	124.7	0.565	9 (0)	-3	MS/MS: Library; CCS: CCS-Predict	InChI=1S/C5H7NO3/c7-4-2-1-3(6-4)5(8)9/h3H,1-2H2,(H,6,7)(H,8,9)/t3-/m1/s1	1.98	9.22	26622232	29231986	21856184	28273774	27494490	27078582	24767352	26687150	26226450
4.92	205.068	182.079	[M+Na]+	TRUE	D-Sorbitol	C6H14O6	Target List - Targetlist_Hilic_Database_Final_20250422, Target List - Targetlist_Hilic_Database_Final_20250422, Target List - Targetlist_Hilic_Database_Final_20250422, Target List - Targetlist_Hilic_Database_Final_20250422, Target List - Targetlist_Hilic_Database_Final_20250422, Target List - Targetlist_Hilic_Database_Final_20250422	22010	Targetlist_Hilic_Database_Final_20250422	[]	TRUE	0.12	-0.235	∞	148.1	-1.147	138.2	0.647	9 (3)		MS/MS: MetFrag	InChI=1S/C6H14O6/c7-1-3(9)5(11)6(12)4(10)2-8/h3-12H,1-2H2/t3-,4+,5-,6-/m1/s1	3.83	11.68	1310377	1179903	1252092	1255125	1325279	1400938	1651375	1270260	1427019
3.78	205.097	204.09	[M+H]+	TRUE	D-Tryptophan	C11H12N2O2	Target List - Targetlist_Hilic_Database_Final_20250422, Target List - Targetlist_Hilic_Database_Final_20250422	22200	Targetlist_Hilic_Database_Final_20250422	[]	TRUE	0.08	-0.091	6.2		-0.444	182.2	0.853	8 (0)			InChI=1S/C11H12N2O2/c12-9(11(14)15)5-7-6-13-10-4-2-1-3-8(7)10/h1-4,6,9,13H,5,12H2,(H,14,15)/t9-/m1/s1	8.01	51.21	309328	0	370532	377589	303536	553700	425563	273799	361363
12.78	780.636	779.629	[M+H]+	TRUE	DGCC 20:0_16:2	C46H85NO8	Spectral Library - MSDIAL-TandemMassSpectralAtlas-VS69-Pos.msp, Spectral Library - MSDIAL-TandemMassSpectralAtlas-VS69-Pos.msp, Spectral Library - MSDIAL-TandemMassSpectralAtlas-VS69-Pos.msp, Spectral Library - MSDIAL-TandemMassSpectralAtlas-VS69-Pos.msp, Spectral Library - MSDIAL-TandemMassSpectralAtlas-VS69-Pos.msp, Spectral Library - MSDIAL-TandemMassSpectralAtlas-VS69-Pos.msp, Spectral Librar…	20112	MSDIAL-TandemMassSpectralAtlas-VS69-Pos.msp	[]	TRUE		1.472	50.4	798	1.886	292.9	1.437	9 (1)	0	MS/MS: Library	InChI=1S/C46H85NO8/c1-6-8-10-12-14-16-18-20-21-22-23-25-26-28-30-32-34-36-43(48)53-40-42(41-54-46(45(50)51)52-39-38-47(3,4)5)55-44(49)37-35-33-31-29-27-24-19-17-15-13-11-9-7-2/h11,13,17,19,42,46H,6-10,12,14-16,18,20-41H2,1-5H3	7.2	13.23	319174	265421	396073	313144	333344	337024	283847	345855	377190
1.14	315.253	314.245	[M+H]+	TRUE	Dibutyl sebacate	C18H34O4	Spectral Library - Bruker NIST 2020 MSMS Spectral Library_hr	20212	Bruker NIST 2020 MSMS Spectral Library_hr	[]	TRUE		-0.413	17.5	757.3	-1.31	180.7	0.865	9 (0)	-2.3	MS/MS: Library; CCS: CCS-Predict	InChI=1S/C18H34O4/c1-3-5-15-21-17(19)13-11-9-7-8-10-12-14-18(20)22-16-6-4-2/h3-16H2,1-2H3	14.77	23.15	1152712	545897	973666	1142062	1181073	1001711	1069370	1306598	836731
4.07	106.087	105.079	[M+H]+	TRUE	Diethanolamine	C4H11NO2	Target List - Targetlist_Hilic_Database_Final_20250422	11000	Targetlist_Hilic_Database_Final_20250422	[]	TRUE	0.35	0.261	∞		2.463	202.6	0.9	6 (2)			InChI=1S/C4H11NO2/c6-3-1-5-2-4-7/h5-7H,1-4H2	5.84	165.94	164378	0	97742	123969	170786	0	0	761397	188471
2.74	200.094	182.06	[M+NH4]+	TRUE	DL-p-Hydroxyphenyllactic acid	C9H10O4	Target List - Targetlist_Hilic_Database_Final_20250422, Target List - Targetlist_Hilic_Database_Final_20250422, Target List - Targetlist_Hilic_Database_Final_20250422, Target List - Targetlist_Hilic_Database_Final_20250422	12110	Targetlist_Hilic_Database_Final_20250422	[]	TRUE	-0.16	2.313	22.1	151.4	11.558	141.6	0.662	9 (1)		MS/MS: MetFrag	InChI=1S/C9H10O4/c10-7-3-1-6(2-4-7)5-8(11)9(12)13/h1-4,8,10-11H,5H2,(H,12,13)	15.83	30.73	641587	184044	635713	410699	548385	456165	536508	487828	432292
0.31	326.378	325.371	[M+H]+	TRUE	Docosan-1-amine	C22H47N	Spectral Library - Bruker NIST 2020 MSMS Spectral Library_hr	20212	Bruker NIST 2020 MSMS Spectral Library_hr	[]	TRUE		-0.15	4.3	441.7	-0.459	206.7	0.99	6 (0)	1.7	MS/MS: Library; CCS: CCS-Predict	InChI=1S/C22H47N/c1-2-3-4-5-6-7-8-9-10-11-12-13-14-15-16-17-18-19-20-21-22-23/h2-23H2,1H3	71.38	80.41	3752144	8043072	3767289	0	0	4514255	4719783	0	4398894
1.21	218.215	200.181	[M+NH4]+	TRUE	Dodecanoic acid	C12H24O2	Target List - Targetlist_Hilic_Database_Final_20250422, Target List - Targetlist_Hilic_Database_Final_20250422	12010	Targetlist_Hilic_Database_Final_20250422	[]	TRUE	0.01	3.118	∞	93.2	14.288	156.6	0.736	3 (2)		MS/MS: MetFrag	InChI=1S/C12H24O2/c1-2-3-4-5-6-7-8-9-10-11-12(13)14/h2-11H2,1H3,(H,13,14)	89.58	223.61	66775	0	0	0	175598	0	0	203788	0
5.1	312.111	311.104	[M+H]+, [M+H-H2O]+	TRUE	Ehretioside B	C14H17NO7	Spectral Library - Bruker NIST 2020 MSMS Spectral Library_hr	10111	Bruker NIST 2020 MSMS Spectral Library_hr	[]	TRUE		3.006	22.7	511.2	9.63	163	0.78	9 (0)	-4.5	MS/MS: Library; CCS: CCS-Predict	InChI=1S/C14H17NO7/c15-4-3-7-1-2-8(17)5-9(7)21-14-13(20)12(19)11(18)10(6-16)22-14/h1-2,5,10-14,16-20H,3,6H2/t10-,11-,12+,13-,14-/m1/s1	4.23	31.81	1105386	1633195	1100538	953372	1105186	1398025	486787	1255871	1207543
1.13	338.342	337.334	[M+H]+	TRUE	Erucamide	C22H43NO	Spectral Library - Bruker NIST 2020 MSMS Spectral Library_hr, Spectral Library - Bruker NIST 2020 MSMS Spectral Library_hr	20210	Bruker NIST 2020 MSMS Spectral Library_hr	[]	TRUE		-0.204	4	744.5	-0.603	193	0.926	9 (0)		MS/MS: Library		5.64	39.2	2837873	1512237	2465761	4017164	3123378	1216803	3526777	2525231	2737625
1.16	356.352	338.318	[M+NH4]+	FALSE	Erucic acid	C22H42O2	Target List - Targetlist_Hilic_Database_Final_20250422, Target List - Targetlist_Hilic_Database_Final_20250422	22000	Targetlist_Hilic_Database_Final_20250422	[]	TRUE	0.07	-0.158	∞		-0.444	201.9	0.971	9 (0)			InChI=1S/C22H42O2/c1-2-3-4-5-6-7-8-9-10-11-12-13-14-15-16-17-18-19-20-21-22(23)24/h9-10H,2-8,11-21H2,1H3,(H,23,24)/b10-9-	14.79	26.2	508560	228657	443722	536158	354599	376366	458952	583828	473768
7.41	353.129	352.122	[M+H]+	TRUE	ethyl 2-[[2-(3-nitrophenyl)quinazolin-4-yl]amino]acetate	C18H16N4O4	Spectral Library - Bruker MetaboBASE Personal Library 3.0	10110	Bruker MetaboBASE Personal Library 3.0	[]	TRUE		4.953	41.2	735.6	14.027	179.4	0.862	9 (1)		MS/MS: Library		26.67	45.14	996166	1036388	535431	418440	613011	321611	537076	345240	563952
5.75	464.124	441.135	[M+Na]+	FALSE	Folic acid	C19H19N7O6	Target List - Targetlist_Hilic_Database_Final_20250422, Target List - Targetlist_Hilic_Database_Final_20250422	11000	Targetlist_Hilic_Database_Final_20250422	[]	TRUE	-0.45	-4.664	∞		-10.049	186.7	0.905	6 (5)			InChI=1S/C19H19N7O6/c20-19-25-15-14(17(30)26-19)23-11(8-22-15)7-21-10-3-1-9(2-4-10)16(29)24-12(18(31)32)5-6-13(27)28/h1-4,8,12,21H,5-7H2,(H,24,29)(H,27,28)(H,31,32)(H3,20,22,25,26,30)/t12-/m0/s1	14.61	103.1	47782	83905	56101	0	52302	62115	0	0	36484
7.4	309.165	308.158	[M+H]+, [M+H-H2O]+, [M+Na]+	TRUE	Fructoselysine	C12H24N2O7	Spectral Library - Bruker MetaboBASE Personal Library 2.0_in-silico	20212	Bruker MetaboBASE Personal Library 2.0_in-silico	[]	TRUE		-0.45	10.2	421.7	-1.457	165.3	0.791	9 (0)	-2.5	MS/MS: Library; CCS: CCS-Predict	InChI=1S/C12H24N2O7/c13-7(12(20)21)3-1-2-4-14-5-8(16)10(18)11(19)9(17)6-15/h7,9-11,14-15,17-19H,1-6,13H2,(H,20,21)	15.53	36.89	5214646	6311873	6112046	4740121	3897215	3442901	2127651	2906815	3727843
5.06	97.0284	96.0211	[M+H]+	TRUE	Furfural	C5H4O2	Spectral Library - Bruker MetaboBASE Personal Library 2.0_in-silico, Spectral Library - Bruker MetaboBASE Personal Library 2.0_in-silico	20010	Bruker MetaboBASE Personal Library 2.0_in-silico	[]	TRUE		-0.02	∞	739.4	-0.206	107	0.471	9 (1)	-8.4	MS/MS: Library; CCS: CCS-Predict	InChI=1S/C5H4O2/c6-4-5-2-1-3-7-5/h1-4H	2.77	7.45	1280980	1352743	1306069	1086815	1197940	1379955	1293396	1335432	1252097
4.16	416.261	415.253	[M+H]+	TRUE	Gln Arg Ile	C17H33N7O5	Spectral Library - Bruker MetaboBASE Personal Library 3.0	10110	Bruker MetaboBASE Personal Library 3.0	[]	TRUE		-1.077	51.3	428.3	-2.588	201.8	0.975	9 (6)		MS/MS: Library		12.39	43.43	310777	141875	367290	117361	248500	232042	165616	146757	235620
1.07	388.254	387.247	[M+H]+	TRUE	Gln Lys Leu	C17H33N5O5	Spectral Library - Bruker MetaboBASE Personal Library 2.0_in-silico, Spectral Library - Bruker MetaboBASE Personal Library 2.0_in-silico	10210	Bruker MetaboBASE Personal Library 2.0_in-silico	[]	TRUE		-1.189	8.5	409.9	-3.063	179	0.863	8 (2)		MS/MS: Library		29.86	79.26	984268	407970	2180119	2495106	1103508	0	1026945	745834	506069
3.7	388.254	387.246	[M+H]+	TRUE	Gln-Leu-Lys	C17H33N5O5	Spectral Library - Bruker NIST 2020 MSMS Spectral Library_hr	10210	Bruker NIST 2020 MSMS Spectral Library_hr	[]	TRUE		-1.688	12.9	417.9	-4.347	179.2	0.864	9 (0)	-7.9	MS/MS: Library; CCS: CCS-Predict	InChI=1S/C17H33N5O5/c1-10(2)9-13(22-15(24)11(19)6-7-14(20)23)16(25)21-12(17(26)27)5-3-4-8-18/h10-13H,3-9,18-19H2,1-2H3,(H2,20,23)(H,21,25)(H,22,24)(H,26,27)	1.11	17.62	6387385	3562481	6306293	5976015	6226726	6217952	6531242	6376252	6359197
7.46	276.155	275.148	[M+H]+, [M+Na]+	TRUE	Glu-Lys	C11H21N3O5	Spectral Library - Bruker NIST 2020 MSMS Spectral Library_hr, Spectral Library - Bruker NIST 2020 MSMS Spectral Library_hr, Spectral Library - Bruker NIST 2020 MSMS Spectral Library_hr	20221	Bruker NIST 2020 MSMS Spectral Library_hr	[]	TRUE		-0.111	10.7	925.2	-0.402	157	0.747	9 (0)	-4.1	MS/MS: Library; CCS: CCS-Predict	InChI=1S/C11H21N3O5/c12-6-2-1-3-8(11(18)19)14-10(17)7(13)4-5-9(15)16/h7-8H,1-6,12-13H2,(H,14,17)(H,15,16)(H,18,19)/t7-,8-/m1/s1	9.96	26.34	622766	756184	718466	563457	755302	332028	719874	882104	789756
5	198.097	180.063	[M+NH4]+	TRUE	Glucose	C6H12O6	Target List - Targetlist_Hilic_Database_Final_20250422, Target List - Targetlist_Hilic_Database_Final_20250422, Target List - Targetlist_Hilic_Database_Final_20250422, Target List - Targetlist_Hilic_Database_Final_20250422	22210	Targetlist_Hilic_Database_Final_20250422	[]	TRUE	0.1	-0.023	9.4	608.9	-0.116	138.7	0.648	9 (0)		MS/MS: MetFrag	InChI=1S/C6H12O6/c7-1-2-3(8)4(9)5(10)6(11)12-2/h2-11H,1H2/t2-,3-,4+,5-,6?/m1/s1	4.37	8.21	2643591	2679596	2871091	2582887	2942754	3022709	2910067	2354458	2803313
6.14	258.11	257.102	[M+H]+	TRUE	Glycerophosphocholine	C8H20NO6P	Spectral Library - Bruker NIST 2020 MSMS Spectral Library_hr	20222	Bruker NIST 2020 MSMS Spectral Library_hr	[]	TRUE		-0.487	11.6	927.4	-1.885	151.7	0.72	9 (0)	-0.1	MS/MS: Library; CCS: CCS-Predict	InChI=1S/C8H20NO6P/c1-9(2,3)4-5-14-16(12,13)15-7-8(11)6-10/h8,10-11H,4-7H2,1-3H3/t8-/m1/s1	14.29	40.08	2535935	2536137	1967251	2864447	2927278	1346548	4823741	2571714	2052140
4.3	306.08	283.091	[M+Na]+	TRUE	Guanosine	C10H13N5O5	Target List - Targetlist_Hilic_Database_Final_20250422, Target List - Targetlist_Hilic_Database_Final_20250422	22210	Targetlist_Hilic_Database_Final_20250422	[]	TRUE	0.25	-0.441	12	507.8	-1.442	170.7	0.816	7 (0)		MS/MS: MetFrag	InChI=1S/C10H13N5O5/c11-10-13-7-4(8(19)14-10)12-2-15(7)9-6(18)5(17)3(1-16)20-9/h2-3,5-6,9,16-18H,1H2,(H3,11,13,14,19)/t3-,5-,6-,9-/m1/s1	7.05	88.95	488664	199463	888184	671852	578851	0	0	517710	554963
1.11	223.063	222.056	[M+H]+	TRUE	Hexamethylcyclotrisiloxane	C6H18O3Si3	Spectral Library - Bruker NIST 2020 MSMS Spectral Library_hr	20110	Bruker NIST 2020 MSMS Spectral Library_hr	[]	TRUE		-0.29	62.5	687.1	-1.298	142.1	0.669	3 (0)	14.4	MS/MS: Library; CCS: CCS-Predict	InChI=1S/C6H18O3Si3/c1-10(2)7-11(3,4)9-12(5,6)8-10/h1-6H3	2.09	NaN	233419	0	0	0	233372	0	0	0	243889
1.45	790.62	789.613	[M+H]+	TRUE	HexCer 21:0;2O/20:5	C47H83NO8	Spectral Library - MSDIAL-TandemMassSpectralAtlas-VS69-Pos.msp	20012	MSDIAL-TandemMassSpectralAtlas-VS69-Pos.msp	[]	TRUE		1.056	∞	660.3	1.336	293.5	1.44	5 (4)	-0.2	MS/MS: Library	InChI=1S/C47H83NO8/c1-3-5-7-9-11-13-15-17-19-21-23-25-27-29-31-33-35-37-43(51)48-40(39-55-47-46(54)45(53)44(52)42(38-49)56-47)41(50)36-34-32-30-28-26-24-22-20-18-16-14-12-10-8-6-4-2/h5,7,11,13,17,19,23,25,29,31,40-42,44-47,49-50,52-54H,3-4,6,8-10,12,14-16,18,20-22,24,26-28,30,32-39H2,1-2H3,(H,48,51)	38.03	175.43	22697794	0	0	35303532	31190562	8845630	0	0	55401140
8.73	199.169	198.162	[M+H]+	TRUE	Hexyl 2-methyl-3-pentenoate	C12H22O2	Spectral Library - Bruker MetaboBASE Personal Library 2.0_in-silico, Spectral Library - Bruker MetaboBASE Personal Library 2.0_in-silico, Spectral Library - Bruker MetaboBASE Personal Library 2.0_in-silico, Spectral Library - Bruker MetaboBASE Personal Library 2.0_in-silico, Spectral Library - Bruker MetaboBASE Personal Library 2.0_in-silico, Spectral Library - Bruker MetaboBASE Personal Library …	20110	Bruker MetaboBASE Personal Library 2.0_in-silico	[]	TRUE		-0.101	32.4	606.1	-0.509	180.4	0.843	3 (2)		MS/MS: Library		141.42	213.18	0	0	0	0	14091888	13973479	0	574582	0
3.01	137.046	136.039	[M+H]+	TRUE	Hypoxanthine	C5H4N4O	Target List - Targetlist_Hilic_Database_Final_20250422, Target List - Targetlist_Hilic_Database_Final_20250422, Spectral Library - Bruker NIST 2020 MSMS Spectral Library_hr	22220	Targetlist_Hilic_Database_Final_20250422	[]	TRUE	0.21	0.132	8.4	991.6	0.961	121.3	0.552	7 (0)		MS/MS: MetFrag	InChI=1S/C5H4N4O/c10-5-3-4(7-1-6-3)8-2-9-5/h1-2H,(H2,6,7,8,9,10)	3.04	112.65	11593986	15758703	9785979	27087680	12280137	0	0	770550	12442859
1.94	502.33	501.322	[M+H]+	TRUE	Ile Leu Glu Lys	C23H43N5O7	Spectral Library - Bruker MetaboBASE Personal Library 2.0_in-silico, Spectral Library - Bruker MetaboBASE Personal Library 2.0_in-silico, Spectral Library - Bruker MetaboBASE Personal Library 2.0_in-silico, Spectral Library - Bruker MetaboBASE Personal Library 2.0_in-silico, Spectral Library - Bruker MetaboBASE Personal Library 2.0_in-silico, Spectral Library - Bruker MetaboBASE Personal Library …	10112	Bruker MetaboBASE Personal Library 2.0_in-silico	[]	TRUE		6.122	33.6	744.1	12.187	220.6	1.072	9 (0)	-2.7	MS/MS: Library; CCS: CCS-Predict	InChI=1S/C23H43N5O7/c1-5-14(4)19(25)22(33)28-17(12-13(2)3)21(32)26-15(9-10-18(29)30)20(31)27-16(23(34)35)8-6-7-11-24/h13-17,19H,5-12,24-25H2,1-4H3,(H,26,32)(H,27,31)(H,28,33)(H,29,30)(H,34,35)/t14-,15-,16-,17-,19-/m0/s1	7.32	30.99	21001088	12504355	20448982	20137480	19185440	14556406	7931124	22059528	17551956
2.29	260.161	259.154	[M+H]+	TRUE	Ile-Gln	C11H21N3O4	Spectral Library - Bruker NIST 2020 MSMS Spectral Library_hr	10211	Bruker NIST 2020 MSMS Spectral Library_hr	[]	TRUE		0.992	9.7	828.3	3.811	164.4	0.78	9 (1)	3.2	MS/MS: Library; CCS: CCS-Predict	InChI=1S/C11H21N3O4/c1-3-6(2)9(13)10(16)14-7(11(17)18)4-5-8(12)15/h6-7,9H,3-5,13H2,1-2H3,(H2,12,15)(H,14,16)(H,17,18)/t6-,7-,9+/m0/s1	4.65	43.34	2761681	1330910	2674698	2475712	2663515	758811	2220014	952735	2467598
3.8	146.06	145.053	[M+H]+	TRUE	Indole-6-carboxaldehyde	C9H7NO	Spectral Library - Bruker NIST 2020 MSMS Spectral Library_hr, Spectral Library - Bruker NIST 2020 MSMS Spectral Library_hr, Spectral Library - Bruker NIST 2020 MSMS Spectral Library_hr, Spectral Library - Bruker NIST 2020 MSMS Spectral Library_hr, Spectral Library - Bruker NIST 2020 MSMS Spectral Library_hr, Spectral Library - Bruker NIST 2020 MSMS Spectral Library_hr	20220	Bruker NIST 2020 MSMS Spectral Library_hr	[]	TRUE		0.126	9.1	984.7	0.86	137.2	0.628	9 (0)	8.5	MS/MS: Library; CCS: CCS-Predict	InChI=1S/C9H7NO/c11-6-7-1-2-8-3-4-10-9(8)5-7/h1-6,10H	1.55	12.82	5059503	3483106	4902175	4968129	5244484	5233091	5316179	5079553	5210412
3.93	120.081	119.073	[M+H]+	TRUE	Indoline	C8H9N	Spectral Library - Bruker MetaboBASE Personal Library 3.0	20222	Bruker MetaboBASE Personal Library 3.0	[]	TRUE		-0.225	13.8	950.3	-1.875	121.8	0.548	8 (6)	-1.9	MS/MS: Library; CCS: CCS-Predict	InChI=1S/C8H9N/c1-2-4-8-7(3-1)5-6-9-8/h1-4,9H,5-6H2	72.34	41.37	0	720453	2470458	3667998	2753648	4894098	3267415	3781067	3538238
3.94	291.07	268.08	[M+Na]+, [M+K]+	TRUE	Inosine	C10H12N4O5	Target List - Targetlist_Hilic_Database_Final_20250422, Spectral Library - Bruker NIST 2020 MSMS Spectral Library_hr, Spectral Library - Bruker NIST 2020 MSMS Spectral Library_hr, Target List - Targetlist_Hilic_Database_Final_20250422	22220	Targetlist_Hilic_Database_Final_20250422	[]	TRUE	0.13	-0.238	6.9	950.4	-0.819	166.4	0.794	9 (1)		MS/MS: MetFrag	InChI=1S/C10H12N4O5/c15-1-4-6(16)7(17)10(19-4)14-3-13-5-8(14)11-2-12-9(5)18/h2-4,6-7,10,15-17H,1H2,(H,11,12,18)/t4-,6-,7-,10-/m1/s1	1.75	83.3	36060184	18789422	58843372	34582336	36602996	962600	50953	38006552	35085540
6.4	450.995	428.005	[M+Na]+, [M+H]+	TRUE	Inosine 5'-diphosphate sodium salt	C10H14N4O11P2	Target List - Targetlist_Hilic_Database_Final_20250422, Target List - Targetlist_Hilic_Database_Final_20250422	12110	Targetlist_Hilic_Database_Final_20250422	[]	TRUE	-0.19	-8.116	33.4	31.1	-17.997	180.9	0.876	8 (0)		MS/MS: MetFrag	InChI=1S/C10H14N4O11P2/c15-6-4(1-23-27(21,22)25-26(18,19)20)24-10(7(6)16)14-3-13-5-8(14)11-2-12-9(5)17/h2-4,6-7,10,15-16H,1H2,(H,21,22)(H,11,12,17)(H2,18,19,20)/t4-,6-,7-,10-/m1/s1	15.89	97.36	684498	381844	158940	1613624	715835	524177	518529	0	489502
6.43	349.056	348.048	[M+H]+, [M+Na]+	TRUE	Inosine 5'-monophosphate disodium salt hydrate	C10H13N4O8P	Target List - Targetlist_Hilic_Database_Final_20250422, Target List - Targetlist_Hilic_Database_Final_20250422	12210	Targetlist_Hilic_Database_Final_20250422	[]	TRUE	0.03	1.183	15.3	422.6	3.39	162.5	0.781	8 (0)		MS/MS: MetFrag	InChI=1S/C10H13N4O8P/c15-6-4(1-21-23(18,19)20)22-10(7(6)16)14-3-13-5-8(14)11-2-12-9(5)17/h2-4,6-7,10,15-16H,1H2,(H,11,12,17)(H2,18,19,20)/t4-,6-,7-,10-/m1/s1	13.9	97.47	1573942	632684	558770	3400515	1646845	927263	1151411	0	1182245
3.91	232.154	231.147	[M+H]+	TRUE	Isobutyryl-L-carnitine	C11H21NO4	Spectral Library - Bruker NIST 2020 MSMS Spectral Library_hr, Spectral Library - Bruker NIST 2020 MSMS Spectral Library_hr	20222	Bruker NIST 2020 MSMS Spectral Library_hr	[]	TRUE		-0.359	7	989	-1.545	150	0.708	4 (3)	-1.7	MS/MS: Library; CCS: CCS-Predict	InChI=1S/C11H21NO4/c1-8(2)11(15)16-9(6-10(13)14)7-12(3,4)5/h8-9H,6-7H2,1-5H3/t9-/m1/s1	NaN	93.43	0	872153	0	0	0	2913234	5156953	4863363	0
6.94	215.015	192.026	[M+Na]+	FALSE	Isocitric acid	C6H8O7	Target List - Targetlist_Hilic_Database_Final_20250422, Target List - Targetlist_Hilic_Database_Final_20250422, Target List - Targetlist_Hilic_Database_Final_20250422, Target List - Targetlist_Hilic_Database_Final_20250422, Target List - Targetlist_Hilic_Database_Final_20250422, Target List - Targetlist_Hilic_Database_Final_20250422	11000	Targetlist_Hilic_Database_Final_20250422	[]	TRUE	0.44	-1.058	∞		-4.922	137.3	0.645	9 (8)			InChI=1S/C6H8O7/c7-3(8)1-2(5(10)11)4(9)6(12)13/h2,4,9H,1H2,(H,7,8)(H,10,11)(H,12,13)	4.09	44.74	460137	310022	388767	666140	503369	126377	413040	284935	501582
6.06	268.998	246.009	[M+Na]+	FALSE	Isopentenyl pyrophosphate triammonium salt solution	C5H12O7P2	Target List - Targetlist_Hilic_Database_Final_20250422, Target List - Targetlist_Hilic_Database_Final_20250422	12200	Targetlist_Hilic_Database_Final_20250422	[]	TRUE	0.26	3.369	4.1		12.525	184.2	0.875	9 (0)			InChI=1S/C5H12O7P2/c1-5(2)3-4-11-14(9,10)12-13(6,7)8/h1,3-4H2,2H3,(H,9,10)(H2,6,7,8)	10.51	12	201012960	205886128	150130576	149090464	208601536	195065600	177773408	173625872	162764720
3.58	246.17	245.163	[M+H]+	TRUE	Isovaleryl-L-carnitine	C12H23NO4	Spectral Library - Bruker NIST 2020 MSMS Spectral Library_hr, Spectral Library - Bruker NIST 2020 MSMS Spectral Library_hr	20122	Bruker NIST 2020 MSMS Spectral Library_hr	[]	TRUE		0.134	36.1	878.1	0.543	154.9	0.733	3 (0)	-0.8	MS/MS: Library; CCS: CCS-Predict	InChI=1S/C12H23NO4/c1-9(2)6-12(16)17-10(7-11(14)15)8-13(3,4)5/h9-10H,6-8H2,1-5H3/t10-/m1/s1	NaN	103.17	0	1159086	1809822	0	0	0	1471778	0	0
5.65	162.077	161.07	[M+H]+	TRUE	L-2-Aminoadipic acid	C6H11NO4	Target List - Targetlist_Hilic_Database_Final_20250422, Target List - Targetlist_Hilic_Database_Final_20250422, Target List - Targetlist_Hilic_Database_Final_20250422, Target List - Targetlist_Hilic_Database_Final_20250422	12010	Targetlist_Hilic_Database_Final_20250422	[]	TRUE	-0.15	0.715	∞	494.2	4.414	132.7	0.612	8 (7)		MS/MS: MetFrag	InChI=1S/C6H11NO4/c7-4(6(10)11)2-1-3-5(8)9/h4H,1-3,7H2,(H,8,9)(H,10,11)/t4-/m0/s1	36.28	61.76	783728	1263456	769754	440226	855308	0	631532	1292906	1664920
1.33	758.571	757.563	[M+H]+	TRUE	L-a-Phosphatidylcholine	C42H80NO8P	Target List - Targetlist_Hilic_Database_Final_20250422, Target List - Targetlist_Hilic_Database_Final_20250422, Spectral Library - Bruker NIST 2020 MSMS Spectral Library_hr, Spectral Library - Bruker NIST 2020 MSMS Spectral Library_hr	22120	Targetlist_Hilic_Database_Final_20250422	[]	TRUE	0.18	1.249	47.2	943.2	1.646	271.4	1.331	4 (3)		MS/MS: MetFrag	InChI=1S/C42H82NO8P/c1-6-8-10-12-14-16-18-20-21-23-25-27-29-31-33-35-42(45)51-40(39-50-52(46,47)49-37-36-43(3,4)5)38-48-41(44)34-32-30-28-26-24-22-19-17-15-13-11-9-7-2/h20-21,40H,6-19,22-39H2,1-5H3/b21-20-/t40-/m1/s1	46.65	223.61	28069926912	0	0	27072194560	49024155648	0	0	0	14423435264
5.61	90.0551	89.0478	[M+H]+	FALSE	L-alpha-Alanine	C3H7NO2	Target List - Targetlist_Hilic_Database_Final_20250422, Target List - Targetlist_Hilic_Database_Final_20250422	22200	Targetlist_Hilic_Database_Final_20250422	[]	TRUE	0.01	0.125	2.7		1.393	125	0.545	9 (0)			InChI=1S/C3H7NO2/c1-2(4)3(5)6/h2H,4H2,1H3,(H,5,6)/t2-/m0/s1	3.35	15.36	8401162	8936265	7762188	8487587	8803612	10521546	6213328	8507423	9118921
8.56	175.119	174.112	[M+H]+	TRUE	L-Arginine monohydrochloride	C6H14N4O2	Spectral Library - Bruker NIST 2020 MSMS Spectral Library_hr, Target List - Targetlist_Hilic_Database_Final_20250422, Spectral Library - Bruker NIST 2020 MSMS Spectral Library_hr, Target List - Targetlist_Hilic_Database_Final_20250422	21220	Targetlist_Hilic_Database_Final_20250422	[]	TRUE	0.46	0.045	8.5	1000	0.255	184.5	0.856	8 (1)		MS/MS: MetFrag	InChI=1S/C6H14N4O2/c7-4(5(11)12)2-1-3-10-6(8)9/h4H,1-3,7H2,(H,11,12)(H4,8,9,10)/t4-/m0/s1	1.61	85.6	700626	1484313	1447042	830155	673666	0	281173	155304	689074
5.66	162.112	161.105	[M+H]+	TRUE	L-Carnitine hydrochloride	C7H15NO3	Target List - Targetlist_Hilic_Database_Final_20250422, Target List - Targetlist_Hilic_Database_Final_20250422, Spectral Library - Bruker NIST 2020 MSMS Spectral Library_hr	21220	Targetlist_Hilic_Database_Final_20250422	[]	TRUE	0.36	0.013	1.2	986.5	0.081	127	0.586	9 (0)		MS/MS: MetFrag	InChI=1S/C7H15NO3/c1-8(2,3)5-6(9)4-7(10)11/h6,9H,4-5H2,1-3H3/t6-/m1/s1	9.52	14.34	74717800	73398008	104686256	100676880	77472320	116253128	98227496	84936440	92383864
5.8	214.056	175.093	[M+K]+	FALSE	L-Citrulline	C6H13N3O3	Target List - Targetlist_Hilic_Database_Final_20250422, Target List - Targetlist_Hilic_Database_Final_20250422, Target List - Targetlist_Hilic_Database_Final_20250422, Target List - Targetlist_Hilic_Database_Final_20250422	12100	Targetlist_Hilic_Database_Final_20250422	[]	TRUE	0.1	-2.372	42.2		-11.082	144.6	0.679	9 (0)			InChI=1S/C6H13N3O3/c7-4(5(10)11)2-1-3-9-6(8)12/h4H,1-3,7H2,(H,10,11)(H3,8,9,12)/t4-/m0/s1	14.48	15.61	196997	175651	145718	127002	151118	183543	145527	119705	143224
6.7	427.095	426.088	[M+H]+, [M+Na]+	TRUE	L-Cysteine-glutathione disulfide	C13H22N4O8S2	Spectral Library - Bruker NIST 2020 MSMS Spectral Library_hr	20222	Bruker NIST 2020 MSMS Spectral Library_hr	[]	TRUE		0.235	11.9	865.9	0.551	190.1	0.92	9 (0)	-1.8	MS/MS: Library; CCS: CCS-Predict	InChI=1S/C13H22N4O8S2/c14-6(12(22)23)1-2-9(18)17-8(11(21)16-3-10(19)20)5-27-26-4-7(15)13(24)25/h6-8H,1-5,14-15H2,(H,16,21)(H,17,18)(H,19,20)(H,22,23)(H,24,25)	12.1	43.13	1998540	2878215	1728335	1591891	2559547	423677	2824056	2156990	1998383
4.21	176.066	158.032	[M+NH4]+	FALSE	L-Dihydroorotic acid	C5H6N2O4	Target List - Targetlist_Hilic_Database_Final_20250422, Target List - Targetlist_Hilic_Database_Final_20250422	12000	Targetlist_Hilic_Database_Final_20250422	[]	TRUE	-0.29	-0.68	∞		-3.86	143.4	0.665	8 (5)			InChI=1S/C5H6N2O4/c8-3-1-2(4(9)10)6-5(11)7-3/h2H,1H2,(H,9,10)(H2,6,7,8,11)/t2-/m0/s1	99.6	39.77	302247	432968	1541735	939842	0	1167495	1130868	533597	1112469
5.68	147.077	146.069	[M+H]+	FALSE	L-Glutamine	C5H10N2O3	Target List - Targetlist_Hilic_Database_Final_20250422, Target List - Targetlist_Hilic_Database_Final_20250422	22000	Targetlist_Hilic_Database_Final_20250422	[]	TRUE	0.18	0.253	∞		1.72	206.2	0.944	7 (3)			InChI=1S/C5H10N2O3/c6-3(5(9)10)1-2-4(7)8/h3H,1-2,6H2,(H2,7,8)(H,9,10)/t3-/m0/s1	11.96	75.75	105976	165184	107015	0	140226	199235	0	139277	115604
5.73	120.066	119.059	[M+H]+	FALSE	L-Homoserine	C4H9NO3	Target List - Targetlist_Hilic_Database_Final_20250422, Target List - Targetlist_Hilic_Database_Final_20250422, Target List - Targetlist_Hilic_Database_Final_20250422, Target List - Targetlist_Hilic_Database_Final_20250422	11000	Targetlist_Hilic_Database_Final_20250422	[]	TRUE	0.43	0.713	∞		5.938	164.9	0.741	6 (4)			InChI=1S/C4H9NO3/c5-3(1-2-6)4(7)8/h3,6H,1-2,5H2,(H,7,8)/t3-/m0/s1	17.32	105.46	317678	507162	290093	0	318870	355015	0	0	451493
4.32	132.102	131.094	[M+H]+	FALSE	L-Isoleucine	C6H13NO2	Target List - Targetlist_Hilic_Database_Final_20250422, Target List - Targetlist_Hilic_Database_Final_20250422	22200	Targetlist_Hilic_Database_Final_20250422	[]	TRUE	0.22	-0.221	5.2		-1.671	126.8	0.575	2 (0)			InChI=1S/C6H13NO2/c1-3-4(2)5(7)6(8)9/h4-5H,3,7H2,1-2H3,(H,8,9)/t4-,5-/m0/s1	NaN	183.98	0	785665	4115646	0	0	0	0	0	0
3.77	170.06	131.096	[M+K]+	FALSE	L-Leucine	C6H13NO2	Target List - Targetlist_Hilic_Database_Final_20250422, Target List - Targetlist_Hilic_Database_Final_20250422, Target List - Targetlist_Hilic_Database_Final_20250422, Target List - Targetlist_Hilic_Database_Final_20250422	12000	Targetlist_Hilic_Database_Final_20250422	[]	TRUE	-0.03	1.85	∞		10.876	134.9	0.624	8 (6)			InChI=1S/C6H13NO2/c1-4(2)3-5(7)6(8)9/h4-5H,3,7H2,1-2H3,(H,8,9)/t5-/m0/s1	14.5	54.56	192613	128027	0	257866	244792	237393	280903	151895	276274
8.79	129.102	146.106	[M+H-H2O]+, [M+Na]+	TRUE	L-Lysine monohydrochloride	C6H14N2O2	Spectral Library - Bruker NIST 2020 MSMS Spectral Library_hr, Target List - Targetlist_Hilic_Database_Final_20250422, Target List - Targetlist_Hilic_Database_Final_20250422	21020	Targetlist_Hilic_Database_Final_20250422	[]	TRUE	0.4	0.154	∞	955.4	1.194	125.8	0.569	9 (0)		MS/MS: MetFrag	InChI=1S/C6H14N2O2/c7-4-2-1-3-5(8)6(9)10/h5H,1-4,7-8H2,(H,9,10)/t5-/m0/s1	6.34	21.68	2309571	2961291	2899930	2682400	2694965	3397802	2973217	1497195	2564029
4.47	150.059	149.051	[M+H]+	TRUE	L-Methionine	C5H11NO2S	Spectral Library - Bruker NIST 2020 MSMS Spectral Library_hr, Target List - Targetlist_Hilic_Database_Final_20250422, Target List - Targetlist_Hilic_Database_Final_20250422	21120	Targetlist_Hilic_Database_Final_20250422	[]	TRUE	0.37	0.278	20.4	990.4	1.851	126.4	0.579	5 (1)		MS/MS: MetFrag	InChI=1S/C5H11NO2S/c1-9-3-2-4(6)5(7)8/h4H,2-3,6H2,1H3,(H,7,8)/t4-/m0/s1	141.42	112.44	0	1829571	4393893	1978892	2686055	0	0	9748081	0
5.11	219.017	180.054	[M+K]+	FALSE	L-Methionine sulfoximine	C5H12N2O3S	Target List - Targetlist_Hilic_Database_Final_20250422, Target List - Targetlist_Hilic_Database_Final_20250422	12100	Targetlist_Hilic_Database_Final_20250422	[]	TRUE	-0.19	-2.779	68.1		-12.686	158.4	0.745	3 (1)			InChI=1S/C5H12N2O3S/c1-11(7,10)3-2-4(6)5(8)9/h4,7H,2-3,6H2,1H3,(H,8,9)/t4-,11?/m0/s1	70.72	223.61	1173986	0	0	0	1158795	1383150	0	0	0
8.19	189.135	188.127	[M+H]+	TRUE	L-NG-Monomethylarginine	C7H16N4O2	Spectral Library - Bruker NIST 2020 MSMS Spectral Library_hr, Spectral Library - Bruker NIST 2020 MSMS Spectral Library_hr	20120	Bruker NIST 2020 MSMS Spectral Library_hr	[]	TRUE		0.024	20.2	987.7	0.126	134.7	0.628	9 (0)	-6.1	MS/MS: Library; CCS: CCS-Predict	InChI=1S/C7H16N4O2/c1-10-7(9)11-4-2-3-5(8)6(12)13/h5H,2-4,8H2,1H3,(H,12,13)(H3,9,10,11)/t5-/m0/s1	44.43	10.66	3041315	2682474	3613629	2789213	844291	2840092	3253715	2904309	2912610
4.16	132.102	131.095	[M+H]+	TRUE	L-Norleucine	C6H13NO2	Target List - Targetlist_Hilic_Database_Final_20250422, Spectral Library - Bruker NIST 2020 MSMS Spectral Library_hr, Spectral Library - Bruker NIST 2020 MSMS Spectral Library_hr, Spectral Library - Bruker NIST 2020 MSMS Spectral Library_hr, Target List - Targetlist_Hilic_Database_Final_20250422, Spectral Library - Bruker NIST 2020 MSMS Spectral Library_hr, Target List - Targetlist_Hilic_Database…	22220	Targetlist_Hilic_Database_Final_20250422	[]	TRUE	0.16	0.052	12.6	924.2	0.395	126.9	0.576	7 (0)		MS/MS: MetFrag	InChI=1S/C6H13NO2/c1-2-3-4-5(7)6(8)9/h5H,2-4,7H2,1H3,(H,8,9)/t5-/m0/s1	70.71	71.77	12682550	1141054	4665802	7132057	0	0	7689065	10749175	12564110
4.29	118.086	117.079	[M+H]+	TRUE	L-Norvaline	C5H11NO2	Spectral Library - Bruker NIST 2020 MSMS Spectral Library_hr, Target List - Targetlist_Hilic_Database_Final_20250422, Target List - Targetlist_Hilic_Database_Final_20250422, Target List - Targetlist_Hilic_Database_Final_20250422, Target List - Targetlist_Hilic_Database_Final_20250422, Target List - Targetlist_Hilic_Database_Final_20250422, Spectral Library - Bruker NIST 2020 MSMS Spectral Library…	22220	Targetlist_Hilic_Database_Final_20250422	[]	TRUE	-0.11	-0.005	3.3	992.1	-0.044	115.4	0.518	9 (0)		MS/MS: MetFrag	InChI=1S/C5H11NO2/c1-2-3-4(6)5(7)8/h4H,2-3,6H2,1H3,(H,7,8)/t4-/m0/s1	4.65	30.16	140368928	66920088	132456040	120798784	149620160	201174784	124188952	154517552	133592048
10.22	130.086	129.079	[M+H]+	TRUE	L-Pipecolic acid	C6H11NO2	Spectral Library - Bruker NIST 2020 MSMS Spectral Library_hr, Spectral Library - Bruker NIST 2020 MSMS Spectral Library_hr, Spectral Library - Bruker NIST 2020 MSMS Spectral Library_hr, Spectral Library - Bruker NIST 2020 MSMS Spectral Library_hr, Spectral Library - Bruker NIST 2020 MSMS Spectral Library_hr	20222	Bruker NIST 2020 MSMS Spectral Library_hr	[]	TRUE		0.128	5.7	984.1	0.987	126.4	0.573	4 (0)	-2.2	MS/MS: Library; CCS: CCS-Predict	InChI=1S/C6H11NO2/c8-6(9)5-3-1-2-4-7-5/h5,7H,1-4H2,(H,8,9)/t5-/m0/s1	141.42	133.45	0	4421572	0	6961647	0	785424	0	0	1739665
7.95	115.087	114.079	[M+H]+	TRUE	L-Prolinamide	C5H10N2O	Spectral Library - Bruker MetaboBASE Personal Library 2.0_in-silico	20020	Bruker MetaboBASE Personal Library 2.0_in-silico	[]	TRUE		0.101	∞	955.4	0.878	119.2	0.534	9 (0)	-5.3	MS/MS: Library; CCS: CCS-Predict	InChI=1S/C5H10N2O/c6-5(8)4-2-1-3-7-4/h4,7H,1-3H2,(H2,6,8)/t4-/m0/s1	5.89	22.1	2269110	1908987	1926204	1560782	2438481	2994322	2596347	2623925	2110693
5.06	116.071	115.063	[M+H]+	TRUE	L-Proline	C5H9NO2	Target List - Targetlist_Hilic_Database_Final_20250422, Spectral Library - Bruker NIST 2020 MSMS Spectral Library_hr, Target List - Targetlist_Hilic_Database_Final_20250422	22220	Targetlist_Hilic_Database_Final_20250422	[]	TRUE	0.26	0.01	8.2	996.7	0.089	118.8	0.532	9 (0)		MS/MS: MetFrag	InChI=1S/C5H9NO2/c7-5(8)4-2-1-3-6-4/h4,6H,1-3H2,(H,7,8)/t4-/m0/s1	2.01	33.08	12702841	10300609	11519863	8468181	12216493	21064242	10122026	14830694	12144769
4.18	218.139	217.131	[M+H]+	TRUE	L-Propionylcarnitine	C10H19NO4	Spectral Library - Bruker NIST 2020 MSMS Spectral Library_hr	20222	Bruker NIST 2020 MSMS Spectral Library_hr	[]	TRUE		-0.039	9.1	967.6	-0.178	144.4	0.679	9 (0)	-2.4	MS/MS: Library; CCS: CCS-Predict	InChI=1S/C10H19NO4/c1-5-10(14)15-8(6-9(12)13)7-11(2,3)4/h8H,5-7H2,1-4H3/t8-/m1/s1	4.31	23.52	15586728	7971032	14369588	13155011	16349540	13697270	19058002	13963185	14709430
4.89	182.081	181.074	[M+H]+	FALSE	L-Tyrosine	C9H11NO3	Target List - Targetlist_Hilic_Database_Final_20250422, Target List - Targetlist_Hilic_Database_Final_20250422	21200	Targetlist_Hilic_Database_Final_20250422	[]	TRUE	0.49	-0.033	5.3		-0.179	138.9	0.646	3 (1)			InChI=1S/C9H11NO3/c10-8(9(12)13)5-6-1-3-7(11)4-2-6/h1-4,8,11H,5,10H2,(H,12,13)/t8-/m0/s1	NaN	101.86	0	1782941	1846450	0	0	1337131	0	0	0
3.73	518.322	517.314	[M+H]+	TRUE	LPC 18:3-SN1	C26H48NO7P	Spectral Library - MSDIAL-TandemMassSpectralAtlas-VS69-Pos.msp, Spectral Library - MSDIAL-TandemMassSpectralAtlas-VS69-Pos.msp, Spectral Library - MSDIAL-TandemMassSpectralAtlas-VS69-Pos.msp	10112	MSDIAL-TandemMassSpectralAtlas-VS69-Pos.msp	[]	TRUE		-2.45	50.5	808.1	-4.727	232.4	1.13	8 (2)	2.9	MS/MS: Library	InChI=1S/C26H48NO7P/c1-5-6-7-8-9-10-11-12-13-14-15-16-17-18-19-20-26(29)32-23-25(28)24-34-35(30,31)33-22-21-27(2,3)4/h6-7,9-10,12-13,25,28H,5,8,11,14-24H2,1-4H3	3.94	56.14	732158	307576	714472	0	806346	875862	924664	902471	771544
1.35	538.387	537.38	[M+H]+	TRUE	LPC 19:0-SN1	C27H56NO7P	Spectral Library - MSDIAL-TandemMassSpectralAtlas-VS69-Pos.msp	20222	MSDIAL-TandemMassSpectralAtlas-VS69-Pos.msp	[]	TRUE		0.451	10.6	900.8	0.837	243.3	1.184	9 (0)	0.4	MS/MS: Library	InChI=1S/C27H56NO7P/c1-5-6-7-8-9-10-11-12-13-14-15-16-17-18-19-20-21-27(30)33-24-26(29)25-35-36(31,32)34-23-22-28(2,3)4/h26,29H,5-25H2,1-4H3	3.76	21.5	51420656	43193520	50126768	64496488	53992700	33935336	46117420	37536780	56387588
1.83	548.369	547.362	[M+H]+	TRUE	LPC 20:2-SN1	C28H54NO7P	Spectral Library - MSDIAL-TandemMassSpectralAtlas-VS69-Pos.msp, Spectral Library - MSDIAL-TandemMassSpectralAtlas-VS69-Pos.msp, Spectral Library - MSDIAL-TandemMassSpectralAtlas-VS69-Pos.msp	10112	MSDIAL-TandemMassSpectralAtlas-VS69-Pos.msp	[]	TRUE		-1.592	37.9	704	-2.903	236.8	1.153	9 (0)	0.2	MS/MS: Library	InChI=1S/C28H54NO7P/c1-5-6-7-8-9-10-11-12-13-14-15-16-17-18-19-20-21-22-28(31)34-25-27(30)26-36-37(32,33)35-24-23-29(2,3)4/h9-10,12-13,27,30H,5-8,11,14-26H2,1-4H3	38.01	32.93	170401696	69091432	114279352	91254712	65446432	135282592	60432248	56876360	105483664
1.82	544.34	543.332	[M+H]+, [M+Na]+, [M+K]+	TRUE	LPC 20:4-SN1	C28H50NO7P	Spectral Library - MSDIAL-TandemMassSpectralAtlas-VS69-Pos.msp	20122	MSDIAL-TandemMassSpectralAtlas-VS69-Pos.msp	[]	TRUE		-0.036	45.2	867	-0.066	230.6	1.123	9 (0)	-0.5	MS/MS: Library	InChI=1S/C28H50NO7P/c1-5-6-7-8-9-10-11-12-13-14-15-16-17-18-19-20-21-22-28(31)34-25-27(30)26-36-37(32,33)35-24-23-29(2,3)4/h6-7,9-10,12-13,15-16,27,30H,5,8,11,14,17-26H2,1-4H3	2.59	18.17	2350147328	2232735232	2651228672	2947895296	2430344960	2031116544	1964000256	3158924288	2281168384
1.85	542.321	541.314	[M+H]+	TRUE	LPC 20:5-SN1	C28H48NO7P	Spectral Library - MSDIAL-TandemMassSpectralAtlas-VS69-Pos.msp, Spectral Library - MSDIAL-TandemMassSpectralAtlas-VS69-Pos.msp, Spectral Library - MSDIAL-TandemMassSpectralAtlas-VS69-Pos.msp	10112	MSDIAL-TandemMassSpectralAtlas-VS69-Pos.msp	[]	TRUE		-2.639	36.9	800.2	-4.866	231.9	1.129	8 (7)	1	MS/MS: Library	InChI=1S/C28H48NO7P/c1-5-6-7-8-9-10-11-12-13-14-15-16-17-18-19-20-21-22-28(31)34-25-27(30)26-36-37(32,33)35-24-23-29(2,3)4/h6-7,9-10,12-13,15-16,18-19,27,30H,5,8,11,14,17,20-26H2,1-4H3	57.56	55.44	1031948992	327299168	375845600	0	371493984	523279040	189131360	375866816	305742784
1.82	568.34	567.332	[M+H]+	TRUE	LPC 22:6-SN1	C30H50NO7P	Spectral Library - MSDIAL-TandemMassSpectralAtlas-VS69-Pos.msp	20222	MSDIAL-TandemMassSpectralAtlas-VS69-Pos.msp	[]	TRUE		-0.098	14.6	866.9	-0.173	234.9	1.145	9 (0)	-0.3	MS/MS: Library	InChI=1S/C30H50NO7P/c1-5-6-7-8-9-10-11-12-13-14-15-16-17-18-19-20-21-22-23-24-30(33)36-27-29(32)28-38-39(34,35)37-26-25-31(2,3)4/h6-7,9-10,12-13,15-16,18-19,21-22,29,32H,5,8,11,14,17,20,23-28H2,1-4H3	1.45	23.77	1693923456	985343872	1111936128	1697024128	1711101696	1351881600	1026829440	1779636352	1652873088
1.39	480.344	479.337	[M+H]+	TRUE	LPC O-16:1	C24H50NO6P	Spectral Library - MSDIAL-TandemMassSpectralAtlas-VS69-Pos.msp	20112	MSDIAL-TandemMassSpectralAtlas-VS69-Pos.msp	[]	TRUE		-0.519	52.7	410	-1.08	224.4	1.089	9 (1)	-2.5	MS/MS: Library	InChI=1S/C24H50NO6P/c1-5-6-7-8-9-10-11-12-13-14-15-16-17-18-20-29-22-24(26)23-31-32(27,28)30-21-19-25(2,3)4/h10-11,24,26H,5-9,12-23H2,1-4H3	10.3	15.03	6757246	5024788	6972575	7005472	8594037	7042424	6669808	8576625	7250425
1.95	478.329	477.322	[M+H]+	TRUE	LPC O-16:2	C24H48NO6P	Spectral Library - MSDIAL-TandemMassSpectralAtlas-VS69-Pos.msp	20111	MSDIAL-TandemMassSpectralAtlas-VS69-Pos.msp	[]	TRUE		-0.044	31.4	512.6	-0.091	233.2	1.132	9 (0)	4.2	MS/MS: Library	InChI=1S/C24H48NO6P/c1-5-6-7-8-9-10-11-12-13-14-15-16-17-18-20-29-22-24(26)23-31-32(27,28)30-21-19-25(2,3)4/h7-8,10-11,24,26H,5-6,9,12-23H2,1-4H3	6.21	15.5	27514406	23894138	26869910	26666490	28496468	35571408	34343360	35128748	31761768
2.18	504.343	503.335	[M+H]+	TRUE	LPC O-18:3	C26H50NO6P	Spectral Library - MSDIAL-TandemMassSpectralAtlas-VS69-Pos.msp	10112	MSDIAL-TandemMassSpectralAtlas-VS69-Pos.msp	[]	TRUE		-2.204	41.4	672.4	-4.371	230.6	1.121	9 (0)	1.4	MS/MS: Library	InChI=1S/C26H50NO6P/c1-5-6-7-8-9-10-11-12-13-14-15-16-17-18-19-20-22-31-24-26(28)25-33-34(29,30)32-23-21-27(2,3)4/h6-7,9-10,12-13,26,28H,5,8,11,14-25H2,1-4H3	18.55	15.37	11247375	11307777	11262809	15853905	17406578	16640131	14772236	15928422	17069336
2.05	500.275	499.268	[M+H]+	TRUE	LysoPE(0:0/20:5(5Z,8Z,11Z,14Z,17Z))	C25H42NO7P	Spectral Library - Bruker MetaboBASE Personal Library 2.0_in-silico, Spectral Library - Bruker MetaboBASE Personal Library 2.0_in-silico, Spectral Library - Bruker MetaboBASE Personal Library 2.0_in-silico	10110	Bruker MetaboBASE Personal Library 2.0_in-silico	[]	TRUE		-1.974	46.3	672.6	-3.946	215.3	1.046	6 (0)		MS/MS: Library		141.42	48.5	0	0	15175379	11122502	0	13249469	15777267	18692648	18524426
2.02	478.293	477.286	[M+H]+	TRUE	LysoPE(18:2(9Z,12Z)/0:0)	C23H44NO7P	Spectral Library - Bruker MetaboBASE Personal Library 2.0_in-silico, Spectral Library - Bruker MetaboBASE Personal Library 2.0_in-silico, Spectral Library - Bruker MetaboBASE Personal Library 2.0_in-silico	20120	Bruker MetaboBASE Personal Library 2.0_in-silico	[]	TRUE		-0.029	27.9	935	-0.061	208.6	1.012	9 (0)		MS/MS: Library		8.8	24.82	82503808	35821352	81700304	77084704	84818704	73872024	66382696	92340352	69092656
1.38	502.293	501.285	[M+H]+	TRUE	LysoPE(20:4(8Z,11Z,14Z,17Z)/0:0)	C25H44NO7P	Spectral Library - Bruker MetaboBASE Personal Library 2.0_in-silico, Spectral Library - Bruker MetaboBASE Personal Library 2.0_in-silico, Spectral Library - Bruker MetaboBASE Personal Library 2.0_in-silico, Spectral Library - Bruker MetaboBASE Personal Library 2.0_in-silico	20220	Bruker MetaboBASE Personal Library 2.0_in-silico	[]	TRUE		-0.158	11.6	936.3	-0.314	212.2	1.031	9 (0)		MS/MS: Library		6.04	29.5	29853972	12656784	23517380	29602118	32911702	28443470	38232200	34402524	34588920
2.65	500.277	499.27	[M+H]+	TRUE	LysoPE(20:5(5Z,8Z,11Z,14Z,17Z)/0:0)	C25H42NO7P	Spectral Library - Bruker MetaboBASE Personal Library 2.0_in-silico, Spectral Library - Bruker MetaboBASE Personal Library 2.0_in-silico, Spectral Library - Bruker MetaboBASE Personal Library 2.0_in-silico	20110	Bruker MetaboBASE Personal Library 2.0_in-silico	[]	TRUE		-0.267	58	563.1	-0.533	215.8	1.049	3 (2)		MS/MS: Library		141.42	147.78	815133	0	0	0	0	646821	0	390035	0
1.95	526.293	525.285	[M+H]+	TRUE	LysoPE(22:6(4Z,7Z,10Z,13Z,16Z,19Z)/0:0)	C27H44NO7P	Spectral Library - Bruker MetaboBASE Personal Library 2.0_in-silico, Spectral Library - Bruker MetaboBASE Personal Library 2.0_in-silico, Spectral Library - Bruker MetaboBASE Personal Library 2.0_in-silico	20220	Bruker MetaboBASE Personal Library 2.0_in-silico	[]	TRUE		-0.218	16.3	905.3	-0.415	215.5	1.049	9 (0)		MS/MS: Library		4.09	30.31	228814704	132415000	183646928	194511376	233782624	213911904	86255664	249673040	212248256
6.28	365.105	342.116	[M+Na]+	FALSE	Melibiose	C12H22O11	Target List - Targetlist_Hilic_Database_Final_20250422, Target List - Targetlist_Hilic_Database_Final_20250422	22100	Targetlist_Hilic_Database_Final_20250422	[]	TRUE	0.18	-0.007	22		-0.019	172.4	0.83	7 (1)			InChI=1S/C12H22O11/c13-1-3-5(14)8(17)10(19)12(23-3)21-2-4-6(15)7(16)9(18)11(20)22-4/h3-20H,1-2H2/t3-,4-,5+,6-,7+,8+,9-,10-,11-,12+/m1/s1	11.28	101.48	767311	0	0	232995	885137	1514599	966458	532659	671509
2.52	590.322	589.314	[M+H]+	TRUE	Met Gln Arg Arg	C22H43N11O6S	Spectral Library - Bruker MetaboBASE Personal Library 2.0_in-silico, Spectral Library - Bruker MetaboBASE Personal Library 2.0_in-silico	10112	Bruker MetaboBASE Personal Library 2.0_in-silico	[]	TRUE		2.391	52.2	552.7	4.05	237.7	1.16	8 (7)	-2.7	MS/MS: Library; CCS: CCS-Predict	InChI=1S/C22H43N11O6S/c1-40-11-8-12(23)17(35)31-14(6-7-16(24)34)19(37)32-13(4-2-9-29-21(25)26)18(36)33-15(20(38)39)5-3-10-30-22(27)28/h12-15H,2-11,23H2,1H3,(H2,24,34)(H,31,35)(H,32,37)(H,33,36)(H,38,39)(H4,25,26,29)(H4,27,28,30)/t12-,13-,14-,15-/m0/s1	8.54	56.56	2095598	0	3198751	3009775	2525626	2057064	4759590	2209181	2142370
2.01	519.328	518.321	[M+H]+	TRUE	Met Ile Lys Lys	C23H46N6O5S	Spectral Library - Bruker MetaboBASE Personal Library 2.0_in-silico, Spectral Library - Bruker MetaboBASE Personal Library 2.0_in-silico, Spectral Library - Bruker MetaboBASE Personal Library 2.0_in-silico, Spectral Library - Bruker MetaboBASE Personal Library 2.0_in-silico, Spectral Library - Bruker MetaboBASE Personal Library 2.0_in-silico, Spectral Library - Bruker MetaboBASE Personal Library …	10010	Bruker MetaboBASE Personal Library 2.0_in-silico	[]	TRUE		-4.029	∞	498.2	-7.758	221	1.075	9 (8)	-7	MS/MS: Library; CCS: CCS-Predict	InChI=1S/C23H46N6O5S/c1-4-15(2)19(29-20(30)16(26)11-14-35-3)22(32)27-17(9-5-7-12-24)21(31)28-18(23(33)34)10-6-8-13-25/h15-19H,4-14,24-26H2,1-3H3,(H,27,32)(H,28,31)(H,29,30)(H,33,34)/t15-,16-,17-,18-,19-/m0/s1	3.14	24.07	27222270	19481924	24547820	20172076	26854574	24468566	13832724	31165918	25304086
4.45	555.26	554.252	[M+H]+	TRUE	Met Tyr Lys Asn	C24H38N6O7S	Spectral Library - Bruker MetaboBASE Personal Library 2.0_in-silico, Spectral Library - Bruker MetaboBASE Personal Library 2.0_in-silico, Spectral Library - Bruker MetaboBASE Personal Library 2.0_in-silico, Spectral Library - Bruker MetaboBASE Personal Library 2.0_in-silico, Spectral Library - Bruker MetaboBASE Personal Library 2.0_in-silico, Spectral Library - Bruker MetaboBASE Personal Library …	20110	Bruker MetaboBASE Personal Library 2.0_in-silico	[]	TRUE		0.113	74.3	596.9	0.203	214.1	1.043	8 (0)	-7.8	MS/MS: Library; CCS: CCS-Predict	InChI=1S/C24H38N6O7S/c1-38-11-9-16(26)21(33)29-18(12-14-5-7-15(31)8-6-14)23(35)28-17(4-2-3-10-25)22(34)30-19(24(36)37)13-20(27)32/h5-8,16-19,31H,2-4,9-13,25-26H2,1H3,(H2,27,32)(H,28,35)(H,29,33)(H,30,34)(H,36,37)/t16-,17-,18-,19-/m0/s1	8.36	50.07	215746	0	158002	189598	205210	210627	283321	256233	176370
5.59	279.101	278.093	[M+H]+	TRUE	Met-Glu	C10H18N2O5S	Spectral Library - Bruker NIST 2020 MSMS Spectral Library_hr	20212	Bruker NIST 2020 MSMS Spectral Library_hr	[]	TRUE		-0.386	10.1	683.4	-1.382	161.3	0.768	9 (0)	-1.7	MS/MS: Library; CCS: CCS-Predict	InChI=1S/C10H18N2O5S/c1-18-5-4-6(11)9(15)12-7(10(16)17)2-3-8(13)14/h6-7H,2-5,11H2,1H3,(H,12,15)(H,13,14)(H,16,17)/t6-,7+/m1/s1	1.26	15.47	583107	521782	587504	392666	588889	571537	642667	649291	571316
7.05	160.133	159.126	[M+H]+	TRUE	METHACHOLINE	C8H17NO2	Spectral Library - Bruker MetaboBASE Personal Library 2.0_in-silico	20211	Bruker MetaboBASE Personal Library 2.0_in-silico	[]	TRUE		0.108	4.8	535.3	0.676	128.6	0.592	9 (0)	-3.6	MS/MS: Library; CCS: CCS-Predict	InChI=1S/C8H17NO2/c1-7(8(10)11-5)6-9(2,3)4/h7H,2,6H2,1,3-5H3	3.86	13.07	1560660	1647142	1334387	1719479	1637067	1370392	1747127	1255037	1489268
5.13	194.118	193.11	[M+H]+	TRUE	Methedrone	C11H15NO2	Spectral Library - Bruker NIST 2020 MSMS Spectral Library_hr, Spectral Library - Bruker NIST 2020 MSMS Spectral Library_hr, Spectral Library - Bruker NIST 2020 MSMS Spectral Library_hr, Spectral Library - Bruker NIST 2020 MSMS Spectral Library_hr	20212	Bruker NIST 2020 MSMS Spectral Library_hr	[]	TRUE		-0.016	8.1	529.3	-0.083	140.5	0.656	9 (0)	-1.8	MS/MS: Library; CCS: CCS-Predict	InChI=1S/C11H15NO2/c1-8(12-2)11(13)9-4-6-10(14-3)7-5-9/h4-8,12H,1-3H3	3.56	27.95	2135506	1285300	1846630	2912422	2222483	2425773	2562650	1515331	2329712
4.92	266.075	265.067	[M+H]+	TRUE	Methyl 1,3-dimethyl-2,4,7-trioxo-1,2,3,4,7,8-hexahydropyrido[2,3-D]pyrimidine-5-carboxylate	C11H11N3O5	Spectral Library - Bruker NIST 2020 MSMS Spectral Library_hr	10112	Bruker NIST 2020 MSMS Spectral Library_hr	[]	TRUE		-2.639	39.8	521.5	-9.919	154.9	0.736	9 (1)	-0.1	MS/MS: Library; CCS: CCS-Predict	InChI=1S/C11H11N3O5/c1-13-8-7(9(16)14(2)11(13)18)5(10(17)19-3)4-6(15)12-8/h4H,1-3H3,(H,12,15)	5.15	26.78	587526	313916	564741	613292	598223	292953	582306	503823	531032
2.42	140.069	117.079	[M+Na]+	TRUE	Methyl 4-aminobutyrate hydrochloride	C5H11NO2	Target List - Targetlist_Hilic_Database_Final_20250422, Target List - Targetlist_Hilic_Database_Final_20250422	11210	Targetlist_Hilic_Database_Final_20250422	[]	TRUE	0.38	0.343	5.7	27.5	2.452	126.9	0.579	7 (1)		MS/MS: MetFrag	InChI=1S/C5H11NO2/c1-8-5(7)3-2-4-6/h2-4,6H2,1H3	141.42	27.37	729064	524146	282301	647045	0	695468	678391	800684	0
1.12	299.294	298.287	[M+H]+	TRUE	Methyl stearate	C19H38O2	Spectral Library - Bruker NIST 2020 MSMS Spectral Library_hr	20012	Bruker NIST 2020 MSMS Spectral Library_hr	[]	TRUE		-0.114	∞	446.7	-0.381	186.4	0.89	9 (0)	3	MS/MS: Library; CCS: CCS-Predict	InChI=1S/C19H38O2/c1-3-4-5-6-7-8-9-10-11-12-13-14-15-16-17-18-19(20)21-2/h3-18H2,1-2H3	9.61	40.7	860666	404007	730068	924582	682807	494508	1377125	1148203	748353
1.19	246.242	228.209	[M+NH4]+	TRUE	Myristic acid	C14H28O2	Target List - Targetlist_Hilic_Database_Final_20250422, Target List - Targetlist_Hilic_Database_Final_20250422	22210	Targetlist_Hilic_Database_Final_20250422	[]	TRUE	-0.11	-0.272	17	487.1	-1.104	169.3	0.801	9 (0)		MS/MS: MetFrag	InChI=1S/C14H28O2/c1-2-3-4-5-6-7-8-9-10-11-12-13-14(15)16/h2-13H2,1H3,(H,15,16)	1.75	51.26	1474675	702399	690129	864220	1423569	850502	1049343	2269217	1419398
1.18	288.252	287.245	[M+H]+	TRUE	N,N-Bis(2-hydroxyethyl)dodecanamide	C16H33NO3	Spectral Library - Bruker NIST 2020 MSMS Spectral Library_hr	10112	Bruker NIST 2020 MSMS Spectral Library_hr	[]	TRUE		-1.428	41.7	405.9	-4.953	181.9	0.867	7 (3)	-0.6	MS/MS: Library; CCS: CCS-Predict	InChI=1S/C16H33NO3/c1-2-3-4-5-6-7-8-9-10-11-16(20)17(12-14-18)13-15-19/h18-19H,2-15H2,1H3	32.22	94.18	345371	0	0	166939	280852	218182	187397	503636	146234
4.23	319.099	318.092	[M+H]+	TRUE	N-(1,3-dimethyl-2,6-dioxopyrimidin-4-yl)-2-methyl-3-nitrobenzamide	C14H14N4O5	Spectral Library - Bruker MetaboBASE Personal Library 3.0	10210	Bruker MetaboBASE Personal Library 3.0	[]	TRUE		-4.295	14.2	555.8	-13.459	171.5	0.821	9 (1)		MS/MS: Library		6.16	38.74	693294	170795	986217	580196	806478	713732	610858	777141	752110
3.8	346.155	345.147	[M+H]+	TRUE	N-(3-ethoxypropyl)-2-(7-fluoro-4-oxopyrrolo[1,2-a]quinoxalin-5-yl)acetamide	C18H20FN3O3	Spectral Library - Bruker MetaboBASE Personal Library 3.0	10110	Bruker MetaboBASE Personal Library 3.0	[]	TRUE		-1.592	21.3	491.5	-4.598	187.2	0.899	8 (0)		MS/MS: Library		6.03	49.74	326761	0	290994	305320	366162	310066	443808	451630	320020
3.8	300.149	299.142	[M+H]+	TRUE	N-(4-methylphenyl)-2-phenylimidazo[1,2-a]pyridin-3-amine	C20H17N3	Spectral Library - Bruker MetaboBASE Personal Library 3.0	20110	Bruker MetaboBASE Personal Library 3.0	[]	TRUE		-0.431	20.5	486.5	-1.437	175.9	0.84	8 (0)		MS/MS: Library		8.05	53.73	229986	0	335115	338779	279097	260905	286168	531883	266268
1.75	731.605	730.598	[M+H]+	TRUE	N-(Octadecanoyl)sphing-4-enine-1-phosphocholine	C41H83N2O6P	Spectral Library - Bruker NIST 2020 MSMS Spectral Library_hr	20220	Bruker NIST 2020 MSMS Spectral Library_hr	[]	TRUE		-0.77	6.6	998.8	-1.053	290.8	1.425	9 (0)		MS/MS: Library		61.72	52.15	198176032	178948752	37367056	69158632	70186352	174056416	205419328	76519024	50230252
0.15	156.043	155.035	[M+H]+	TRUE	N-Methylethanolamine phosphate	C3H10NO4P	Spectral Library - Bruker MetaboBASE Personal Library 2.0_in-silico	10011	Bruker MetaboBASE Personal Library 2.0_in-silico	[]	TRUE		0.505	∞	633.1	3.236	124.5	0.572	9 (3)	-3.4	MS/MS: Library; CCS: CCS-Predict	InChI=1S/C3H10NO4P/c1-4-2-3-8-9(5,6)7/h4H,2-3H2,1H3,(H2,5,6,7)	4.56	26.03	3030521	3248474	2885621	1152160	2789384	2882081	3017539	2695088	2730406
1.74	813.684	812.676	[M+H]+	TRUE	N-Nervonoyl-D-erythro-sphingosylphosphorylcholine	C47H93N2O6P	Spectral Library - Bruker NIST 2020 MSMS Spectral Library_hr	20120	Bruker NIST 2020 MSMS Spectral Library_hr	[]	TRUE		-0.82	25.2	992.2	-1.008	294.4	1.445	9 (0)		MS/MS: Library		67.71	72.49	21074200	61969952	35800980	129250592	21225556	22984244	8315600	67223272	79435176
1.75	729.59	728.583	[M+H]+	TRUE	N-Oleoyl-D-erythro-sphingosylphosphorylcholine	C41H81N2O6P	Spectral Library - Bruker NIST 2020 MSMS Spectral Library_hr	20120	Bruker NIST 2020 MSMS Spectral Library_hr	[]	TRUE		-0.466	69	998.4	-0.639	287.8	1.41	9 (0)		MS/MS: Library		2.45	23.46	135196656	143811280	130354184	62195176	134794064	103947816	123295320	136679488	142136384
1.13	538.519	537.512	[M+H]+, [M+H-H2O]+	TRUE	N-Palmitoyl-D-sphingosine	C34H67NO3	Spectral Library - Bruker NIST 2020 MSMS Spectral Library_hr	20110	Bruker NIST 2020 MSMS Spectral Library_hr	[]	TRUE		-0.145	63.7	587.9	-0.269	255.3	1.243	9 (0)		MS/MS: Library		29.71	43.9	1405058	1041186	2302524	2170845	2958657	2588453	4842297	2567724	2065375
9.33	161.129	160.121	[M+H]+	TRUE	N.epsilon.-Methyl-L-lysine	C7H16N2O2	Spectral Library - Bruker NIST 2020 MSMS Spectral Library_hr, Spectral Library - Bruker NIST 2020 MSMS Spectral Library_hr, Spectral Library - Bruker NIST 2020 MSMS Spectral Library_hr	20220	Bruker NIST 2020 MSMS Spectral Library_hr	[]	TRUE		0.093	5.3	983.3	0.579	127.1	0.586	9 (0)	-8.6	MS/MS: Library; CCS: CCS-Predict	InChI=1S/C7H16N2O2/c1-9-5-3-2-4-6(8)7(10)11/h6,9H,2-5,8H2,1H3,(H,10,11)	6.77	14.07	10018596	8913368	10160510	9093838	10145500	10824199	12129879	7899757	8704500
8.98	189.135	188.127	[M+H]+	TRUE	N2-Methyl-L-arginine	C7H16N4O2	Spectral Library - Bruker NIST 2020 MSMS Spectral Library_hr, Spectral Library - Bruker NIST 2020 MSMS Spectral Library_hr	20220	Bruker NIST 2020 MSMS Spectral Library_hr	[]	TRUE		0.008	18.5	946.7	0.042	135	0.629	4 (1)	-6	MS/MS: Library; CCS: CCS-Predict	InChI=1S/C7H16N4O2/c1-10-5(6(12)13)3-2-4-11-7(8)9/h5,10H,2-4H2,1H3,(H,12,13)(H4,8,9,11)/t5-/m0/s1	141.42	119.34	2787867	4946850	3500950	0	0	0	0	1304804	0
1.67	123.055	122.048	[M+H]+	TRUE	Nicotinamide	C6H6N2O	Target List - Targetlist_Hilic_Database_Final_20250422, Spectral Library - Bruker NIST 2020 MSMS Spectral Library_hr, Spectral Library - Bruker NIST 2020 MSMS Spectral Library_hr, Target List - Targetlist_Hilic_Database_Final_20250422	21220	Targetlist_Hilic_Database_Final_20250422	[]	TRUE	0.37	0.132	5.2	903.1	1.072	118.8	0.535	9 (0)		MS/MS: MetFrag	InChI=1S/C6H6N2O/c7-6(9)5-2-1-3-8-4-5/h1-4H,(H2,7,9)	9.71	43.36	1081680	387183	405772	649430	1070569	993908	621935	1252050	869011
4.64	361.139	360.132	[M+H]+	TRUE	NITRENDIPINE	C18H20N2O6	Spectral Library - Bruker MetaboBASE Personal Library 2.0_in-silico	20212	Bruker MetaboBASE Personal Library 2.0_in-silico	[]	TRUE		-0.2	18.8	556.3	-0.553	178.4	0.858	9 (1)	-2.6	MS/MS: Library; CCS: CCS-Predict	InChI=1S/C18H20N2O6/c1-5-26-18(22)15-11(3)19-10(2)14(17(21)25-4)16(15)12-7-6-8-13(9-12)20(23)24/h6-9,16,19H,5H2,1-4H3	24.61	39.87	567380	126102	853053	734589	848040	753527	739858	1049703	1064205
1.77	153.066	152.059	[M+H]+	FALSE	Nudifloramide	C7H8N2O2	Target List - Targetlist_Hilic_Database_Final_20250422, Target List - Targetlist_Hilic_Database_Final_20250422	22000	Targetlist_Hilic_Database_Final_20250422	[]	TRUE	0.17	0.225	∞		1.47	122.7	0.563	9 (1)			InChI=1S/C7H8N2O2/c1-9-4-5(7(8)11)2-3-6(9)10/h2-4H,1H3,(H2,8,11)	13.13	20.36	287793	119147	234205	248498	279024	235159	213506	231836	211556
9.19	189.16	188.152	[M+H]+	TRUE	Nε,Nε,Nε-Trimethyllysine	C9H20N2O2	Spectral Library - Bruker MetaboBASE Personal Library 3.0	20221	Bruker MetaboBASE Personal Library 3.0	[]	TRUE		-0.023	12.6	953.1	-0.12	137	0.639	7 (4)	-4.8	MS/MS: Library; CCS: CCS-Predict	InChI=1S/C9H20N2O2/c1-11(2,3)7-5-4-6-8(10)9(12)13/h8H,4-7,10H2,1-3H3/t8-/m0/s1	141.42	34.85	0	1782027	2526873	1574730	3899623	4227096	2134780	2892737	0
4.71	204.123	203.116	[M+H]+	TRUE	O-Acetyl-L-carnitine hydrochloride	C9H17NO4	Spectral Library - Bruker NIST 2020 MSMS Spectral Library_hr, Spectral Library - Bruker NIST 2020 MSMS Spectral Library_hr, Target List - Targetlist_Hilic_Database_Final_20250422, Target List - Targetlist_Hilic_Database_Final_20250422	22220	Targetlist_Hilic_Database_Final_20250422	[]	TRUE	0.21	-0.08	1.4	907.3	-0.393	138.8	0.65	7 (0)		MS/MS: MetFrag	InChI=1S/C9H17NO4/c1-7(11)14-8(5-9(12)13)6-10(2,3)4/h8H,5-6H2,1-4H3/t8-/m1/s1	6.01	77.3	49788040	0	0	45881792	48513800	51746780	38188424	24452338	43242848
1.75	426.358	425.35	[M+H]+	TRUE	Oleoyl-L-carnitine	C25H47NO4	Spectral Library - Bruker NIST 2020 MSMS Spectral Library_hr	20120	Bruker NIST 2020 MSMS Spectral Library_hr	[]	TRUE		-0.246	28.6	997.2	-0.576	214.5	1.038	9 (0)		MS/MS: Library		8.2	27.99	10186371	5449940	5049958	9398857	8852619	10866603	10735689	8321986	8422492
6.97	613.159	612.152	[M+H]+	TRUE	Oxiglutatione	C20H32N6O12S2	Target List - Targetlist_Hilic_Database_Final_20250422, Target List - Targetlist_Hilic_Database_Final_20250422, Spectral Library - Bruker NIST 2020 MSMS Spectral Library_hr	21110	Targetlist_Hilic_Database_Final_20250422	[]	TRUE	0.37	-0.393	25.2	536.9	-0.64	221.5	1.082	9 (0)		MS/MS: MetFrag	InChI=1S/C20H32N6O12S2/c21-9(19(35)36)1-3-13(27)25-11(17(33)23-5-15(29)30)7-39-40-8-12(18(34)24-6-16(31)32)26-14(28)4-2-10(22)20(37)38/h9-12H,1-8,21-22H2,(H,23,33)(H,24,34)(H,25,27)(H,26,28)(H,29,30)(H,31,32)(H,35,36)(H,37,38)/t9-,10-,11-,12-/m0/s1	4.1	35.19	611801	657503	390223	897828	667285	282725	714310	812902	613097
2.44	139.05	138.043	[M+H]+	TRUE	Oxynicotinamide	C6H6N2O2	Target List - Targetlist_Hilic_Database_Final_20250422, Spectral Library - Bruker NIST 2020 MSMS Spectral Library_hr, Target List - Targetlist_Hilic_Database_Final_20250422	22020	Targetlist_Hilic_Database_Final_20250422	[]	TRUE	0.14	0.21	∞	905.9	1.512	122.5	0.558	9 (0)		MS/MS: MetFrag	InChI=1S/C6H6N2O2/c7-6(9)5-2-1-3-8(10)4-5/h1-4H,(H2,7,9)	0.69	36.16	686561	453931	446703	782018	697414	865614	532280	1150854	695850
1.17	274.274	256.24	[M+NH4]+	TRUE	Palmitic acid	C16H32O2	Target List - Targetlist_Hilic_Database_Final_20250422, Target List - Targetlist_Hilic_Database_Final_20250422	22210	Targetlist_Hilic_Database_Final_20250422	[]	TRUE	0.07	-0.483	2.8	470.1	-1.761	180.6	0.859	9 (0)		MS/MS: MetFrag	InChI=1S/C16H32O2/c1-2-3-4-5-6-7-8-9-10-11-12-13-14-15-16(17)18/h2-15H2,1H3,(H,17,18)	6.52	48.77	20312486	10509957	12603277	18051638	19276360	12459039	15489630	35762336	17327772
1.16	272.259	254.225	[M+NH4]+	TRUE	Palmitoleic acid	C16H30O2	Target List - Targetlist_Hilic_Database_Final_20250422, Target List - Targetlist_Hilic_Database_Final_20250422	22210	Targetlist_Hilic_Database_Final_20250422	[]	TRUE	0.06	0.266	17.5	381.8	0.979	177.4	0.843	9 (0)		MS/MS: MetFrag	InChI=1S/C16H30O2/c1-2-3-4-5-6-7-8-9-10-11-12-13-14-15-16(17)18/h7-8H,2-6,9-15H2,1H3,(H,17,18)/b8-7-	11.26	41.06	670273	356440	569708	577873	660176	448243	728892	1172419	518278
1.75	703.574	702.568	[M+H]+, [M+Na]+, [M+Na]+, [M+K]+	TRUE	Palmitoyl sphingomyelin	C39H79N2O6P	Spectral Library - Bruker NIST 2020 MSMS Spectral Library_hr	20220	Bruker NIST 2020 MSMS Spectral Library_hr	[]	TRUE		-0.376	6.4	998.5	-0.534	284.6	1.394	9 (0)		MS/MS: Library		53.55	36.7	916254592	992778944	1342955136	3192034560	1158904448	2938305024	2634632960	3066254336	2915498240
1.76	400.342	399.334	[M+H]+	TRUE	Palmitoyl-DL-carnitine chloride	C23H45NO4	Spectral Library - Bruker NIST 2020 MSMS Spectral Library_hr, Target List - Targetlist_Hilic_Database_Final_20250422, Target List - Targetlist_Hilic_Database_Final_20250422, Spectral Library - Bruker NIST 2020 MSMS Spectral Library_hr	21120	Targetlist_Hilic_Database_Final_20250422	[]	TRUE	0.46	-0.463	27.2	1000	-1.156	212.4	1.026	9 (0)		MS/MS: MetFrag	InChI=1S/C23H45NO4/c1-5-6-7-8-9-10-11-12-13-14-15-16-17-18-23(27)28-21(19-22(25)26)20-24(2,3)4/h21H,5-20H2,1-4H3	6.77	18.5	8184565	6773671	5087531	6932254	7811878	8713739	9142304	6929816	6949119
4.16	220.118	219.111	[M+H]+, [M+Na]+	TRUE	Pantothenic acid	C9H17NO5	Target List - Targetlist_Hilic_Database_Final_20250422, Target List - Targetlist_Hilic_Database_Final_20250422, Target List - Targetlist_Hilic_Database_Final_20250422, Target List - Targetlist_Hilic_Database_Final_20250422, Spectral Library - Bruker NIST 2020 MSMS Spectral Library_hr	22210	Targetlist_Hilic_Database_Final_20250422	[]	TRUE	0.09	0.123	17.5	365	0.558	143.3	0.674	9 (0)		MS/MS: MetFrag	InChI=1S/C9H17NO5/c1-9(2,5-11)7(14)8(15)10-4-3-6(12)13/h7,11,14H,3-5H2,1-2H3,(H,10,15)(H,12,13)/t7-/m0/s1	15.41	31.47	2752590	790502	2248763	1792083	2114958	2542920	1545407	2337063	1938785
1.7	716.523	715.515	[M+H]+	TRUE	PC 14:0_17:2	C39H74NO8P	Spectral Library - MSDIAL-TandemMassSpectralAtlas-VS69-Pos.msp, Spectral Library - MSDIAL-TandemMassSpectralAtlas-VS69-Pos.msp, Spectral Library - MSDIAL-TandemMassSpectralAtlas-VS69-Pos.msp, Spectral Library - MSDIAL-TandemMassSpectralAtlas-VS69-Pos.msp, Spectral Library - MSDIAL-TandemMassSpectralAtlas-VS69-Pos.msp, Spectral Library - MSDIAL-TandemMassSpectralAtlas-VS69-Pos.msp, Spectral Librar…	20122	MSDIAL-TandemMassSpectralAtlas-VS69-Pos.msp	[]	TRUE		0.293	22.2	947.6	0.408	272	1.332	9 (0)	-1.4	MS/MS: Library	InChI=1S/C39H74NO8P/c1-6-8-10-12-14-16-18-19-20-22-24-26-28-30-32-39(42)48-37(36-47-49(43,44)46-34-33-40(3,4)5)35-45-38(41)31-29-27-25-23-21-17-15-13-11-9-7-2/h12,14,18-19,37H,6-11,13,15-17,20-36H2,1-5H3	5.25	10.3	15646270	18679632	18025544	17713386	16395990	15757330	21361796	20986576	17751392
1.64	772.584	771.579	[M+H]+, [M+H]+, [M+NH4]+, [M+H]+	TRUE	PC 14:0_21:2	C43H82NO8P	Spectral Library - MSDIAL-TandemMassSpectralAtlas-VS69-Pos.msp, Spectral Library - MSDIAL-TandemMassSpectralAtlas-VS69-Pos.msp, Spectral Library - MSDIAL-TandemMassSpectralAtlas-VS69-Pos.msp, Spectral Library - MSDIAL-TandemMassSpectralAtlas-VS69-Pos.msp, Spectral Library - MSDIAL-TandemMassSpectralAtlas-VS69-Pos.msp, Spectral Library - MSDIAL-TandemMassSpectralAtlas-VS69-Pos.msp, Spectral Librar…	20122	MSDIAL-TandemMassSpectralAtlas-VS69-Pos.msp	[]	TRUE		-0.602	32.8	991.8	-0.779	289.7	1.421	9 (0)	0.3	MS/MS: Library	InChI=1S/C43H82NO8P/c1-6-8-10-12-14-16-18-19-20-21-22-23-24-26-28-30-32-34-36-43(46)52-41(40-51-53(47,48)50-38-37-44(3,4)5)39-49-42(45)35-33-31-29-27-25-17-15-13-11-9-7-2/h16,18,20-21,41H,6-15,17,19,22-40H2,1-5H3	55.04	52.04	264780976	74715056	371334272	328318976	124727248	72907336	281974112	212159072	65636476
1.62	820.585	819.578	[M+H]+	TRUE	PC 15:1_24:5	C47H82NO8P	Spectral Library - MSDIAL-TandemMassSpectralAtlas-VS69-Pos.msp, Spectral Library - MSDIAL-TandemMassSpectralAtlas-VS69-Pos.msp, Spectral Library - MSDIAL-TandemMassSpectralAtlas-VS69-Pos.msp, Spectral Library - MSDIAL-TandemMassSpectralAtlas-VS69-Pos.msp, Spectral Library - MSDIAL-TandemMassSpectralAtlas-VS69-Pos.msp, Spectral Library - MSDIAL-TandemMassSpectralAtlas-VS69-Pos.msp, Spectral Librar…	20122	MSDIAL-TandemMassSpectralAtlas-VS69-Pos.msp	[]	TRUE		0.106	90	931.6	0.129	294.1	1.444	8 (4)	0.1	MS/MS: Library	InChI=1S/C47H82NO8P/c1-6-8-10-12-14-16-18-20-21-22-23-24-25-26-27-28-30-32-34-36-38-40-47(50)56-45(44-55-57(51,52)54-42-41-48(3,4)5)43-53-46(49)39-37-35-33-31-29-19-17-15-13-11-9-7-2/h8,10,14-17,20-21,23-24,26-27,45H,6-7,9,11-13,18-19,22,25,28-44H2,1-5H3	21.26	50.89	10343032	13688022	14040284	9854093	17558888	7937833	14759771	0	16145442
2.02	784.58	783.573	[M+H]+	TRUE	PC 16:0_20:3	C44H82NO8P	Spectral Library - MSDIAL-TandemMassSpectralAtlas-VS69-Pos.msp, Spectral Library - MSDIAL-TandemMassSpectralAtlas-VS69-Pos.msp, Spectral Library - MSDIAL-TandemMassSpectralAtlas-VS69-Pos.msp, Spectral Library - MSDIAL-TandemMassSpectralAtlas-VS69-Pos.msp, Spectral Library - MSDIAL-TandemMassSpectralAtlas-VS69-Pos.msp, Spectral Library - MSDIAL-TandemMassSpectralAtlas-VS69-Pos.msp, Spectral Librar…	10122	MSDIAL-TandemMassSpectralAtlas-VS69-Pos.msp	[]	TRUE		-4.672	94.3	991.2	-5.955	287.4	1.41	4 (3)	-0.6	MS/MS: Library	InChI=1S/C44H82NO8P/c1-6-8-10-12-14-16-18-20-21-22-23-25-27-29-31-33-35-37-44(47)53-42(41-52-54(48,49)51-39-38-45(3,4)5)40-50-43(46)36-34-32-30-28-26-24-19-17-15-13-11-9-7-2/h8,10,14,16,20-21,42H,6-7,9,11-13,15,17-19,22-41H2,1-5H3	141.42	136.43	0	0	0	89088152	250894192	0	263630544	59287872	0
1.4	800.617	799.61	[M+H]+	TRUE	PC 16:0_21:2	C45H86NO8P	Spectral Library - MSDIAL-TandemMassSpectralAtlas-VS69-Pos.msp, Spectral Library - MSDIAL-TandemMassSpectralAtlas-VS69-Pos.msp, Spectral Library - MSDIAL-TandemMassSpectralAtlas-VS69-Pos.msp, Spectral Library - MSDIAL-TandemMassSpectralAtlas-VS69-Pos.msp, Spectral Library - MSDIAL-TandemMassSpectralAtlas-VS69-Pos.msp, Spectral Library - MSDIAL-TandemMassSpectralAtlas-VS69-Pos.msp, Spectral Librar…	20122	MSDIAL-TandemMassSpectralAtlas-VS69-Pos.msp	[]	TRUE		0.495	58.1	983	0.619	294	1.443	9 (0)	-0.4	MS/MS: Library	InChI=1S/C45H86NO8P/c1-6-8-10-12-14-16-18-20-21-22-23-24-26-28-30-32-34-36-38-45(48)54-43(42-53-55(49,50)52-40-39-46(3,4)5)41-51-44(47)37-35-33-31-29-27-25-19-17-15-13-11-9-7-2/h16,18,21-22,43H,6-15,17,19-20,23-42H2,1-5H3	82.32	80.22	141004096	112890264	34543524	68338704	39361364	10264800	30665918	12165821	16660647
1.37	744.554	743.547	[M+H]+	TRUE	PC 17:0_16:2	C41H78NO8P	Spectral Library - MSDIAL-TandemMassSpectralAtlas-VS69-Pos.msp, Spectral Library - MSDIAL-TandemMassSpectralAtlas-VS69-Pos.msp, Spectral Library - MSDIAL-TandemMassSpectralAtlas-VS69-Pos.msp, Spectral Library - MSDIAL-TandemMassSpectralAtlas-VS69-Pos.msp, Spectral Library - MSDIAL-TandemMassSpectralAtlas-VS69-Pos.msp, Spectral Library - MSDIAL-TandemMassSpectralAtlas-VS69-Pos.msp, Spectral Librar…	20122	MSDIAL-TandemMassSpectralAtlas-VS69-Pos.msp	[]	TRUE		0.52	51.2	988.1	0.698	280.1	1.373	9 (0)	-0.8	MS/MS: Library	InChI=1S/C41H78NO8P/c1-6-8-10-12-14-16-18-20-22-23-25-27-29-31-33-40(43)47-37-39(38-49-51(45,46)48-36-35-42(3,4)5)50-41(44)34-32-30-28-26-24-21-19-17-15-13-11-9-7-2/h11,13,17,19,39H,6-10,12,14-16,18,20-38H2,1-5H3	4.5	15.15	62032124	86805640	66963184	65322028	58582544	55967396	85071352	73453504	55560512
3.7	784.582	783.575	[M+H]+	TRUE	PC 18:0_18:3	C44H82NO8P	Spectral Library - MSDIAL-TandemMassSpectralAtlas-VS69-Pos.msp, Spectral Library - MSDIAL-TandemMassSpectralAtlas-VS69-Pos.msp, Spectral Library - MSDIAL-TandemMassSpectralAtlas-VS69-Pos.msp, Spectral Library - MSDIAL-TandemMassSpectralAtlas-VS69-Pos.msp, Spectral Library - MSDIAL-TandemMassSpectralAtlas-VS69-Pos.msp, Spectral Library - MSDIAL-TandemMassSpectralAtlas-VS69-Pos.msp, Spectral Librar…	10122	MSDIAL-TandemMassSpectralAtlas-VS69-Pos.msp	[]	TRUE		-2.597	98.7	991.2	-3.31	289	1.418	7 (4)	0.9	MS/MS: Library	InChI=1S/C44H82NO8P/c1-6-8-10-12-14-16-18-20-22-24-26-28-30-32-34-36-43(46)50-40-42(41-52-54(48,49)51-39-38-45(3,4)5)53-44(47)37-35-33-31-29-27-25-23-21-19-17-15-13-11-9-7-2/h9,11,15,17,21,23,42H,6-8,10,12-14,16,18-20,22,24-41H2,1-5H3	70.85	59.18	967385	390384	0	547996	900803	854295	1129156	681615	0
1.3	756.554	755.547	[M+H]+	TRUE	PC 18:1_16:2	C42H78NO8P	Spectral Library - MSDIAL-TandemMassSpectralAtlas-VS69-Pos.msp, Spectral Library - MSDIAL-TandemMassSpectralAtlas-VS69-Pos.msp, Spectral Library - MSDIAL-TandemMassSpectralAtlas-VS69-Pos.msp, Spectral Library - MSDIAL-TandemMassSpectralAtlas-VS69-Pos.msp, Spectral Library - MSDIAL-TandemMassSpectralAtlas-VS69-Pos.msp, Spectral Library - MSDIAL-TandemMassSpectralAtlas-VS69-Pos.msp, Spectral Librar…	20122	MSDIAL-TandemMassSpectralAtlas-VS69-Pos.msp	[]	TRUE		0.24	71.9	993.6	0.318	282.2	1.384	9 (0)	-0.1	MS/MS: Library	InChI=1S/C42H78NO8P/c1-6-8-10-12-14-16-18-20-21-23-24-26-28-30-32-34-41(44)48-38-40(39-50-52(46,47)49-37-36-43(3,4)5)51-42(45)35-33-31-29-27-25-22-19-17-15-13-11-9-7-2/h11,13,17,19-21,40H,6-10,12,14-16,18,22-39H2,1-5H3	35.72	43.5	344413760	214405216	609016704	753243840	328205600	219844928	746370432	733793664	676928000
1.56	856.582	855.575	[M+H]+	TRUE	PC 20:3_22:6	C50H82NO8P	Spectral Library - MSDIAL-TandemMassSpectralAtlas-VS69-Pos.msp, Spectral Library - MSDIAL-TandemMassSpectralAtlas-VS69-Pos.msp, Spectral Library - MSDIAL-TandemMassSpectralAtlas-VS69-Pos.msp, Spectral Library - MSDIAL-TandemMassSpectralAtlas-VS69-Pos.msp, Spectral Library - MSDIAL-TandemMassSpectralAtlas-VS69-Pos.msp, Spectral Library - MSDIAL-TandemMassSpectralAtlas-VS69-Pos.msp, Spectral Librar…	10122	MSDIAL-TandemMassSpectralAtlas-VS69-Pos.msp	[]	TRUE		-3.295	85.5	995	-3.847	292.5	1.437	9 (0)	-0.8	MS/MS: Library	InChI=1S/C50H82NO8P/c1-6-8-10-12-14-16-18-20-22-24-25-27-29-31-33-35-37-39-41-43-50(53)59-48(47-58-60(54,55)57-45-44-51(3,4)5)46-56-49(52)42-40-38-36-34-32-30-28-26-23-21-19-17-15-13-11-9-7-2/h8-11,14-17,20-23,25,27,31,33,37,39,48H,6-7,12-13,18-19,24,26,28-30,32,34-36,38,40-47H2,1-5H3	13.29	28.76	30282502	21229750	14981533	26001256	31479430	17753992	32683072	16280313	40430312
1.35	772.585	771.578	[M+H]+	TRUE	PC 9:0_26:2	C43H82NO8P	Spectral Library - MSDIAL-TandemMassSpectralAtlas-VS69-Pos.msp, Spectral Library - MSDIAL-TandemMassSpectralAtlas-VS69-Pos.msp, Spectral Library - MSDIAL-TandemMassSpectralAtlas-VS69-Pos.msp, Spectral Library - MSDIAL-TandemMassSpectralAtlas-VS69-Pos.msp, Spectral Library - MSDIAL-TandemMassSpectralAtlas-VS69-Pos.msp, Spectral Library - MSDIAL-TandemMassSpectralAtlas-VS69-Pos.msp, Spectral Librar…	20122	MSDIAL-TandemMassSpectralAtlas-VS69-Pos.msp	[]	TRUE		-0.023	43.8	988.1	-0.03	290.3	1.424	9 (0)	0.7	MS/MS: Library	InChI=1S/C43H82NO8P/c1-6-8-10-12-14-15-16-17-18-19-20-21-22-23-24-25-26-27-28-29-30-32-34-36-43(46)52-41(39-49-42(45)35-33-31-13-11-9-7-2)40-51-53(47,48)50-38-37-44(3,4)5/h16-17,19-20,41H,6-15,18,21-40H2,1-5H3	46.91	35.38	390319808	255730784	488531456	411256640	374997376	262912816	353549216	143110896	96969192
1.99	482.324	481.317	[M+H]+	TRUE	PE(18:0/0:0)	C23H48NO7P	Spectral Library - Bruker MetaboBASE Personal Library 2.0_in-silico, Spectral Library - Bruker MetaboBASE Personal Library 2.0_in-silico	20222	Bruker MetaboBASE Personal Library 2.0_in-silico	[]	TRUE		-0.251	3.2	908.6	-0.52	219.8	1.067	9 (0)	1.3	MS/MS: Library; CCS: CCS-Predict	InChI=1S/C23H48NO7P/c1-2-3-4-5-6-7-8-9-10-11-12-13-14-15-16-17-23(26)29-20-22(25)21-31-32(27,28)30-19-18-24/h22,25H,2-21,24H2,1H3,(H,27,28)/t22-/m1/s1	4.4	18.97	264446080	182074768	231487792	213470288	260312528	239283072	137771632	257050544	238879616
1.16	300.29	282.256	[M+NH4]+	TRUE	Petroselinic acid	C18H34O2	Target List - Targetlist_Hilic_Database_Final_20250422, Target List - Targetlist_Hilic_Database_Final_20250422, Target List - Targetlist_Hilic_Database_Final_20250422, Target List - Targetlist_Hilic_Database_Final_20250422, Target List - Targetlist_Hilic_Database_Final_20250422, Target List - Targetlist_Hilic_Database_Final_20250422	22210	Targetlist_Hilic_Database_Final_20250422	[]	TRUE	0.06	0.092	13.8	711.7	0.306	186.9	0.892	9 (0)		MS/MS: MetFrag	InChI=1S/C18H34O2/c1-2-3-4-5-6-7-8-9-10-11-12-13-14-15-16-17-18(19)20/h12-13H,2-11,14-17H2,1H3,(H,19,20)/b13-12-	15.64	27.2	1029339	403504	620017	795139	1057148	619115	830734	1017548	732512
3.89	166.086	165.079	[M+H]+	TRUE	Phenylalanine	C9H11NO2	Spectral Library - Bruker NIST 2020 MSMS Spectral Library_hr, Target List - Targetlist_Hilic_Database_Final_20250422, Target List - Targetlist_Hilic_Database_Final_20250422, Target List - Targetlist_Hilic_Database_Final_20250422, Target List - Targetlist_Hilic_Database_Final_20250422	21220	Targetlist_Hilic_Database_Final_20250422	[]	TRUE	0.39	0.057	18.3	950	0.345	133.9	0.619	4 (2)		MS/MS: MetFrag	InChI=1S/C9H11NO2/c10-8(9(11)12)6-7-4-2-1-3-5-7/h1-5,8H,6,10H2,(H,11,12)/t8-/m0/s1	141.42	140.22	8915011	0	0	0	0	8535433	4592502	24978030	0
1.88	184.073	183.066	[M+H]+	TRUE	Phosphocholine	C5H14NO4P	Spectral Library - Bruker NIST 2020 MSMS Spectral Library_hr	20222	Bruker NIST 2020 MSMS Spectral Library_hr	[]	TRUE		0.023	6.6	900.7	0.125	132.9	0.618	9 (0)	0.4	MS/MS: Library; CCS: CCS-Predict	InChI=1S/C5H14NO4P/c1-6(2,3)4-5-10-11(7,8)9/h4-5H2,1-3H3,(H-,7,8,9)	10.19	45.55	10183327	1971010	8490260	8460503	11767044	8669070	15566805	13182388	9197988
1.9	98.9842	97.9769	[M+H]+	TRUE	Phosphoric acid	H3O4P	Spectral Library - Bruker MetaboBASE Personal Library 2.0_in-silico	20012	Bruker MetaboBASE Personal Library 2.0_in-silico	[]	TRUE		0.035	∞	708.7	0.357	121.6	0.536	9 (1)	1.9	MS/MS: Library; CCS: CCS-Predict	InChI=1S/H3O4P/c1-5(2,3)4/h(H3,1,2,3,4)	13.79	37.8	754273	144644	672633	656389	856134	572629	686289	900889	607713
1.2	468.389	450.355	[M+NH4]+	FALSE	Phylloquinone (K1)	C31H46O2	Target List - Targetlist_Hilic_Database_Final_20250422, Target List - Targetlist_Hilic_Database_Final_20250422	12100	Targetlist_Hilic_Database_Final_20250422	[]	TRUE	0.2	5.617	71.7		11.991	218.2	1.058	9 (4)			InChI=1S/C31H46O2/c1-22(2)12-9-13-23(3)14-10-15-24(4)16-11-17-25(5)20-21-27-26(6)30(32)28-18-7-8-19-29(28)31(27)33/h7-8,18-20,22-24H,9-17,21H2,1-6H3/b25-20+/t23-,24-/m1/s1	10.98	36.89	515130	338177	280025	708062	534552	383065	767598	638495	656201
4.18	86.0965	85.0893	[M+H]+	TRUE	Piperidine	C5H11N	Spectral Library - Bruker MetaboBASE Personal Library 2.0_in-silico	20210	Bruker MetaboBASE Personal Library 2.0_in-silico	[]	TRUE		0.104	7.5	582.7	1.206	111.1	0.482	9 (0)	-6.8	MS/MS: Library; CCS: CCS-Predict	InChI=1S/C5H11N/c1-2-4-6-5-3-1/h6H,1-5H2	5.12	31.21	4294295	1546849	5000206	3542675	4636096	2845432	3658879	3211570	4867577
5.73	229.155	228.147	[M+H]+	TRUE	Pro-Ile	C11H20N2O3	Spectral Library - Bruker NIST 2020 MSMS Spectral Library_hr, Spectral Library - Bruker NIST 2020 MSMS Spectral Library_hr	20221	Bruker NIST 2020 MSMS Spectral Library_hr	[]	TRUE		-0.027	7.9	869	-0.119	145.4	0.686	9 (0)	-4.8	MS/MS: Library; CCS: CCS-Predict	InChI=1S/C11H20N2O3/c1-3-7(2)9(11(15)16)13-10(14)8-5-4-6-12-8/h7-9,12H,3-6H2,1-2H3,(H,13,14)(H,15,16)/t7-,8-,9-/m0/s1	23.55	40.86	520945	369541	620306	613620	449209	1359137	727144	762784	767757
4.74	286.107	285.1	[M+H]+	TRUE	Probenecid	C13H19NO4S	Spectral Library - Bruker MetaboBASE Personal Library 2.0_in-silico	10012	Bruker MetaboBASE Personal Library 2.0_in-silico	[]	TRUE		-3.924	∞	554.4	-13.715	162.3	0.774	3 (0)	0.2	MS/MS: Library; CCS: CCS-Predict	InChI=1S/C13H19NO4S/c1-3-9-14(10-4-2)19(17,18)12-7-5-11(6-8-12)13(15)16/h5-8H,3-4,9-10H2,1-2H3,(H,15,16)	NaN	109.86	0	0	281189	230992	0	0	0	119238	0
2.23	580.286	562.252	[M+NH4]+	FALSE	Protoporphyrin IX	C34H34N4O4	Target List - Targetlist_Hilic_Database_Final_20250422, Target List - Targetlist_Hilic_Database_Final_20250422	12100	Targetlist_Hilic_Database_Final_20250422	[]	TRUE	0.03	-5.806	51.8		-10.005	234.1	1.142	9 (7)			InChI=1S/C34H34N4O4/c1-7-21-17(3)25-13-26-19(5)23(9-11-33(39)40)31(37-26)16-32-24(10-12-34(41)42)20(6)28(38-32)15-30-22(8-2)18(4)27(36-30)14-29(21)35-25/h7-8,13-16,35-36H,1-2,9-12H2,3-6H3,(H,39,40)(H,41,42)	17.42	34.38	4118703	2000447	4207851	3926181	3007037	3198776	1329601	2966012	2807341
3.39	546.282	545.275	[M+H]+	TRUE	PS(20:4(5Z,8Z,11Z,14Z)/0:0)	C26H44NO9P	Spectral Library - Bruker MetaboBASE Personal Library 2.0_in-silico	20210	Bruker MetaboBASE Personal Library 2.0_in-silico	[]	TRUE		-0.216	7	605.9	-0.396	219.2	1.068	9 (2)		MS/MS: Library		10.41	32.13	320545	142008	263571	426856	347677	224399	365201	313917	269205
2.25	143.03	120.041	[M+Na]+	TRUE	Purine	C5H4N4	Target List - Targetlist_Hilic_Database_Final_20250422	12200	Targetlist_Hilic_Database_Final_20250422	[]	TRUE	0.05	-2.569	9.7		-17.959	141.9	0.648	9 (0)			InChI=1S/C5H4N4/c1-4-5(8-2-6-1)9-3-7-4/h1-3H,(H,6,7,8,9)	41.79	55.51	1829601	337017	1004106	2781878	787126	2838162	1585753	1288314	2533776
7.97	116.071	115.063	[M+H]+, [M+NH4]+	TRUE	Pyrrolidine-3-carboxylic acid	C5H9NO2	Spectral Library - Bruker NIST 2020 MSMS Spectral Library_hr	20222	Bruker NIST 2020 MSMS Spectral Library_hr	[]	TRUE		0.084	3.2	914.9	0.726	119.7	0.537	9 (0)	-2.1	MS/MS: Library; CCS: CCS-Predict	InChI=1S/C5H9NO2/c7-5(8)4-1-2-6-3-4/h4,6H,1-3H2,(H,7,8)	1.12	14.74	10212725	8874505	9177389	8131772	10458498	12177623	11560847	10975121	10458527
13.04	309.041	308.033	[M+H]+	TRUE	Resveratrol-3-O-sulfate	C14H12O6S	Spectral Library - Bruker NIST 2020 MSMS Spectral Library_hr	10110	Bruker NIST 2020 MSMS Spectral Library_hr	[]	TRUE		-2.178	65.9	451.9	-7.048	175.1	0.837	9 (0)		MS/MS: Library		6.18	35.08	7462535	6612307	6513647	9062341	8163786	7428046	14550592	6014674	7030557
3.83	181.134	180.127	[M+H]+	TRUE	Rilmenidine	C10H16N2O	Spectral Library - Bruker NIST 2020 MSMS Spectral Library_hr	10112	Bruker NIST 2020 MSMS Spectral Library_hr	[]	TRUE		0.488	21.6	512	2.694	140	0.65	2 (0)	-1.8	MS/MS: Library; CCS: CCS-Predict	InChI=1S/C10H16N2O/c1-2-7(1)9(8-3-4-8)12-10-11-5-6-13-10/h7-9H,1-6H2,(H,11,12)	NaN	173	0	0	0	0	0	2700536	728060	0	0
1.18	576.466	575.459	[M+H]+	TRUE	SL 17:0;O/15:0	C32H65NO5S	Spectral Library - MSDIAL-TandemMassSpectralAtlas-VS69-Pos.msp	20112	MSDIAL-TandemMassSpectralAtlas-VS69-Pos.msp	[]	TRUE		0.525	21	525.9	0.91	258	1.258	9 (0)	-0.9	MS/MS: Library	InChI=1S/C32H65NO5S/c1-3-5-7-9-11-13-15-17-19-21-23-25-27-31(34)30(29-39(36,37)38)33-32(35)28-26-24-22-20-18-16-14-12-10-8-6-4-2/h30-31,34H,3-29H2,1-2H3,(H,33,35)(H,36,37,38)	23.35	50.5	1895329	2240032	1563118	5025700	3203041	1131445	3400999	2088073	2158304
1.16	590.48	589.473	[M+H]+	TRUE	SL 17:0;O/16:0	C33H67NO5S	Spectral Library - MSDIAL-TandemMassSpectralAtlas-VS69-Pos.msp	20112	MSDIAL-TandemMassSpectralAtlas-VS69-Pos.msp	[]	TRUE		-0.911	72.8	446	-1.542	261.5	1.276	8 (2)	0.1	MS/MS: Library	InChI=1S/C33H67NO5S/c1-3-5-7-9-11-13-15-17-19-21-23-25-27-29-33(36)34-31(30-40(37,38)39)32(35)28-26-24-22-20-18-16-14-12-10-8-6-4-2/h31-32,35H,3-30H2,1-2H3,(H,34,36)(H,37,38,39)	16.5	57.89	1019300	1164239	0	1903171	1352321	642561	1728774	1222335	930401
1.19	606.475	605.468	[M+H]+	TRUE	SL 17:0;O/16:0;O	C33H67NO6S	Spectral Library - MSDIAL-TandemMassSpectralAtlas-VS69-Pos.msp	20112	MSDIAL-TandemMassSpectralAtlas-VS69-Pos.msp	[]	TRUE		-0.86	22.4	400.3	-1.419	268.2	1.309	9 (0)	2.4	MS/MS: Library; CCS: CCS-Predict	InChI=1S/C33H67NO6S/c1-3-5-7-9-11-13-15-17-19-21-23-25-27-31(35)30(29-41(38,39)40)34-33(37)32(36)28-26-24-22-20-18-16-14-12-10-8-6-4-2/h30-32,35-36H,3-29H2,1-2H3,(H,34,37)(H,38,39,40)	22.06	45.17	5319449	4067296	5395913	9747260	7277681	2039335	5615067	4283630	4283825
1.75	701.559	700.552	[M+H]+, [M+H]+, [M+Na]+, [M+Na]+	TRUE	SM 18:1;2O/16:1	C39H77N2O6P	Spectral Library - MSDIAL-TandemMassSpectralAtlas-VS69-Pos.msp, Spectral Library - MSDIAL-TandemMassSpectralAtlas-VS69-Pos.msp, Spectral Library - MSDIAL-TandemMassSpectralAtlas-VS69-Pos.msp, Spectral Library - MSDIAL-TandemMassSpectralAtlas-VS69-Pos.msp, Spectral Library - MSDIAL-TandemMassSpectralAtlas-VS69-Pos.msp, Spectral Library - MSDIAL-TandemMassSpectralAtlas-VS69-Pos.msp, Spectral Librar…	20122	MSDIAL-TandemMassSpectralAtlas-VS69-Pos.msp	[]	TRUE		-0.428	61.9	995.7	-0.611	280.2	1.372	9 (0)	-0.3	MS/MS: Library	InChI=1S/C39H77N2O6P/c1-6-8-10-12-14-16-18-20-22-24-26-28-30-32-38(42)37(36-47-48(44,45)46-35-34-41(3,4)5)40-39(43)33-31-29-27-25-23-21-19-17-15-13-11-9-7-2/h17,19,30,32,37-38,42H,6-16,18,20-29,31,33-36H2,1-5H3,(H-,40,43,44,45)	38.27	49.14	195553280	213146080	532496032	252019056	530288096	194411472	148846032	494856480	550872960
1.76	689.559	688.552	[M+H]+, [M+H]+, [M+Na]+	TRUE	SM 20:1;2O/13:0	C38H77N2O6P	Spectral Library - MSDIAL-TandemMassSpectralAtlas-VS69-Pos.msp, Spectral Library - MSDIAL-TandemMassSpectralAtlas-VS69-Pos.msp, Spectral Library - MSDIAL-TandemMassSpectralAtlas-VS69-Pos.msp, Spectral Library - MSDIAL-TandemMassSpectralAtlas-VS69-Pos.msp, Spectral Library - MSDIAL-TandemMassSpectralAtlas-VS69-Pos.msp, Spectral Library - MSDIAL-TandemMassSpectralAtlas-VS69-Pos.msp, Spectral Librar…	20222	MSDIAL-TandemMassSpectralAtlas-VS69-Pos.msp	[]	TRUE		-0.073	7	995	-0.106	281.3	1.377	9 (0)	0	MS/MS: Library	InChI=1S/C38H77N2O6P/c1-6-8-10-12-14-16-18-19-20-21-22-23-25-27-29-31-37(41)36(35-46-47(43,44)45-34-33-40(3,4)5)39-38(42)32-30-28-26-24-17-15-13-11-9-7-2/h29,31,36-37,41H,6-28,30,32-35H2,1-5H3,(H-,39,42,43,44)	32.74	47.4	277743776	104617632	313182656	355238944	125247952	218892000	67577552	287634624	294278976
1.2	561.398	560.391	[M+H]+	TRUE	SM 21:2;2O/3:0	C29H57N2O6P	Spectral Library - MSDIAL-TandemMassSpectralAtlas-VS69-Pos.msp, Spectral Library - MSDIAL-TandemMassSpectralAtlas-VS69-Pos.msp, Spectral Library - MSDIAL-TandemMassSpectralAtlas-VS69-Pos.msp, Spectral Library - MSDIAL-TandemMassSpectralAtlas-VS69-Pos.msp, Spectral Library - MSDIAL-TandemMassSpectralAtlas-VS69-Pos.msp, Spectral Library - MSDIAL-TandemMassSpectralAtlas-VS69-Pos.msp, Spectral Librar…	10121	MSDIAL-TandemMassSpectralAtlas-VS69-Pos.msp	[]	TRUE		-4.665	73.5	941.4	-8.309	232.4	1.132	6 (2)	-3.2	MS/MS: Library	InChI=1S/C29H57N2O6P/c1-6-8-9-10-11-12-13-14-15-16-17-18-19-20-21-22-23-28(32)27(30-29(33)7-2)26-37-38(34,35)36-25-24-31(3,4)5/h18-19,22-23,27-28,32H,6-17,20-21,24-26H2,1-5H3,(H-,30,33,34,35)	30.44	101.05	1137141	0	0	872865	810818	770882	0	678119	523303
1.23	501.344	483.31	[M+NH4]+	FALSE	Sodium taurolithocholate	C26H45NO5S	Target List - Targetlist_Hilic_Database_Final_20250422, Target List - Targetlist_Hilic_Database_Final_20250422	12000	Targetlist_Hilic_Database_Final_20250422	[]	TRUE	0.03	8.509	∞		16.972	229.5	1.115	3 (2)			InChI=1S/C26H45NO5S/c1-17(4-9-24(29)27-14-15-33(30,31)32)21-7-8-22-20-6-5-18-16-19(28)10-12-25(18,2)23(20)11-13-26(21,22)3/h17-23,28H,4-16H2,1-3H3,(H,27,29)(H,30,31,32)/t17-,18-,19-,20+,21-,22+,23+,25+,26-/m1/s1	141.42	164.91	0	0	0	0	449886	210206	613784	0	0
4.18	144.102	143.095	[M+H]+	TRUE	Stachydrine	C7H13NO2	Spectral Library - Bruker NIST 2020 MSMS Spectral Library_hr	20220	Bruker NIST 2020 MSMS Spectral Library_hr	[]	TRUE		0.01	4.9	942.1	0.068	121.5	0.555	9 (0)	-6.3	MS/MS: Library; CCS: CCS-Predict	InChI=1S/C7H13NO2/c1-8(2)5-3-4-6(8)7(9)10/h6H,3-5H2,1-2H3	4.73	30.9	11769423	3986322	14257953	12544575	13204457	13584578	12515313	15214992	12367558
1.16	302.305	284.271	[M+NH4]+	TRUE	Stearic acid	C18H36O2	Target List - Targetlist_Hilic_Database_Final_20250422, Target List - Targetlist_Hilic_Database_Final_20250422	22210	Targetlist_Hilic_Database_Final_20250422	[]	TRUE	0.1	-0.384	4.1	416.4	-1.269	190.8	0.911	9 (0)		MS/MS: MetFrag	InChI=1S/C18H36O2/c1-2-3-4-5-6-7-8-9-10-11-12-13-14-15-16-17-18(19)20/h2-17H2,1H3,(H,19,20)	5.37	42.41	9140801	4994285	5426352	8720896	8765638	6122363	6523742	14552941	8024555
1.74	428.373	427.366	[M+H]+	TRUE	Stearoyl-L-carnitine	C25H49NO4	Spectral Library - Bruker NIST 2020 MSMS Spectral Library_hr	20122	Bruker NIST 2020 MSMS Spectral Library_hr	[]	TRUE		-0.104	20.9	997.9	-0.243	219.7	1.063	9 (0)	1.3	MS/MS: Library; CCS: CCS-Predict	InChI=1S/C25H49NO4/c1-5-6-7-8-9-10-11-12-13-14-15-16-17-18-19-20-25(29)30-23(21-24(27)28)22-26(2,3)4/h23H,5-22H2,1-4H3/t23-/m1/s1	5.71	41.38	10268137	5129482	5741396	5038384	8926574	14387709	7991002	9529266	9579934
0.93	309.041	308.033	[M+H]+	TRUE	Sulisobenzone	C14H12O6S	Spectral Library - Bruker MetaboBASE Personal Library 2.0_in-silico	10110	Bruker MetaboBASE Personal Library 2.0_in-silico	[]	TRUE		-2.192	66.7	844.2	-7.094	156.8	0.75	8 (0)	-5.9	MS/MS: Library; CCS: CCS-Predict	InChI=1S/C14H12O6S/c1-20-12-8-11(15)10(7-13(12)21(17,18)19)14(16)9-5-3-2-4-6-9/h2-8,15H,1H3,(H,17,18,19)	12.08	45.2	5718983	0	4758290	4859212	4864234	4197830	5003457	4905208	4262250
4.66	126.022	125.015	[M+H]+, [M+H]+, [M+H-H2O]+	TRUE	Taurine	C2H7NO3S	Target List - Targetlist_Hilic_Database_Final_20250422, Spectral Library - Bruker NIST 2020 MSMS Spectral Library_hr, Target List - Targetlist_Hilic_Database_Final_20250422	21220	Targetlist_Hilic_Database_Final_20250422	[]	TRUE	0.31	-0.014	4.1	856.4	-0.111	126.8	0.573	9 (0)		MS/MS: MetFrag	InChI=1S/C2H7NO3S/c3-1-2-7(4,5)6/h1-3H2,(H,4,5,6)	0.43	37.19	59412732	17350808	49626156	45036692	59957012	79778520	65573392	68316464	59420300
2.26	533.326	515.292	[M+NH4]+	TRUE	Taurocholic acid	C26H45NO7S	Target List - Targetlist_Hilic_Database_Final_20250422, Target List - Targetlist_Hilic_Database_Final_20250422	22210	Targetlist_Hilic_Database_Final_20250422	[]	TRUE	0.16	0.165	13.5	457	0.31	210	1.022	9 (0)		MS/MS: MetFrag	InChI=1S/C26H45NO7S/c1-15(4-7-23(31)27-10-11-35(32,33)34)18-5-6-19-24-20(14-22(30)26(18,19)3)25(2)9-8-17(28)12-16(25)13-21(24)29/h15-22,24,28-30H,4-14H2,1-3H3,(H,27,31)(H,32,33,34)/t15-,16+,17-,18-,19+,20+,21-,22+,24+,25+,26-/m1/s1	5.05	86.75	19899096	3848611	18978046	6989331	17633714	50370532	8632406	19043310	18384894
4.32	133.032	132.025	[M+H]+	TRUE	THTC	C5H8O2S	Spectral Library - Bruker MetaboBASE Personal Library 2.0_in-silico	20210	Bruker MetaboBASE Personal Library 2.0_in-silico	[]	TRUE		0.023	13.1	472.7	0.175	118.4	0.538	2 (0)	-6	MS/MS: Library; CCS: CCS-Predict	InChI=1S/C5H8O2S/c6-5(7)4-2-1-3-8-4/h4H,1-3H2,(H,6,7)	NaN	197.66	0	624039	5533355	0	0	0	0	0	0
1.12	281.05	242.087	[M+K]+	FALSE	Thymidine	C10H14N2O5	Target List - Targetlist_Hilic_Database_Final_20250422, Target List - Targetlist_Hilic_Database_Final_20250422	11100	Targetlist_Hilic_Database_Final_20250422	[]	TRUE	-0.51	-3.25	73.9		-11.562	161.6	0.77	3 (1)			InChI=1S/C10H14N2O5/c1-5-3-12(10(16)11-9(5)15)8-2-6(14)7(4-13)17-8/h3,6-8,13-14H,2,4H2,1H3,(H,11,15,16)/t6-,7+,8+/m0/s1	23.69	NaN	110863	0	0	0	194418	0	0	0	194910
4.64	165.055	164.047	[M+H]+, [M+NH4]+	TRUE	Trans-2-Hydroxycinnamic acid	C9H8O3	Spectral Library - Bruker NIST 2020 MSMS Spectral Library_hr, Spectral Library - Bruker NIST 2020 MSMS Spectral Library_hr, Spectral Library - Bruker NIST 2020 MSMS Spectral Library_hr	20210	Bruker NIST 2020 MSMS Spectral Library_hr	[]	TRUE		0.071	7	601.2	0.432	140.2	0.647	9 (0)		MS/MS: Library		1.6	33.06	18781918	4637736	19814568	16403667	18062416	15497777	15010237	19002484	18390846
13.71	522.597	521.59	[M+H]+	TRUE	Tridodecylamine	C36H75N	Spectral Library - Bruker MetaboBASE Personal Library 2.0_in-silico	20110	Bruker MetaboBASE Personal Library 2.0_in-silico	[]	TRUE		-0.423	26.2	511.5	-0.81	260.6	1.268	6 (3)	14.8	MS/MS: Library; CCS: CCS-Predict	InChI=1S/C36H75N/c1-4-7-10-13-16-19-22-25-28-31-34-37(35-32-29-26-23-20-17-14-11-8-5-2)36-33-30-27-24-21-18-15-12-9-6-3/h4-36H2,1-3H3	72.6	99.51	0	0	2320842	253248	1271706	2643725	0	3856500	1666890
4.59	138.055	137.048	[M+H]+	TRUE	Trigonelline hydrochloride	C7H7NO2	Spectral Library - Bruker NIST 2020 MSMS Spectral Library_hr, Spectral Library - Bruker NIST 2020 MSMS Spectral Library_hr, Spectral Library - Bruker NIST 2020 MSMS Spectral Library_hr, Target List - Targetlist_Hilic_Database_Final_20250422, Target List - Targetlist_Hilic_Database_Final_20250422, Spectral Library - Bruker NIST 2020 MSMS Spectral Library_hr, Spectral Library - Bruker NIST 2020 MSM…	22020	Targetlist_Hilic_Database_Final_20250422	[]	TRUE	0.19	0.139	∞	1000	1.008	117.9	0.537	9 (0)		MS/MS: MetFrag	InChI=1S/C7H7NO2/c1-8-4-2-3-6(5-8)7(9)10/h2-5H,1H3	4.71	31.69	2861906	917289	2810048	2690799	3148302	3406669	3045923	3539161	3185264
4.84	76.0759	75.0686	[M+H]+	TRUE	Trimethylamine N-oxide	C3H9NO	Spectral Library - Bruker NIST 2020 MSMS Spectral Library_hr, Spectral Library - Bruker NIST 2020 MSMS Spectral Library_hr	10020	Bruker NIST 2020 MSMS Spectral Library_hr	[]	TRUE		0.155	∞	982.7	2.035	106.4	0.454	4 (2)	-6.8	MS/MS: Library; CCS: CCS-Predict	InChI=1S/C3H9NO/c1-4(2,3)5/h1-3H3	141.42	103.58	0	0	0	0	0	1106596	690376	1019421	862532
5.83	589.055	566.065	[M+Na]+	FALSE	UDP-galactose	C15H24N2O17P2	Target List - Targetlist_Hilic_Database_Final_20250422, Target List - Targetlist_Hilic_Database_Final_20250422, Target List - Targetlist_Hilic_Database_Final_20250422, Target List - Targetlist_Hilic_Database_Final_20250422	11100	Targetlist_Hilic_Database_Final_20250422	[]	TRUE	-0.47	10.467	39.2		17.77	207	1.01	9 (2)			InChI=1S/C15H24N2O17P2/c18-3-5-8(20)10(22)12(24)14(32-5)33-36(28,29)34-35(26,27)30-4-6-9(21)11(23)13(31-6)17-2-1-7(19)16-15(17)25/h1-2,5-6,8-14,18,20-24H,3-4H2,(H,26,27)(H,28,29)(H,16,19,25)/t5-,6-,8-,9-,10+,11-,12-,13-,14-/m1/s1	8.77	29.99	163395	165402	161528	73284	149401	181686	97833	113192	131635
6	630.082	607.093	[M+Na]+	TRUE	Uridine 5'-diphospho-N-acetylglucosamine sodium salt	C17H27N3O17P2	Target List - Targetlist_Hilic_Database_Final_20250422, Target List - Targetlist_Hilic_Database_Final_20250422, Target List - Targetlist_Hilic_Database_Final_20250422, Target List - Targetlist_Hilic_Database_Final_20250422	12110	Targetlist_Hilic_Database_Final_20250422	[]	TRUE	-0.1	11.399	32.8	405.3	18.091	219.2	1.071	9 (0)		MS/MS: MetFrag	InChI=1S/C17H27N3O17P2/c1-6(22)18-10-13(26)11(24)7(4-21)35-16(10)36-39(31,32)37-38(29,30)33-5-8-12(25)14(27)15(34-8)20-3-2-9(23)19-17(20)28/h2-3,7-8,10-16,21,24-27H,4-5H2,1H3,(H,18,22)(H,29,30)(H,31,32)(H,19,23,28)/t7-,8-,10-,11-,12-,13-,14-,15-,16-/m1/s1	10.52	42.03	1550577	2137528	1697201	1639228	1744320	246682	1326155	1275473	1345906
6.5	581.037	580.03	[M+H]+	TRUE	Uridine 5'-diphosphoglucuronic acid trisodium salt	C15H22N2O18P2	Target List - Targetlist_Hilic_Database_Final_20250422, Target List - Targetlist_Hilic_Database_Final_20250422	12110	Targetlist_Hilic_Database_Final_20250422	[]	TRUE	0	-4.73	32.3	240	-8.14	208.2	1.015	9 (1)		MS/MS: MetFrag	InChI=1S/C15H22N2O18P2/c18-5-1-2-17(15(26)16-5)12-9(22)6(19)4(32-12)3-31-36(27,28)35-37(29,30)34-14-10(23)7(20)8(21)11(33-14)13(24)25/h1-2,4,6-12,14,19-23H,3H2,(H,24,25)(H,27,28)(H,29,30)(H,16,18,26)/t4-,6-,7+,8+,9-,10-,11+,12-,14-/m1/s1	6.74	44.18	1544407	1788986	1491462	215629	1647264	955412	1811752	1895115	1396309
6.43	426.988	403.999	[M+Na]+	FALSE	Uridine-5'-diphosphate	C9H14N2O12P2	Target List - Targetlist_Hilic_Database_Final_20250422, Target List - Targetlist_Hilic_Database_Final_20250422	11100	Targetlist_Hilic_Database_Final_20250422	[]	TRUE	-0.37	-3.144	59.1		-7.364	179.9	0.87	7 (6)			InChI=1S/C9H14N2O12P2/c12-5-1-2-11(9(15)10-5)8-7(14)6(13)4(22-8)3-21-25(19,20)23-24(16,17)18/h1-2,4,6-8,13-14H,3H2,(H,19,20)(H,10,12,15)(H2,16,17,18)/t4-,6-,7-,8-/m1/s1	62.01	71.16	299085	437508	397044	0	530599	398889	364193	0	73367
13.97	437.238	436.23	[M+H]+	TRUE	Val Gly Val Tyr	C21H32N4O6	Spectral Library - Bruker MetaboBASE Personal Library 2.0_in-silico, Spectral Library - Bruker MetaboBASE Personal Library 2.0_in-silico	10110	Bruker MetaboBASE Personal Library 2.0_in-silico	[]	TRUE		-1.831	67.5	545.5	-4.187	183.4	0.888	6 (5)	-9.8	MS/MS: Library; CCS: CCS-Predict	InChI=1S/C21H32N4O6/c1-11(2)17(22)19(28)23-10-16(27)25-18(12(3)4)20(29)24-15(21(30)31)9-13-5-7-14(26)8-6-13/h5-8,11-12,15,17-18,26H,9-10,22H2,1-4H3,(H,23,28)(H,24,29)(H,25,27)(H,30,31)/t15-,17-,18-/m0/s1	70.82	125.43	0	1528462	144402	1036563	381341	0	125748	0	357605
5.14	323.038	284.075	[M+K]+	FALSE	Xanthosine dihydrate	C10H12N4O6	Target List - Targetlist_Hilic_Database_Final_20250422, Target List - Targetlist_Hilic_Database_Final_20250422	12200	Targetlist_Hilic_Database_Final_20250422	[]	TRUE	0.24	-1.041	14.7		-3.221	168.4	0.807	8 (7)			InChI=1S/C10H12N4O6/c15-1-3-5(16)6(17)9(20-3)14-2-11-4-7(14)12-10(19)13-8(4)18/h2-3,5-6,9,15-17H,1H2,(H2,12,13,18,19)/t3-,5-,6-,9-/m1/s1	31.13	77.94	58919	66962	47147	65966	129715	106389	0	207075	90436
4.24	319.099	318.092	[M+H]+, [M+Na]+	TRUE	Xestoquinone	C20H14O4	Spectral Library - Bruker MetaboBASE Personal Library 2.0_in-silico, Spectral Library - Bruker MetaboBASE Personal Library 2.0_in-silico	10110	Bruker MetaboBASE Personal Library 2.0_in-silico	[]	TRUE		2.927	51	561.7	9.173	183.4	0.878	9 (0)	6.7	MS/MS: Library; CCS: CCS-Predict	InChI=1S/C20H14O4/c1-20-6-2-3-10-9-24-19(17(10)20)18(23)13-7-11-12(8-14(13)20)16(22)5-4-15(11)21/h4-5,7-9H,2-3,6H2,1H3/t20-/m0/s1	1.79	26.06	755022	430418	1010140	580699	773593	853543	677883	818273	788890
5.34	365.157	364.15	[M+H]+	TRUE	Zexbrevin B	C19H24O7	Spectral Library - Bruker MetaboBASE Personal Library 2.0_in-silico	10110	Bruker MetaboBASE Personal Library 2.0_in-silico	[]	TRUE		-2.476	47.7	440.2	-6.781	167.9	0.808	7 (0)		MS/MS: Library		70.77	44.75	2605297	0	2802346	2715143	2733985	2713789	2787238	2806811	0

## Sheet: normalize data
RT [min]	m/z meas.	M meas.	Ions	Name	Molecular Formula	C1	C2	C3	C-Average	T1	T2	T3	T-average	change fold
12.69	194.118	193.11	[M+H]+	1-(1',3'-Benzodioxol-5'-yl)-2-butanamine	C11H15NO2	0	0	0	0	3.32077e+06	0	3.76401e+06	2.3616e+06	#DIV/0!
8.01	309.166	308.159	[M+H]+	1-[(5-Amino-5-carboxypentyl)amino]-1-deoxyfructose	C12H24N2O7	0	0	0	0	0	0	0	0	#DIV/0!
3.66	524.37	523.363	[M+H]+	1-Stearoyl-2-hydroxy-sn-glycero-3-phosphocholine	C26H54NO7P	0	0	0	0	8.93546e+06	0	8.53979e+06	5.82508e+06	#DIV/0!
1.43	239.162	216.173	[M+Na]+	12-Hydroxydodecanoic acid	C12H24O3	0	0	0	0	424250	0	140523	188258	#DIV/0!
9.6	147.113	146.106	[M+H]+	2,2-Dimethylpiperazine-1,4-diol	C6H14N2O2	0	0	0	0	0	1.08912e+06	2.66394e+06	1.25102e+06	#DIV/0!
13.38	125.071	124.064	[M+H]+	2-Cyano-N-(prop-2-en-1-yl)acetamide	C6H8N2O	0	0	0	0	1.47578e+08	2.19013e+08	0	1.22197e+08	#DIV/0!
2.53	350.188	349.181	[M+H]+	4-Dodecylbenzenesulfonic acid Na salt	C18H30NaO3S	0	0	0	0	1.15681e+06	1.19609e+06	1.45585e+06	1.26958e+06	#DIV/0!
8.27	125.071	124.064	[M+H]+	4-Methoxy-2-pyridinylamine	C6H8N2O	0	0	0	0	0	3.31693e+07	0	1.10564e+07	#DIV/0!
5.09	332.133	331.126	[M+H]+	5'-O-beta-D-Glucosylpyridoxine	C14H21NO8	0	0	0	0	286345	212498	766554	421799	#DIV/0!
3.89	218.092	217.085	[M+H]+	7,9-Dioxo-8-azaspiro[4.5]decane-6,10-dicarbonitrile	C11H11N3O2	0	0	0	0	847001	2.88857e+06	2.8234e+06	2.18632e+06	#DIV/0!
3.57	181.032	158.043	[M+Na]+	Allantoin	C4H6N4O3	0	0	0	0	1.64341e+06	0	0	547805	#DIV/0!
2.58	114.066	113.059	[M+H]+, [M+Na]+, [M+Na]+	Creatinine	C4H7N3O	0	0	0	0	0	7.23251e+06	2.63254e+07	1.1186e+07	#DIV/0!
4.95	346.049	345.041	[M+H]+	Cyclic guanosine monophosphate	C10H12N5O7P	0	0	0	0	696013	578983	0	424999	#DIV/0!
7.12	527.158	504.169	[M+Na]+	D-(+)-Raffinose pentahydrate	C18H32O16	0	0	0	0	2.8699e+06	883096	1.39596e+06	1.71632e+06	#DIV/0!
4.3	242.1	219.111	[M+Na]+	D-Pantothenic acid hemicalcium salt	C9H17NO5	0	0	0	0	264039	0	0	88012.9	#DIV/0!
1.21	218.215	200.181	[M+NH4]+	Dodecanoic acid	C12H24O2	0	0	0	0	0	0	454108	151369	#DIV/0!
1.11	223.063	222.056	[M+H]+	Hexamethylcyclotrisiloxane	C6H18O3Si3	0	0	0	0	0	0	0	0	#DIV/0!
8.73	199.169	198.162	[M+H]+	Hexyl 2-methyl-3-pentenoate	C12H22O2	0	0	0	0	3.91376e+07	0	1.28036e+06	1.34726e+07	#DIV/0!
5.11	219.017	180.054	[M+K]+	L-Methionine sulfoximine	C5H12N2O3S	0	0	0	0	3.87399e+06	0	0	1.29133e+06	#DIV/0!
2.65	500.277	499.27	[M+H]+	LysoPE(20:5(5Z,8Z,11Z,14Z,17Z)/0:0)	C25H42NO7P	0	0	0	0	1.81165e+06	0	869129	893592	#DIV/0!
3.89	166.086	165.079	[M+H]+	Phenylalanine	C9H11NO2	0	0	0	0	2.39064e+07	8.63381e+06	5.56594e+07	2.93999e+07	#DIV/0!
3.83	181.134	180.127	[M+H]+	Rilmenidine	C10H16N2O	0	0	0	0	7.56379e+06	1.36874e+06	0	2.97751e+06	#DIV/0!
1.23	501.344	483.31	[M+NH4]+	Sodium taurolithocholate	C26H45NO5S	0	0	0	0	588755	1.1539e+06	0	580885	#DIV/0!
1.12	281.05	242.087	[M+K]+	Thymidine	C10H14N2O5	0	0	0	0	0	0	0	0	#DIV/0!
4.84	76.0759	75.0686	[M+H]+	Trimethylamine N-oxide	C3H9NO	0	0	0	0	3.09941e+06	1.29789e+06	2.27161e+06	2.22297e+06	#DIV/0!
6.28	365.105	342.116	[M+Na]+	Melibiose	C12H22O11	0	0	254570	84856.5	4.24216e+06	1.81692e+06	1.18694e+06	2.41534e+06	28.4638
6.95	283.018	260.029	[M+Na]+	beta-D-Glucose 6-phosphate	C6H13O9P	0	0	111286	37095.5	1.04723e+06	189337	511715	582760	15.7097
1.18	288.252	287.245	[M+H]+	N,N-Bis(2-hydroxyethyl)dodecanamide	C16H33NO3	0	0	182397	60799	611094	352303	1.12227e+06	695222	11.4348
3.91	232.154	231.147	[M+H]+	Isobutyryl-L-carnitine	C11H21NO4	3.90206e+06	0	0	1.30069e+06	8.15952e+06	9.69497e+06	1.08372e+07	9.5639e+06	7.35297
2.02	784.58	783.573	[M+H]+	PC 16:0_20:3	C44H82NO8P	0	0	9.73375e+07	3.24458e+07	0	4.9562e+08	1.32113e+08	2.09244e+08	6.44904
2.01	782.567	781.56	[M+H]+	1,2-Dilinoleoyl-sn-glycero-3-phosphocholine	C44H80NO8P	2.93815e+08	9.56306e+07	0	1.29815e+08	0	5.4728e+08	1.66191e+09	7.36396e+08	5.67265
4.71	204.123	203.116	[M+H]+	O-Acetyl-L-carnitine hydrochloride	C9H17NO4	0	0	5.01303e+07	1.67101e+07	1.44935e+08	7.17935e+07	5.4488e+07	9.04054e+07	5.41023
4.07	106.087	105.079	[M+H]+	Diethanolamine	C4H11NO2	0	189518	135448	108322	0	0	1.69665e+06	565549	5.22099
1.24	834.6	833.593	[M+H]+, [M+Na]+, [M+Na]+	1-Docosahexaenoyl-2-stearoyl-sn-glycero-3-phosphocholine	C48H84NO8P	9.81788e+08	6.97124e+08	2.70525e+08	6.49812e+08	3.24601e+09	2.92421e+09	3.93293e+09	3.36772e+09	5.1826
1.16	337.273	336.266	[M+H]+	8,11-Tridecadienoic acid, 13-(3-pentyl-2-oxiranyl)-, methyl ester, (8Z,11Z)-	C21H36O3	1.27897e+06	0	706116	661697	1.92887e+06	1.38519e+06	5.89277e+06	3.06895e+06	4.638
1.2	561.398	560.391	[M+H]+	SM 21:2;2O/3:0	C29H57N2O6P	0	0	953690	317897	2.15912e+06	0	1.51108e+06	1.2234e+06	3.84842
3.75	307.144	306.137	[M+H]+	3,3-(2,3-Dihydroxypropyl)diindole	C19H18N2O2	0	2.74685e+06	1.43243e+06	1.39309e+06	5.94624e+06	3.34494e+06	4.91556e+06	4.73558e+06	3.39933
13.71	522.597	521.59	[M+H]+	Tridodecylamine	C36H75N	0	4.50003e+06	276698	1.59224e+06	7.40467e+06	0	8.59358e+06	5.33275e+06	3.3492
4.45	555.26	554.252	[M+H]+	Met Tyr Lys Asn	C24H38N6O7S	0	306361	207154	171172	589934	532638	570973	564515	3.29795
2.26	533.326	515.292	[M+NH4]+	Taurocholic acid	C26H45NO7S	1.72189e+07	3.67978e+07	7.63652e+06	2.05511e+07	1.4108e+08	1.62287e+07	4.24349e+07	6.65813e+07	3.2398
3.8	346.155	345.147	[M+H]+	N-(3-ethoxypropyl)-2-(7-fluoro-4-oxopyrrolo[1,2-a]quinoxalin-5-yl)acetamide	C18H20FN3O3	0	564228	333592	299273	868448	834350	1.00638e+06	903060	3.01751
3.68	283.175	282.167	[M+H]+	3-[5-(methoxymethyl)-1,2,4-oxadiazol-3-yl]-N-(2-methylpropyl)pyrrolidine-1-carboxamide	C13H22N4O3	530005	1.77046e+06	2.06504e+06	1.45517e+06	5.62261e+06	2.24488e+06	4.58756e+06	4.15168e+06	2.85306
3.78	205.097	204.09	[M+H]+	D-Tryptophan	C11H12N2O2	0	718449	412553	377001	1.55083e+06	800050	610116	986998	2.61803
2.05	500.275	499.268	[M+H]+	LysoPE(0:0/20:5(5Z,8Z,11Z,14Z,17Z))	C25H42NO7P	0	2.94245e+07	1.21524e+07	1.3859e+07	3.71097e+07	2.96609e+07	4.16535e+07	3.61414e+07	2.60779
3.81	159.092	158.084	[M+H]+	3-Methylquinolin-4-amine	C10H10N2	0	3.02147e+07	1.27754e+07	1.433e+07	4.15944e+07	3.32568e+07	3.68673e+07	3.72395e+07	2.5987
3.7	784.582	783.575	[M+H]+	PC 18:0_18:3	C44H82NO8P	1.7466e+06	0	598739	781779	2.39275e+06	2.12279e+06	1.51887e+06	2.01147e+06	2.57294
1.13	413.265	390.276	[M+Na]+	Bis(2-ethylhexyl) phthalate	C24H38O4	0	259657	193394	151017	421063	397033	305503	374533	2.48007
3.96	273.159	272.152	[M+H]+	2,6-Dimethyl-3-(4-morpholinylmethyl)-4(1H)-quinolinone	C16H20N2O2	0	3.37828e+06	1.2627e+06	1.54699e+06	4.60936e+06	2.97331e+06	3.87991e+06	3.82086e+06	2.46987
1.66	175.033	152.044	[M+Na]+	(R)-(-)-Mandelic acid	C8H8O3	0	130902	0	43633.9	0	0	322991	107664	2.46743
1.09	322.099	321.091	[M+H]+	6-[2-(cyclopentylamino)-2-oxoethyl]-7-oxo-[1,2]thiazolo[4,5-d]pyrimidine-3-carboxamide	C13H15N5O3S	209699	222591	129761	187350	777073	310817	288757	458882	2.44933
3.8	300.149	299.142	[M+H]+	N-(4-methylphenyl)-2-phenylimidazo[1,2-a]pyridin-3-amine	C20H17N3	0	649777	370149	339975	730755	537990	1.18521e+06	817986	2.40602
1.88	184.073	183.066	[M+H]+	Phosphocholine	C5H14NO4P	8.8184e+06	1.64623e+07	9.24392e+06	1.15082e+07	2.42807e+07	2.92653e+07	2.93748e+07	2.76403e+07	2.40179
1.1	319.263	318.256	[M+H]+	2-(4b,8,8,10a-Tetramethyl-2-methylidene-1,3,4,4a,5,6,7,8a,9,10-decahydrophenanthren-1-yl)acetic acid	C21H34O2	3.08728e+06	2.33893e+06	1.80256e+06	2.40959e+06	2.78256e+06	6.69508e+06	7.69919e+06	5.72561e+06	2.37617
3.93	120.081	119.073	[M+H]+	Indoline	C8H9N	3.22334e+06	4.79013e+06	4.00764e+06	4.00704e+06	1.37076e+07	6.14267e+06	8.42549e+06	9.42526e+06	2.35218
5.34	365.157	364.15	[M+H]+	Zexbrevin B	C19H24O7	0	5.43365e+06	2.96656e+06	2.80007e+06	7.60091e+06	5.23995e+06	6.25452e+06	6.36513e+06	2.2732
3.73	518.322	517.314	[M+H]+	LPC 18:3-SN1	C26H48NO7P	1.37611e+06	1.38534e+06	0	920482	2.45316e+06	1.73835e+06	2.01101e+06	2.0675e+06	2.24611
4.66	126.022	125.015	[M+H]+, [M+H]+, [M+H-H2O]+	Taurine	C2H7NO3S	7.76284e+07	9.62234e+07	4.9207e+07	7.43529e+07	2.23447e+08	1.23277e+08	1.52232e+08	1.66319e+08	2.23688
1.12	265.252	264.245	[M+H]+	9S,10R-Epoxy-6Z-octadecene	C18H32O	0	773611	350829	374813	1.05654e+06	631784	826006	838111	2.23608
0.93	309.041	308.033	[M+H]+	Sulisobenzone	C14H12O6S	0	9.22616e+06	5.30916e+06	4.84511e+06	1.17575e+07	9.4064e+06	1.09305e+07	1.06981e+07	2.20802
1.1	343.263	342.255	[M+H]+	Cannabidiol dimethyl ether	C23H34O2	1.52216e+06	1.20121e+06	1.24296e+06	1.32211e+06	1.59805e+06	3.0342e+06	4.11098e+06	2.91441e+06	2.20436
2.04	758.569	757.562	[M+H]+	1-Hexadecanoyl-2-octadecadienoyl-sn-glycero-3-phosphocholine	C42H80NO8P	0	3.49609e+09	0	1.16536e+09	3.87665e+09	3.27694e+08	3.33645e+09	2.5136e+09	2.15692
2.25	143.03	120.041	[M+Na]+	Purine	C5H4N4	1.50783e+06	1.94693e+06	3.03947e+06	2.16474e+06	7.94926e+06	2.98118e+06	2.8708e+06	4.60041e+06	2.12515
4.13	382.271	381.264	[M+H]+	D-Erythro-Sphinganine-1-phosphate	C18H40NO5P	1.22671e+06	985181	1.83354e+06	1.34848e+06	3.14118e+06	3.14699e+06	2.28978e+06	2.85932e+06	2.12041
3.7	806.569	805.562	[M+H]+	1-Palmitoyl-2-docosahexaenoyl-sn-glycero-3-phosphocholine	C46H80NO8P	3.87401e+06	0	0	1.29134e+06	4.05992e+06	2.70118e+06	1.33394e+06	2.69835e+06	2.08957
1.67	123.055	122.048	[M+H]+	Nicotinamide	C6H6N2O	1.73228e+06	786778	709565	1.07621e+06	2.78378e+06	1.16923e+06	2.78999e+06	2.24767e+06	2.08851
2.52	590.322	589.314	[M+H]+	Met Gln Arg Arg	C22H43N11O6S	0	6.20227e+06	3.28847e+06	3.16358e+06	5.76152e+06	8.94793e+06	4.9228e+06	6.54408e+06	2.06857
3.6	282.119	281.112	[M+H]+	1-Methyladenosine	C11H15N5O4	2.53292e+06	1.95805e+06	1.38521e+06	1.95872e+06	4.86688e+06	2.95414e+06	4.22683e+06	4.01595e+06	2.05029
3.56	138.055	137.048	[M+H]+	4-Aminobenzoic acid	C7H7NO2	6.4278e+06	7.4732e+06	3.50028e+06	5.80043e+06	1.59865e+07	5.91965e+06	1.25133e+07	1.14732e+07	1.97799
5.73	229.155	228.147	[M+H]+	Pro-Ile	C11H20N2O3	1.65334e+06	1.20275e+06	670439	1.17551e+06	3.80674e+06	1.36702e+06	1.69974e+06	2.29116e+06	1.94908
1.74	428.373	427.366	[M+H]+	Stearoyl-L-carnitine	C25H49NO4	2.29496e+07	1.11324e+07	5.50492e+06	1.31956e+07	4.02978e+07	1.50229e+07	2.12344e+07	2.55184e+07	1.93385
4.64	361.139	360.132	[M+H]+	NITRENDIPINE	C18H20N2O6	564187	1.65404e+06	802610	1.00695e+06	2.11051e+06	1.39092e+06	2.33909e+06	1.94684e+06	1.93341
2.74	116.107	115.1	[M+H]+	3,5-Dimethylmorpholine	C6H13NO	755050	902990	663128	773722	1.65719e+06	735508	2.07482e+06	1.48917e+06	1.92469
5.79	381.073	342.109	[M+K]+	D-(+)-Maltose monohydrate	C12H22O11	0	0	176118	58706	0	125402	212875	112759	1.92074
1.13	538.519	537.512	[M+H]+, [M+H-H2O]+	N-Palmitoyl-D-sphingosine	C34H67NO3	4.65832e+06	4.46452e+06	2.37186e+06	3.83156e+06	7.24986e+06	9.10342e+06	5.72175e+06	7.35834e+06	1.92045
1.75	703.574	702.568	[M+H]+, [M+Na]+, [M+Na]+, [M+K]+	Palmitoyl sphingomyelin	C39H79N2O6P	4.44174e+09	2.60394e+09	3.48761e+09	3.5111e+09	8.22974e+09	4.95306e+09	6.83264e+09	6.67182e+09	1.90021
4.59	138.055	137.048	[M+H]+	Trigonelline hydrochloride	C7H7NO2	4.104e+06	5.44859e+06	2.93996e+06	4.16418e+06	9.54156e+06	5.72627e+06	7.88644e+06	7.71809e+06	1.85345
4.26	102.055	101.048	[M+H]+	1-Aminocyclopropanecarboxylic acid	C4H7NO2	3.50222e+06	8.12114e+06	3.28471e+06	4.96936e+06	1.00426e+07	6.09857e+06	1.12843e+07	9.1418e+06	1.83963
1.9	98.9842	97.9769	[M+H]+	Phosphoric acid	H3O4P	647144	1.30421e+06	717169	889509	1.60385e+06	1.29021e+06	2.00748e+06	1.63385e+06	1.8368
1.13	263.237	262.229	[M+H]+	(5E,9E)-Farnesylacetone	C18H30O	3.14258e+06	2.33194e+06	1.38058e+06	2.28503e+06	4.43473e+06	3.67303e+06	4.48325e+06	4.197e+06	1.83674
3.65	583.254	582.247	[M+H]+	Biliverdin hydrochloride	C33H34N4O6	4.60975e+06	3.87739e+06	1.71661e+06	3.40125e+06	8.09056e+06	5.20464e+06	5.13808e+06	6.14443e+06	1.80652
3.77	170.06	131.096	[M+K]+	L-Leucine	C6H13NO2	572799	0	281744	284848	664902	528092	338473	510489	1.79215
0.42	140.068	122.034	[M+NH4]+	3-Hydroxybenzaldehyde	C7H6O2	0	909051	0	303017	0	0	1.62857e+06	542856	1.7915
4.16	132.102	131.095	[M+H]+	L-Norleucine	C6H13NO2	5.10513e+06	9.04683e+06	7.79246e+06	7.31481e+06	0	1.44553e+07	2.39528e+07	1.28027e+07	1.75024
3.86	192.102	191.095	[M+H]+	(Z)-N-(2-Hydroxyethyl)-3-phenylacrylamide	C11H13NO2	2.59566e+06	2.41419e+06	1.60852e+06	2.20612e+06	4.92354e+06	3.10452e+06	3.46523e+06	3.8311e+06	1.73658
1.19	246.242	228.209	[M+NH4]+	Myristic acid	C14H28O2	3.14257e+06	1.33814e+06	944244	1.80832e+06	2.38213e+06	1.97274e+06	5.05658e+06	3.13715e+06	1.73485
1.38	502.293	501.285	[M+H]+	LysoPE(20:4(8Z,11Z,14Z,17Z)/0:0)	C25H44NO7P	5.66271e+07	4.55994e+07	3.23432e+07	4.48566e+07	7.96658e+07	7.18758e+07	7.66604e+07	7.60673e+07	1.69579
4.29	118.086	117.079	[M+H]+	L-Norvaline	C5H11NO2	2.99404e+08	2.56828e+08	1.31984e+08	2.29405e+08	5.6346e+08	2.33473e+08	3.44317e+08	3.80417e+08	1.65827
5.14	323.038	284.075	[M+K]+	Xanthosine dihydrate	C10H12N4O6	299591	91416.4	72074.3	154361	297979	0	461433	253137	1.63991
4.18	144.102	143.095	[M+H]+	Stachydrine	C7H13NO2	1.7835e+07	2.76457e+07	1.37062e+07	1.9729e+07	3.80483e+07	2.35285e+07	3.39041e+07	3.1827e+07	1.61321
2.44	139.05	138.043	[M+H]+	Oxynicotinamide	C6H6N2O2	2.03091e+06	866142	854431	1.25049e+06	2.42445e+06	1.00068e+06	2.56449e+06	1.99654e+06	1.5966
1.16	355.284	354.277	[M+H]+	1-Monolinoleoyl-rac-glycerol	C21H38O4	7.07042e+06	5.72027e+06	2.31707e+06	5.03592e+06	8.65225e+06	6.69116e+06	8.70659e+06	8.01666e+06	1.5919
1.17	274.274	256.24	[M+NH4]+	Palmitic acid	C16H32O2	4.70221e+07	2.44373e+07	1.97232e+07	3.03942e+07	3.48959e+07	2.91202e+07	7.96905e+07	4.79022e+07	1.57603
1.16	272.259	254.225	[M+NH4]+	Palmitoleic acid	C16H30O2	1.59473e+06	1.10464e+06	631382	1.11025e+06	1.25546e+06	1.3703e+06	2.61254e+06	1.7461e+06	1.57271
2.84	187.123	186.116	[M+H]+	2-(3,5,5-Trimethyl-2-cyclohexen-1-ylidene)malononitrile	C12H14N2	1.36423e+06	1.25439e+06	439753	1.01946e+06	2.23498e+06	597407	1.96797e+06	1.60012e+06	1.56958
3.58	202.18	201.173	[M+H]+	1-(2-Hydroxyethyl)-2,2,6,6-tetramethyl-4-piperidinol	C11H23NO2	8.75415e+08	6.9748e+08	3.66943e+08	6.46613e+08	1.20288e+09	8.76657e+08	9.44974e+08	1.00817e+09	1.55915
1.75	426.358	425.35	[M+H]+	Oleoyl-L-carnitine	C25H47NO4	2.43833e+07	9.7917e+06	1.02692e+07	1.48147e+07	3.04357e+07	2.01829e+07	1.85442e+07	2.30543e+07	1.55617
1.14	339.289	356.292	[M+H-H2O]+, [M+H]+	1-Oleoylglycerol	C21H40O4	3.40744e+06	2.87437e+06	1.68325e+06	2.65502e+06	4.93575e+06	3.64127e+06	3.76812e+06	4.11505e+06	1.54991
4.16	220.118	219.111	[M+H]+, [M+Na]+	Pantothenic acid	C9H17NO5	3.53675e+06	4.36028e+06	1.95802e+06	3.28502e+06	7.12233e+06	2.90533e+06	5.20776e+06	5.07848e+06	1.54595
1.12	299.294	298.287	[M+H]+	Methyl stearate	C19H38O2	1.80755e+06	1.41558e+06	1.0102e+06	1.41111e+06	1.38504e+06	2.58897e+06	2.55858e+06	2.17753e+06	1.54314
9.19	189.16	188.152	[M+H]+	Nε,Nε,Nε-Trimethyllysine	C9H20N2O2	7.97288e+06	4.89952e+06	1.72055e+06	4.86431e+06	1.18395e+07	4.01334e+06	6.44599e+06	7.43293e+06	1.52805
3.96	266.075	243.085	[M+Na]+	Cytidine	C9H13N3O5	2.58581e+06	2.07504e+06	1.43013e+06	2.03033e+06	3.32903e+06	3.508e+06	2.30197e+06	3.04633e+06	1.50042
4.64	165.055	164.047	[M+H]+, [M+NH4]+	Trans-2-Hydroxycinnamic acid	C9H8O3	2.07495e+07	3.84198e+07	1.79226e+07	2.56973e+07	4.34069e+07	2.82189e+07	4.23439e+07	3.79899e+07	1.47836
5.64	118.086	117.079	[M+H]+	5-Aminovaleric acid	C5H11NO2	6.46999e+06	4.58231e+06	1.28662e+06	4.11297e+06	9.48296e+06	3.11303e+06	5.62389e+06	6.07329e+06	1.47662
4.23	319.099	318.092	[M+H]+	N-(1,3-dimethyl-2,6-dioxopyrimidin-4-yl)-2-methyl-3-nitrobenzamide	C14H14N4O5	764145	1.91224e+06	633920	1.10344e+06	1.99905e+06	1.1484e+06	1.73173e+06	1.6264e+06	1.47394
1.16	302.305	284.271	[M+NH4]+	Stearic acid	C18H36O2	2.23447e+07	1.05215e+07	9.52843e+06	1.41315e+07	1.71478e+07	1.22645e+07	3.24288e+07	2.06137e+07	1.4587
1.16	300.29	282.256	[M+NH4]+	Petroselinic acid	C18H34O2	1.8053e+06	1.20219e+06	868767	1.29209e+06	1.73405e+06	1.56176e+06	2.26744e+06	1.85442e+06	1.43521
5.06	116.071	115.063	[M+H]+	L-Proline	C5H9NO2	4.60854e+07	2.23366e+07	9.25231e+06	2.58915e+07	5.89977e+07	1.90292e+07	3.30478e+07	3.70249e+07	1.43
2.02	454.293	453.286	[M+H]+	1-Palmitoyl-2-hydroxy-sn-glycero-3-phosphoethanolamine	C21H44NO7P	2.58567e+08	1.59685e+08	8.59122e+07	1.68055e+08	3.09848e+08	1.52019e+08	2.55408e+08	2.39092e+08	1.4227
5.56	323.073	305.04	[M+NH4]+	Cytidine 2',3'-(hydrogen phosphate)	C9H12N3O7P	453615	231261	108196	264357	696786	158356	251577	368907	1.39549
1.2	468.389	450.355	[M+NH4]+	Phylloquinone (K1)	C31H46O2	1.51302e+06	542959	773626	943202	1.07291e+06	1.44307e+06	1.42278e+06	1.31292e+06	1.39198
2.42	140.069	117.079	[M+Na]+	Methyl 4-aminobutyrate hydrochloride	C5H11NO2	2.34506e+06	547372	706959	1.1998e+06	1.9479e+06	1.27536e+06	1.78419e+06	1.66915e+06	1.3912
1.14	315.253	314.245	[M+H]+	Dibutyl sebacate	C18H34O4	2.44237e+06	1.88791e+06	1.24781e+06	1.85936e+06	2.80564e+06	2.01039e+06	2.91154e+06	2.57586e+06	1.38534
5.07	70.0653	69.058	[M+H]+	1-Pyrroline	C4H7N	8.31397e+06	3.79257e+06	1.54727e+06	4.55127e+06	9.68232e+06	3.10796e+06	5.92963e+06	6.23997e+06	1.37104
7.95	115.087	114.079	[M+H]+	L-Prolinamide	C5H10N2O	8.5409e+06	3.73484e+06	1.70531e+06	4.66035e+06	8.38664e+06	4.88108e+06	5.84699e+06	6.37157e+06	1.36719
4.18	218.139	217.131	[M+H]+	L-Propionylcarnitine	C10H19NO4	3.56628e+07	2.78621e+07	1.43731e+07	2.5966e+07	3.8364e+07	3.58287e+07	3.11147e+07	3.51024e+07	1.35186
2.74	200.094	182.06	[M+NH4]+	DL-p-Hydroxyphenyllactic acid	C9H10O4	823422	1.23263e+06	448729	834926	1.27765e+06	1.00862e+06	1.08704e+06	1.12444e+06	1.34675
2.02	478.293	477.286	[M+H]+	LysoPE(18:2(9Z,12Z)/0:0)	C23H44NO7P	1.60267e+08	1.58414e+08	8.42225e+07	1.34301e+08	2.06904e+08	1.24798e+08	2.05765e+08	1.79156e+08	1.33399
1.16	330.336	312.302	[M+NH4]+	Arachidic acid	C20H40O2	1.16071e+07	4.95451e+06	5.00689e+06	7.1895e+06	9.42107e+06	5.81951e+06	1.35237e+07	9.5881e+06	1.33363
1.22	134.06	133.053	[M+H]+	2-Indolinone	C8H7NO	1.34433e+06	376813	310933	677359	1.05757e+06	729678	912588	899946	1.32861
4.15	323.125	322.118	[M+H]+	[3-(5-pyrazin-2-yl-1,2,4-oxadiazol-3-yl)pyrrolidin-1-yl]-pyridin-4-ylmethanone	C16H14N6O2	1.10132e+06	1.01357e+06	562321	892403	1.65215e+06	956874	945556	1.18486e+06	1.32772
4.49	104.107	103.1	[M+H]+	Choline	C5H13NO	3.69065e+08	3.02553e+08	1.55843e+08	2.7582e+08	4.16707e+08	3.12179e+08	3.59016e+08	3.62634e+08	1.31475
4.8	161.029	138.04	[M+Na]+	4-Imidazoleacrylic acid	C6H6N2O2	2.22868e+06	6.40164e+06	6.26455e+06	4.96496e+06	8.66341e+06	4.43868e+06	6.37752e+06	6.4932e+06	1.30781
4.67	328.139	327.132	[M+H]+, [M+Na]+	6-(4-ethoxyphenyl)-3-(3-methyl-1,2,4-oxadiazol-5-yl)-6,7-dihydro-4H-triazolo[5,1-c][1,4]oxazine	C16H17N5O3	960614	686435	436995	694681	1.37593e+06	342378	1.00536e+06	907888	1.30691
1.16	356.352	338.318	[M+NH4]+	Erucic acid	C22H42O2	1.02302e+06	860362	585805	823063	1.05414e+06	862821	1.30096e+06	1.07264e+06	1.30323
3.35	112.051	111.043	[M+H]+	cytosine	C4H5N3O	4.64037e+06	0	1.32077e+06	1.98705e+06	1.97865e+06	3.62639e+06	2.08624e+06	2.56376e+06	1.29024
1.95	478.329	477.322	[M+H]+	LPC O-16:2	C24H48NO6P	1.06904e+08	5.20998e+07	2.91357e+07	6.2713e+07	9.96301e+07	6.45648e+07	7.82786e+07	8.08245e+07	1.2888
1.41	786.6	785.593	[M+H]+	1,2-Dioleoyl-sn-glycero-3-phosphatidylcholine	C44H84NO8P	0	2.08337e+10	1.90426e+10	1.32921e+10	2.46514e+09	3.37382e+10	1.49996e+10	1.70677e+10	1.28405
4.1	380.256	379.249	[M+H]+, [M+H-H2O]+, [M+Na]+	D-Erythro-Sphingosine-1-phosphate	C18H38NO5P	7.28172e+06	5.8508e+06	5.36801e+06	6.16684e+06	9.10538e+06	7.88889e+06	6.49037e+06	7.82822e+06	1.2694
3.7	388.254	387.246	[M+H]+	Gln-Leu-Lys	C17H33N5O5	1.59387e+07	1.22277e+07	6.52938e+06	1.15653e+07	1.74155e+07	1.22786e+07	1.42084e+07	1.46342e+07	1.26536
3.7	232.154	231.147	[M+H]+	(R)-Butyrylcarnitine	C11H21NO4	5.76465e+07	6.43969e+07	3.8679e+07	5.35742e+07	6.56991e+07	6.81332e+07	6.8115e+07	6.73158e+07	1.2565
1.77	153.066	152.059	[M+H]+	Nudifloramide	C7H8N2O2	533070	454116	271508	419564	658644	401387	516608	525547	1.2526
3.39	546.282	545.275	[M+H]+	PS(20:4(5Z,8Z,11Z,14Z)/0:0)	C26H44NO9P	635351	511055	466382	537596	628507	686571	699513	671530	1.24914
1.3	756.554	755.547	[M+H]+	PC 18:1_16:2	C42H78NO8P	9.5926e+08	1.18086e+09	8.22992e+08	9.87705e+08	6.15752e+08	1.40316e+09	1.63514e+09	1.21802e+09	1.23318
5.58	170.092	169.085	[M+H]+	3-Methyl-L-histidine	C7H11N3O2	8.29294e+06	5.49558e+06	1.9587e+06	5.24907e+06	9.80163e+06	4.14813e+06	5.36121e+06	6.43699e+06	1.22631
2.18	504.343	503.335	[M+H]+	LPC O-18:3	C26H50NO6P	5.05916e+07	2.18382e+07	1.73219e+07	2.99172e+07	4.66065e+07	2.77715e+07	3.54939e+07	3.66239e+07	1.22418
4.24	319.099	318.092	[M+H]+, [M+Na]+	Xestoquinone	C20H14O4	1.92571e+06	1.95863e+06	634470	1.50627e+06	2.39064e+06	1.27441e+06	1.82339e+06	1.82948e+06	1.21458
1.85	542.321	541.314	[M+H]+	LPC 20:5-SN1	C28H48NO7P	1.46435e+09	7.28752e+08	0	7.31035e+08	1.46562e+09	3.55563e+08	8.37558e+08	8.86248e+08	1.21232
3.35	246.17	245.162	[M+H]+	2-Methylbutyryl-L-carnitine	C12H23NO4	1.30379e+07	6.82302e+06	4.18973e+06	8.01689e+06	1.24521e+07	6.00839e+06	1.06326e+07	9.69771e+06	1.20966
7.97	116.071	115.063	[M+H]+, [M+NH4]+	Pyrrolidine-3-carboxylic acid	C5H9NO2	3.9705e+07	1.77946e+07	8.88475e+06	2.21281e+07	3.41077e+07	2.17342e+07	2.44563e+07	2.6766e+07	1.20959
5.13	194.118	193.11	[M+H]+	Methedrone	C11H15NO2	5.7505e+06	3.58055e+06	3.1821e+06	4.17105e+06	6.79422e+06	4.81773e+06	3.37667e+06	4.99621e+06	1.19783
1.76	400.342	399.334	[M+H]+	Palmitoyl-DL-carnitine chloride	C23H45NO4	3.03057e+07	9.86455e+06	7.57416e+06	1.59148e+07	2.44059e+07	1.71873e+07	1.5442e+07	1.90117e+07	1.19459
13.04	309.041	308.033	[M+H]+	Resveratrol-3-O-sulfate	C14H12O6S	2.95838e+07	1.26297e+07	9.90149e+06	1.73717e+07	2.08048e+07	2.73548e+07	1.34027e+07	2.05208e+07	1.18128
3.8	146.06	145.053	[M+H]+	Indole-6-carboxaldehyde	C9H7NO	1.55836e+07	9.50515e+06	5.42816e+06	1.01723e+07	1.46571e+07	9.99431e+06	1.1319e+07	1.19901e+07	1.1787
1.39	480.344	479.337	[M+H]+	LPC O-16:1	C24H50NO6P	2.24812e+07	1.35196e+07	7.65416e+06	1.45516e+07	1.97248e+07	1.25391e+07	1.91116e+07	1.71252e+07	1.17685
4.47	150.059	149.051	[M+H]+	L-Methionine	C5H11NO2S	8.18559e+06	8.51961e+06	2.16213e+06	6.28911e+06	0	0	2.1722e+07	7.24067e+06	1.1513
1.82	568.34	567.332	[M+H]+	LPC 22:6-SN1	C30H50NO7P	4.40848e+09	2.15601e+09	1.85416e+09	2.80622e+09	3.78641e+09	1.93042e+09	3.96563e+09	3.22749e+09	1.15012
5.67	194.117	193.11	[M+H]+	2,3,5-Trimethacarb	C11H15NO2	6.04812e+06	4.42741e+06	1.89753e+06	4.12435e+06	6.93146e+06	3.50613e+06	3.74531e+06	4.72763e+06	1.14627
2.02	468.309	467.302	[M+H]+	1-Myristoyl-sn-glycero-3-phosphocholine	C22H46NO7P	1.17052e+08	6.48028e+07	4.45721e+07	7.54758e+07	1.08187e+08	5.59232e+07	9.38426e+07	8.59842e+07	1.13923
1.95	526.293	525.285	[M+H]+	LysoPE(22:6(4Z,7Z,10Z,13Z,16Z,19Z)/0:0)	C27H44NO7P	5.92431e+08	3.56085e+08	2.12523e+08	3.87013e+08	5.99135e+08	1.62159e+08	5.56355e+08	4.39216e+08	1.13489
1.4	520.34	519.332	[M+H]+	1-Linoleoyl-sn-glycero-3-phosphorylcholine	C26H50NO7P	5.08239e+09	3.65892e+09	2.34146e+09	3.69426e+09	4.2409e+09	3.62465e+09	4.6763e+09	4.18061e+09	1.13165
1.39	184.073	161.084	[M+Na]+	3-(2-Hydroxyethyl)indole	C10H11NO	1.33549e+06	0	562827	632774	253415	561903	1.30841e+06	707908	1.11874
4.21	176.066	158.032	[M+NH4]+	L-Dihydroorotic acid	C5H6N2O4	1.93712e+06	2.98937e+06	1.02687e+06	1.98445e+06	3.26998e+06	2.12601e+06	1.18903e+06	2.19501e+06	1.1061
5.5	205.988	167.025	[M+K]+	2,3-Pyridinedicarboxylic acid	C7H5NO4	1.79013e+06	480707	275763	848868	1.65976e+06	305858	837687	934435	1.1008
1.75	731.605	730.598	[M+H]+	N-(Octadecanoyl)sphing-4-enine-1-phosphocholine	C41H83N2O6P	8.00626e+08	7.24535e+07	7.55625e+07	3.16214e+08	4.87505e+08	3.86184e+08	1.7051e+08	3.48067e+08	1.10073
1.8	480.345	479.338	[M+H]+	1-(1Z-Hexadecenyl)-sn-glycero-3-phosphocholine	C24H50NO6P	7.73948e+07	6.03866e+07	3.25639e+07	5.67818e+07	7.24671e+07	4.63734e+07	6.77762e+07	6.22055e+07	1.09552
5.66	162.112	161.105	[M+H]+	L-Carnitine hydrochloride	C7H15NO3	3.28386e+08	2.02983e+08	1.09999e+08	2.1379e+08	3.25607e+08	1.84666e+08	1.89267e+08	2.3318e+08	1.0907
5.59	279.101	278.093	[M+H]+	Met-Glu	C10H18N2O5S	2.33448e+06	1.13915e+06	429026	1.30088e+06	1.60079e+06	1.2082e+06	1.44684e+06	1.41861e+06	1.0905
4.92	205.068	182.079	[M+Na]+	D-Sorbitol	C6H14O6	5.27894e+06	2.42776e+06	1.37135e+06	3.02602e+06	3.92381e+06	3.10455e+06	2.83057e+06	3.28631e+06	1.08602
1.37	524.371	523.364	[M+H]+	1-O-Hexadecyl-2-O-acetyl-sn-glyceryl-3-phosphorylcholine	C26H54NO7P	1.25121e+10	7.04686e+09	4.50625e+09	8.02175e+09	9.76644e+09	8.07136e+09	8.15425e+09	8.66402e+09	1.08007
4.18	86.0965	85.0893	[M+H]+	Piperidine	C5H11N	6.92068e+06	9.69523e+06	3.87072e+06	6.82888e+06	7.96962e+06	6.87862e+06	7.15646e+06	7.3349e+06	1.0741
5.77	365.105	342.115	[M+Na]+	D-(+)-Cellobiose	C12H22O11	969151	359655	323356	550721	853413	377543	539039	589998	1.07132
1.16	590.48	589.473	[M+H]+	SL 17:0;O/16:0	C33H67NO5S	5.20886e+06	0	2.0794e+06	2.42942e+06	1.79972e+06	3.25006e+06	2.72377e+06	2.59118e+06	1.06658
2.8	126.067	125.059	[M+H]+	5-Methylcytosine hydrochloride	C5H7N3O	1.24554e+06	521330	400749	722540	1.15876e+06	0	1.14825e+06	769001	1.0643
4.16	361.164	360.157	[M+H]+	4-Acetylzearalenone	C20H24O6	2.32426e+06	3.45614e+06	1.00506e+06	2.26182e+06	3.29552e+06	1.82375e+06	2.04021e+06	2.38649e+06	1.05512
3.58	118.086	117.079	[M+H]+	Betaine	C5H11NO2	1.87257e+07	1.49846e+07	7.34713e+06	1.36858e+07	2.10573e+07	1.02219e+07	1.19617e+07	1.44136e+07	1.05318
2.01	519.328	518.321	[M+H]+	Met Ile Lys Lys	C23H46N6O5S	8.71631e+07	4.75974e+07	2.204e+07	5.22668e+07	6.85327e+07	2.60052e+07	6.94481e+07	5.4662e+07	1.04583
9.33	161.129	160.121	[M+H]+	N.epsilon.-Methyl-L-lysine	C7H16N2O2	3.98788e+07	1.97009e+07	9.9359e+06	2.31719e+07	3.03169e+07	2.28039e+07	1.76033e+07	2.35747e+07	1.01739
6.14	258.11	257.102	[M+H]+	Glycerophosphocholine	C8H20NO6P	1.13468e+07	3.81443e+06	3.12969e+06	6.09697e+06	3.77148e+06	9.06854e+06	5.73064e+06	6.19022e+06	1.01529
3.55	124.087	123.08	[M+H]+	3,3'-Iminobispropanenitrile	C6H9N3	9.8001e+06	5.77705e+06	2.64108e+06	6.07274e+06	5.76699e+06	6.13002e+06	6.42121e+06	6.10607e+06	1.00549
1.99	482.324	481.317	[M+H]+	PE(18:0/0:0)	C23H48NO7P	8.14612e+08	4.48847e+08	2.33237e+08	4.98899e+08	6.70195e+08	2.59008e+08	5.72795e+08	5.00666e+08	1.00354
1.13	338.342	337.334	[M+H]+	Erucamide	C22H43NO	6.76582e+06	4.78103e+06	4.38914e+06	5.312e+06	3.40808e+06	6.63027e+06	5.62706e+06	5.2218e+06	0.983021
1.83	548.369	547.362	[M+H]+	LPC 20:2-SN1	C28H54NO7P	3.09118e+08	2.21584e+08	9.97046e+07	2.10136e+08	3.78906e+08	1.13611e+08	1.2674e+08	2.06419e+08	0.982313
12.78	780.636	779.629	[M+H]+	DGCC 20:0_16:2	C46H85NO8	1.18751e+06	767972	342140	765873	943953	533627	770681	749420	0.978518
5.69	224.127	223.121	[M+H]+, [M+NH4]+	3,4-Dimethoxymethcathinone	C12H17NO3	1.87549e+06	568590	505666	983247	1.44209e+06	1.01628e+06	424106	960825	0.977196
5.59	132.077	131.07	[M+H]+, [M+K]+	Creatine	C4H9N3O2	1.64627e+08	5.98067e+07	3.74977e+07	8.73103e+07	1.25991e+08	4.97946e+07	7.98889e+07	8.52247e+07	0.976113
15.99	100.112	99.1048	[M+H]+	Cyclohexylamine	C6H13N	4.31615e+07	1.41816e+07	0	1.91144e+07	1.95491e+07	3.14748e+07	4.58619e+06	1.85367e+07	0.969779
1.64	746.605	745.598	[M+H]+	1-Hexadecyl-2-(9Z-octadecenoyl)-sn-glycero-3-phosphocholine	C42H84NO7P	9.84576e+07	3.80093e+07	1.36339e+07	5.00336e+07	0	1.19693e+08	2.55243e+07	4.84057e+07	0.967465
1.56	856.582	855.575	[M+H]+	PC 20:3_22:6	C50H82NO8P	9.4983e+07	2.90487e+07	2.84089e+07	5.08135e+07	4.97262e+07	6.14435e+07	3.6278e+07	4.91492e+07	0.967248
5.68	204.123	203.116	[M+H]+	Acetyl-L-carnitine	C9H17NO4	1.40152e+07	1.03999e+07	3.08461e+06	9.16658e+06	1.81943e+07	4.83063e+06	3.53291e+06	8.8526e+06	0.965748
4.92	266.075	265.067	[M+H]+	Methyl 1,3-dimethyl-2,4,7-trioxo-1,2,3,4,7,8-hexahydropyrido[2,3-D]pyrimidine-5-carboxylate	C11H11N3O5	1.40448e+06	1.09501e+06	670081	1.05652e+06	820517	1.09472e+06	1.12269e+06	1.01264e+06	0.958466
1.7	716.523	715.515	[M+H]+	PC 14:0_17:2	C39H74NO8P	8.35736e+07	3.49509e+07	1.93536e+07	4.59594e+07	4.41339e+07	4.01597e+07	4.67651e+07	4.36863e+07	0.950541
5.06	97.0284	96.0211	[M+H]+	Furfural	C5H4O2	6.05224e+06	2.53242e+06	1.18745e+06	3.25737e+06	3.86504e+06	2.43156e+06	2.97579e+06	3.0908e+06	0.948863
1.76	689.559	688.552	[M+H]+, [M+H]+, [M+Na]+	SM 20:1;2O/13:0	C38H77N2O6P	4.68064e+08	6.07251e+08	3.88133e+08	4.87816e+08	6.13083e+08	1.27044e+08	6.40947e+08	4.60358e+08	0.943712
5	198.097	180.063	[M+NH4]+	Glucose	C6H12O6	1.19886e+07	5.56695e+06	2.82205e+06	6.79255e+06	8.46615e+06	5.47087e+06	5.24652e+06	6.39451e+06	0.941401
5.61	90.0551	89.0478	[M+H]+	L-alpha-Alanine	C3H7NO2	3.99813e+07	1.50506e+07	9.27351e+06	2.14351e+07	2.94692e+07	1.16809e+07	1.89574e+07	2.00359e+07	0.93472
5.83	284.009	283.002	[M+H]+	1-Hydroxy-2-(3-pyridinyl)ethylidene bisphosphonic acid	C7H11NO7P2	4.03002e+06	2.28441e+06	1.1204e+06	2.47828e+06	3.07666e+06	1.76312e+06	2.09447e+06	2.31142e+06	0.932671
8.19	189.135	188.127	[M+H]+	L-NG-Monomethylarginine	C7H16N4O2	1.20015e+07	7.0067e+06	3.04749e+06	7.3519e+06	7.95466e+06	6.11692e+06	6.47178e+06	6.84779e+06	0.93143
6.5	581.037	580.03	[M+H]+	Uridine 5'-diphosphoglucuronic acid trisodium salt	C15H22N2O18P2	8.00401e+06	2.89189e+06	235596	3.7105e+06	2.67596e+06	3.40606e+06	4.22295e+06	3.43499e+06	0.925749
0.15	156.043	155.035	[M+H]+	N-Methylethanolamine phosphate	C3H10NO4P	1.45338e+07	5.59512e+06	1.25885e+06	7.12927e+06	8.07227e+06	5.67291e+06	6.00556e+06	6.58358e+06	0.923458
6.06	268.998	246.009	[M+Na]+	Isopentenyl pyrophosphate triammonium salt solution	C5H12O7P2	9.21145e+08	2.91098e+08	1.62896e+08	4.5838e+08	5.46349e+08	3.3421e+08	3.86897e+08	4.22485e+08	0.921693
5.68	147.077	146.069	[M+H]+	L-Glutamine	C5H10N2O3	739041	207498	0	315513	558027	0	310356	289461	0.917429
1.87	522.355	521.348	[M+H]+	1-Oleoyl-sn-glycero-3-phosphocholine	C26H52NO7P	6.9287e+09	3.45245e+09	2.33572e+09	4.23895e+09	5.07778e+09	2.11269e+09	4.36289e+09	3.85112e+09	0.908507
1.82	544.34	543.332	[M+H]+, [M+Na]+, [M+K]+	LPC 20:4-SN1	C28H50NO7P	9.98937e+09	5.14064e+09	3.22086e+09	6.11696e+09	5.68885e+09	3.69228e+09	7.03914e+09	5.47342e+09	0.894795
1.94	502.33	501.322	[M+H]+	Ile Leu Glu Lys	C23H43N5O7	5.59451e+07	3.96499e+07	2.20022e+07	3.9199e+07	4.07703e+07	1.49104e+07	4.9156e+07	3.49456e+07	0.89149
5.71	130.05	129.043	[M+H]+, [M+NH4]+	D-Pyroglutamic acid	C5H7NO3	1.30785e+08	4.23784e+07	3.08918e+07	6.80185e+07	7.5843e+07	4.65621e+07	5.94679e+07	6.06243e+07	0.891292
0.96	194.154	193.147	[M+H]+	Benzenemethanol, .alpha.-[(1R)-1-(methylamino)butyl]-, (.alpha.S)-rel-	C12H19NO	1.76167e+06	0	0	587225	0	0	1.55293e+06	517642	0.881505
5.8	214.056	175.093	[M+K]+	L-Citrulline	C6H13N3O3	785871	282542	138762	402392	514076	273588	266743	351469	0.873449
4.16	416.261	415.253	[M+H]+	Gln Arg Ile	C17H33N7O5	634756	712163	128228	491716	649914	311355	327024	429431	0.873332
5.81	370.057	347.068	[M+Na]+	5'-adenylic acid (AMP)	C10H14N5O7P	1.47234e+06	474923	240785	729350	832737	433067	642784	636196	0.872277
1.75	729.59	728.583	[M+H]+	N-Oleoyl-D-erythro-sphingosylphosphorylcholine	C41H81N2O6P	6.43419e+08	2.52752e+08	6.79543e+07	3.21375e+08	2.91142e+08	2.31793e+08	3.04568e+08	2.75834e+08	0.858293
1.64	772.584	771.579	[M+H]+, [M+H]+, [M+NH4]+, [M+H]+	PC 14:0_21:2	C43H82NO8P	3.34279e+08	7.20005e+08	3.5872e+08	4.71001e+08	2.04202e+08	5.30106e+08	4.72762e+08	4.02357e+08	0.854258
1.75	701.559	700.552	[M+H]+, [M+H]+, [M+Na]+, [M+Na]+	SM 18:1;2O/16:1	C39H77N2O6P	9.53626e+08	1.03249e+09	2.75355e+08	7.53824e+08	5.44517e+08	2.79828e+08	1.10271e+09	6.4235e+08	0.852122
4.91	248.149	247.142	[M+H]+	3-Hydroxybutyrylcarnitine	C11H21NO5	5.03851e+06	1.57637e+06	1.15552e+06	2.59013e+06	3.66079e+06	1.58654e+06	1.36627e+06	2.20453e+06	0.851127
8.79	129.102	146.106	[M+H-H2O]+, [M+Na]+	L-Lysine monohydrochloride	C6H14N2O2	1.3249e+07	5.62287e+06	2.93078e+06	7.26754e+06	9.51672e+06	5.58959e+06	3.33625e+06	6.14752e+06	0.845888
2.23	580.286	562.252	[M+NH4]+	Protoporphyrin IX	C34H34N4O4	8.9501e+06	8.15888e+06	4.28973e+06	7.1329e+06	8.95928e+06	2.49962e+06	6.60927e+06	6.02273e+06	0.844358
6.97	613.159	612.152	[M+H]+	Oxiglutatione	C20H32N6O12S2	2.9417e+06	756629	980964	1.55976e+06	791870	1.34289e+06	1.81142e+06	1.31539e+06	0.843327
1.94	508.376	507.369	[M+H]+	1-(1Z-Octadecenyl)-sn-glycero-3-phosphocholine	C26H54NO6P	1.69368e+08	1.02178e+08	5.82377e+07	1.09928e+08	1.39021e+08	3.36035e+07	1.05058e+08	9.25609e+07	0.842016
7.05	160.133	159.126	[M+H]+	METHACHOLINE	C8H17NO2	7.36939e+06	2.58733e+06	1.8787e+06	3.94514e+06	3.83826e+06	3.28456e+06	2.79664e+06	3.30649e+06	0.838117
4.99	163.06	162.053	[M+H]+, [M+NH4]+	3-Hydroxy-3-methylglutaric acid	C6H10O5	1.63613e+07	8.67318e+06	4.37487e+06	9.8031e+06	1.18769e+07	9.39177e+06	3.36335e+06	8.21067e+06	0.837558
5.83	589.055	566.065	[M+Na]+	UDP-galactose	C15H24N2O17P2	740017	313197	80069.9	377761	508875	183924	252230	315010	0.833885
1.99	482.361	481.353	[M+H]+	1-Hexadecyl-sn-glycero-3-phosphocholine	C24H52NO6P	3.24528e+08	1.73744e+08	9.50613e+07	1.97778e+08	2.11525e+08	9.82657e+07	1.8134e+08	1.6371e+08	0.827749
4.99	383.116	382.108	[M+H]+	1-(5-methyl-1,2-oxazole-3-carbonyl)-N-[3-(2-methyl-1,3-thiazol-4-yl)phenyl]azetidine-3-carboxamide	C19H18N4O3S	3.01706e+07	1.41449e+07	6.98494e+06	1.71001e+07	1.56546e+07	1.20055e+07	1.43619e+07	1.40073e+07	0.819136
1.37	744.554	743.547	[M+H]+	PC 17:0_16:2	C41H78NO8P	3.88373e+08	1.29839e+08	7.13707e+07	1.96528e+08	1.56756e+08	1.59932e+08	1.63679e+08	1.60123e+08	0.814759
5.06	144.066	143.058	[M+H]+	(2R)-6-Oxo-2-piperidinecarboxylic acid	C6H9NO3	1.33918e+07	4.57526e+06	2.24765e+06	6.73825e+06	7.49647e+06	4.07925e+06	4.78078e+06	5.45217e+06	0.809137
1.41	734.569	733.562	[M+H]+	1,2-Dihexadecanoyl-sn-glycero-3-phosphocholine	C40H80NO8P	1.1488e+09	7.71031e+08	4.77238e+08	7.99022e+08	5.96647e+08	1.01022e+09	2.99226e+08	6.35363e+08	0.795177
7.46	276.155	275.148	[M+H]+, [M+Na]+	Glu-Lys	C11H21N3O5	3.3832e+06	1.39308e+06	615631	1.79731e+06	929960	1.35335e+06	1.96562e+06	1.41631e+06	0.788019
5.74	361.05	338.06	[M+Na]+	AICA ribonucleotide	C9H15N4O8P	631924	221907	135819	329883	290983	229055	259568	259868	0.787759
0.78	194.154	193.147	[M+H]+	2-(4-Tert-Butylphenoxy)ethanamine	C12H19NO	0	3.38197e+06	1.75672e+06	1.7129e+06	0	2.83776e+06	1.19431e+06	1.34402e+06	0.784651
5.78	318.065	317.057	[M+H]+	2-[2-(pyrimidin-2-ylamino)-1,3-thiazol-4-yl]-N-(2,2,2-trifluoroethyl)acetamide	C11H10F3N5OS	2.01143e+06	692837	358328	1.02086e+06	1.06677e+06	515329	812503	798200	0.781887
8.79	130.086	129.079	[M+H]+, [M+NH4]+	D-Pipecolinic acid	C6H11NO2	3.05523e+08	1.22415e+08	6.11003e+07	1.63012e+08	1.45678e+08	8.98874e+07	1.45594e+08	1.27053e+08	0.779407
1.15	302.305	301.298	[M+H]+	D-erythro-Dihydrosphingosine	C18H39NO2	893700	0	261138	384946	0	0	888204	296068	0.769115
1.18	576.466	575.459	[M+H]+	SL 17:0;O/15:0	C32H65NO5S	1.0022e+07	3.03083e+06	5.49106e+06	6.1813e+06	3.169e+06	6.39381e+06	4.65293e+06	4.73858e+06	0.766599
3.67	226.18	225.173	[M+H]+	(7R,8R,E)-8-methyl-6-(2-methylpropylidene)octahydroindolizine-7,8-diol	C13H23NO2	1.40824e+07	1.30146e+07	8.45184e+06	1.18496e+07	7.57361e+06	2.97162e+06	1.63809e+07	8.97536e+06	0.75744
1.78	608.464	607.457	[M+H]+	1-Lignoceroyl-2-hydroxy-sn-glycero-3-phosphocholine	C32H66NO7P	1.03656e+08	7.33882e+07	3.20635e+07	6.97025e+07	5.70508e+07	4.85515e+07	5.27036e+07	5.27686e+07	0.757054
5.52	140.995	102.032	[M+K]+	2-Ketobutyric acid	C4H6O3	3.52191e+07	1.31468e+07	7.90407e+06	1.87567e+07	1.24757e+07	1.26828e+07	1.72671e+07	1.41419e+07	0.753965
12.83	786.6	785.593	[M+H]+	1-Stearoyl-2-linoleoyl-sn-glycero-3-phosphocholine	C44H84NO8P	2.04649e+06	1.13166e+06	294327	1.15749e+06	889157	775537	905897	856863	0.740275
5.82	203.053	180.064	[M+Na]+	D-(-)-Tagatose	C6H12O6	4.63826e+06	2.42824e+06	953870	2.67346e+06	2.41785e+06	1.95786e+06	1.54944e+06	1.97505e+06	0.738763
1.35	538.387	537.38	[M+H]+	LPC 19:0-SN1	C27H56NO7P	1.9325e+08	9.71941e+07	7.04687e+07	1.20304e+08	9.50477e+07	8.66998e+07	8.36446e+07	8.8464e+07	0.735336
3.64	194.118	193.11	[M+H]+	3,4,5-Trimethacarb	C11H15NO2	6.17284e+06	2.47273e+06	1.1154e+06	3.25366e+06	2.82688e+06	1.47659e+06	2.82347e+06	2.37564e+06	0.730145
5.1	312.111	311.104	[M+H]+, [M+H-H2O]+	Ehretioside B	C14H17NO7	7.307e+06	2.13391e+06	1.04165e+06	3.49418e+06	3.91565e+06	915150	2.7985e+06	2.5431e+06	0.72781
1.25	768.59	767.584	[M+H]+, [M+Na]+, [M+H]+, [M+H]+, [M+Na]+	1-Hexadecyl-2-(5Z,8Z,11Z,14Z-eicosatetraenoyl)-sn-glycero-3-phosphocholine	C44H82NO7P	1.1916e+08	4.99959e+08	2.36455e+08	2.85192e+08	1.3323e+08	9.02963e+07	3.77472e+08	2.00333e+08	0.702449
1.73	585.27	584.263	[M+H]+	Bilirubin	C33H36N4O6	3.10494e+07	6.90197e+06	3.65879e+06	1.38701e+07	9.45054e+06	9.65455e+06	9.80912e+06	9.63807e+06	0.694883
1.9	510.355	509.348	[M+H]+	1-Heptadecanoyl-sn-glycero-3-phosphocholine	C25H52NO7P	1.13626e+09	6.87853e+08	3.23185e+08	7.15766e+08	7.05626e+08	2.46655e+08	5.38564e+08	4.96948e+08	0.694289
4.9	145.05	144.042	[M+H]+	3-Methylglutaconic acid	C6H8O4	3.12493e+07	2.13067e+07	6.86913e+06	1.98084e+07	1.80808e+07	1.165e+07	1.13433e+07	1.36914e+07	0.69119
5.03	162.076	179.079	[M+H-H2O]+, [M+H]+	D-(+)-Galactosamine hydrochloride	C6H13NO5	2.68798e+07	8.85559e+06	4.38079e+06	1.33721e+07	1.23021e+07	6.44364e+06	8.71339e+06	9.15303e+06	0.68449
1.25	810.6	809.595	[M+H]+, [M+Na]+, [M+Na]+, [M+H-H2O]+, [M+Na]+, [M+H-H2O]+, [M+Na]+, [M+H-H2O]+, [M+Na]+	1-Stearoyl-2-arachidonyl-sn-glycero-3-phosphocholine	C46H84NO8P	1.02022e+10	1.23365e+10	1.20955e+09	7.91608e+09	1.29298e+10	1.49068e+09	1.72409e+09	5.38153e+09	0.679822
4.91	160.18	159.173	[M+H]+	(2-{[2-(Dimethylamino)ethyl]amino}ethyl)dimethylamine	C8H21N3	7.1526e+06	5.23786e+06	2.95827e+06	5.11625e+06	5.07975e+06	4.0637e+06	1.2513e+06	3.46492e+06	0.677238
1.35	772.585	771.578	[M+H]+	PC 9:0_26:2	C43H82NO8P	1.14415e+09	9.47246e+08	4.49338e+08	8.46912e+08	7.36379e+08	6.64665e+08	3.18899e+08	5.73314e+08	0.676947
6.43	426.988	403.999	[M+Na]+	Uridine-5'-diphosphate	C9H14N2O12P2	1.95743e+06	769855	0	909096	1.11723e+06	684676	0	600634	0.660694
1.19	606.475	605.468	[M+H]+	SL 17:0;O/16:0;O	C33H67NO6S	1.81973e+07	1.04625e+07	1.06498e+07	1.31032e+07	5.71187e+06	1.05562e+07	9.54537e+06	8.60448e+06	0.65667
6.4	450.995	428.005	[M+Na]+, [M+H]+	Inosine 5'-diphosphate sodium salt	C10H14N4O11P2	1.70839e+06	308179	1.76304e+06	1.25987e+06	1.46814e+06	974824	0	814321	0.646354
1.45	790.62	789.613	[M+H]+	HexCer 21:0;2O/20:5	C47H83NO8	0	0	3.85725e+07	1.28575e+07	2.47753e+07	0	0	8.25842e+06	0.642303
6.7	427.095	426.088	[M+H]+, [M+Na]+	L-Cysteine-glutathione disulfide	C13H22N4O8S2	1.28773e+07	3.35118e+06	1.7393e+06	5.98925e+06	1.18665e+06	5.30917e+06	4.8065e+06	3.76744e+06	0.629034
6.43	349.056	348.048	[M+H]+, [M+Na]+	Inosine 5'-monophosphate disodium salt hydrate	C10H13N4O8P	2.83066e+06	1.08344e+06	3.71539e+06	2.54316e+06	2.59712e+06	2.16463e+06	0	1.58725e+06	0.624125
6.94	215.015	192.026	[M+Na]+	Isocitric acid	C6H8O7	1.38705e+06	753806	727823	956227	353963	776507	634931	588467	0.615405
2.29	260.161	259.154	[M+H]+	Ile-Gln	C11H21N3O4	5.95456e+06	5.18615e+06	2.70496e+06	4.61522e+06	2.12531e+06	4.17358e+06	2.12301e+06	2.8073e+06	0.608271
1.59	794.604	793.597	[M+H]+	1-(1Z-Octadecenyl)-2-(5Z,8Z,11Z,14Z-eicosatetraenoyl)-sn-glycero-3-phosphocholine	C46H84NO7P	6.0651e+08	6.27536e+07	1.36332e+08	2.68532e+08	1.04487e+08	2.00065e+08	1.75928e+08	1.6016e+08	0.596429
5.65	162.077	161.07	[M+H]+	L-2-Aminoadipic acid	C6H11NO4	5.65276e+06	1.49253e+06	480990	2.54209e+06	0	1.18727e+06	2.88103e+06	1.3561e+06	0.533457
7.39	304.161	303.154	[M+H]+	Arg-Glu	C11H21N5O5	2.9238e+06	1.17257e+06	652286	1.58288e+06	773356	904257	822887	833500	0.526571
1.62	820.585	819.578	[M+H]+	PC 15:1_24:5	C47H82NO8P	6.12409e+07	2.72236e+07	1.07666e+07	3.3077e+07	2.22327e+07	2.77481e+07	0	1.66602e+07	0.50368
0.31	326.378	325.371	[M+H]+	Docosan-1-amine	C22H47N	3.59851e+07	7.30465e+06	0	1.44299e+07	1.26437e+07	8.8731e+06	0	7.17228e+06	0.497042
1.8	552.402	551.395	[M+H]+, [M+Na]+	1-Arachidoyl-2-hydroxy-sn-glycero-3-phosphocholine	C28H58NO7P	2.69585e+08	1.76486e+08	1.00257e+08	1.82109e+08	1.01527e+08	8.10109e+07	7.9552e+07	8.73632e+07	0.47973
1.74	813.684	812.676	[M+H]+	N-Nervonoyl-D-erythro-sphingosylphosphorylcholine	C47H93N2O6P	2.77257e+08	6.94169e+07	1.41219e+08	1.62631e+08	6.43754e+07	1.56332e+07	1.49796e+08	7.66015e+07	0.471015
7.4	309.165	308.158	[M+H]+, [M+H-H2O]+, [M+Na]+	Fructoselysine	C12H24N2O7	2.82396e+07	1.18511e+07	5.17904e+06	1.50899e+07	9.64304e+06	3.99994e+06	6.47736e+06	6.70678e+06	0.444455
7.41	353.129	352.122	[M+H]+	ethyl 2-[[2-(3-nitrophenyl)quinazolin-4-yl]amino]acetate	C18H16N4O4	4.63685e+06	1.03818e+06	457186	2.04407e+06	900783	1.00969e+06	769311	893262	0.437001
5.73	154.048	131.059	[M+Na]+	cis-4-Hydroxy-D-proline	C5H9NO3	1.5889e+06	0	220050	602985	536407	0	221510	252639	0.418981
2.57	268.104	267.097	[M+H]+	Adenosine	C10H13N5O4	478755	1.16487e+06	304475	649365	0	477787	335238	271008	0.417344
6	630.082	607.093	[M+Na]+	Uridine 5'-diphospho-N-acetylglucosamine sodium salt	C17H27N3O17P2	9.56341e+06	3.29082e+06	1.79102e+06	4.88175e+06	690919	2.49314e+06	2.84218e+06	2.00875e+06	0.411482
1.07	388.254	387.247	[M+H]+	Gln Lys Leu	C17H33N5O5	1.82528e+06	4.22718e+06	2.72615e+06	2.9262e+06	0	1.93064e+06	1.66197e+06	1.19753e+06	0.409246
5.61	758.57	757.562	[M+H]+	1-Palmitoyl-2-linoleoyl-sn-glycero-3-phosphocholine	C42H80NO8P	4.06577e+06	244428	0	1.43673e+06	1.64599e+06	0	0	548663	0.381883
3.94	291.07	268.08	[M+Na]+, [M+K]+	Inosine	C10H12N4O5	8.40648e+07	1.14095e+08	3.77846e+07	7.86482e+07	2.6961e+06	95790.6	8.46914e+07	2.91611e+07	0.370779
5.75	464.124	441.135	[M+Na]+	Folic acid	C19H19N7O6	375395	108778	0	161391	173975	0	0	57991.5	0.359323
5.73	120.066	119.059	[M+H]+	L-Homoserine	C4H9NO3	2.26907e+06	562481	0	943849	994343	0	0	331448	0.351166
4.3	306.08	283.091	[M+Na]+	Guanosine	C10H13N5O5	892407	1.72216e+06	734063	1.11621e+06	0	0	1.15363e+06	384544	0.344509
4.74	286.107	285.1	[M+H]+	Probenecid	C13H19NO4S	0	545216	252381	265866	0	0	265702	88567.4	0.333128
4.89	182.081	181.074	[M+H]+	L-Tyrosine	C9H11NO3	7.97697e+06	3.5802e+06	0	3.85239e+06	3.7451e+06	0	0	1.24837e+06	0.32405
3.58	246.17	245.163	[M+H]+	Isovaleryl-L-carnitine	C12H23NO4	5.18581e+06	3.50918e+06	0	2.89833e+06	0	2.76691e+06	0	922304	0.318219
6.4	346.02	307.057	[M+K]+	2'-Deoxycytidine 5'-monophosphate	C9H14N3O7P	1.17824e+06	382155	1.47569e+06	1.01203e+06	684589	0	0	228196	0.225484
8.6	292.198	291.191	[M+H]+	1,3-dimethyl-5-[(3-propan-2-yloxypropylamino)methyl]benzimidazol-2-one	C16H25N3O2	4.38198e+06	924966	743404	2.01678e+06	632146	0	540120	390755	0.193752
1.4	800.617	799.61	[M+H]+	PC 16:0_21:2	C45H86NO8P	5.05077e+08	6.69787e+07	7.46667e+07	2.15574e+08	2.87501e+07	5.76513e+07	2.71095e+07	3.7837e+07	0.175517
1.12	209.154	208.147	[M+H]+	4,4,7a-Trimethyl-3a,5,6,7-tetrahydro-3H-indene-1-carboxylic acid	C13H20O2	0	2.32004e+06	1.06076e+06	1.12693e+06	587058	0	0	195686	0.173645
8.98	189.135	188.127	[M+H]+	N2-Methyl-L-arginine	C7H16N4O2	2.21325e+07	6.78822e+06	0	9.64023e+06	0	0	2.90754e+06	969181	0.100535
8.56	175.119	174.112	[M+H]+	L-Arginine monohydrochloride	C6H14N4O2	6.64089e+06	2.80577e+06	907025	3.45123e+06	0	528600	346069	291556	0.084479
10.22	130.086	129.079	[M+H]+	L-Pipecolic acid	C6H11NO2	1.97823e+07	0	7.60627e+06	9.12954e+06	2.19985e+06	0	0	733284	0.08032
13.97	437.238	436.23	[M+H]+	Val Gly Val Tyr	C21H32N4O6	6.83841e+06	279991	1.13255e+06	2.75032e+06	0	236404	0	78801.2	0.0286517
3.01	137.046	136.039	[M+H]+	Hypoxanthine	C5H4N4O	7.05052e+07	1.89747e+07	2.95959e+07	3.96919e+07	0	0	1.71704e+06	572348	0.0144198
4.37	496.339	495.332	[M+H]+	1-Palmitoyl-sn-glycero-3-phosphocholine	C24H50NO7P	0	0	1.48352e+06	494505	0	0	0	0	0
13.61	124.087	123.08	[M+H]+	2,5-Dimethyl-4-pyrimidinamine	C6H9N3	9.17079e+06	0	3.33252e+06	4.16777e+06	0	0	0	0	0
1.11	140.069	122.035	[M+NH4]+	4-Hydroxybenzaldehyde	C7H6O2	0	293005	0	97668.3	0	0	0	0	0
4.23	221.093	220.085	[M+H]+	5-Hydroxy-L-tryptophan	C11H12N2O3	758848	997926	0	585591	0	0	0	0	0
0.32	575.411	536.448	[M+K]+	Carotene	C40H56	4.59896e+06	688529	287554	1.85835e+06	0	0	0	0	0
14.92	284.331	283.324	[M+H]+	CETRIMONIUM	C19H41N	0	9.02978e+06	523816	3.18453e+06	0	0	0	0	0
1.33	758.571	757.563	[M+H]+	L-a-Phosphatidylcholine	C42H80NO8P	0	0	2.9579e+10	9.85967e+09	0	0	0	0	0
4.32	132.102	131.094	[M+H]+	L-Isoleucine	C6H13NO2	3.5151e+06	7.9801e+06	0	3.83173e+06	0	0	0	0	0
4.32	133.032	132.025	[M+H]+	THTC	C5H8O2S	2.79198e+06	1.0729e+07	0	4.50699e+06	0	0	0	0	0
